# Supplementary material for: In-depth transcriptome characterization uncovers distinct gene family expansions for Cupressus gigantea important to this long-lived species’ adaptability to environmental cues
Source: BMC Genomics. 2019 Mar 13;20:213. doi: 10.1186/s12864-019-5584-6 (PMC6417167; doi:10.1186/s12864-019-5584-6)
Supplement: Supplementary file 7 — Table S4. BLASTX hits for all unigenes in the Nr database. (XLSX 4233 kb) [file 12864_2019_5584_MOESM7_ESM.xlsx]

## Sheet: NR_annotation
Supplementary Table4. BLASTX hits for all unigenes in the Nr database
unigene_ID	unigene_length	protein_ID	protein_description	protein_length	E-value	score	alignment	number_positive-scoring	identity percent	unigene_start	unigene_end	protein_start	protein_end	unigene_frame	protein_frame	Species
contig_11234	3146	gi|359484185|ref|XP_002273824.2|	PREDICTED: LRR receptor-like serine/threonine-protein kinase FLS2-like [Vitis vinifera]	990	2e-120	1041	749	407	38.58	666	2783	240	976	3	0	Vitis vinifera
contig_11245	4155	gi|225440320|ref|XP_002269847.1|	PREDICTED: uncharacterized protein LOC100261386 [Vitis vinifera]	552	1e-31	356	261	148	37.16	2626	1862	44	298	-3	0	Vitis vinifera
contig_11255	700	gi|294462891|gb|ADE76986.1|	unknown [Picea sitchensis]	82	1e-24	257	54	51	90.74	2	163	29	82	2	0	Picea sitchensis
contig_11285	1394	gi|571504288|ref|XP_003543854.2|	PREDICTED: uncharacterized protein LOC100780312 [Glycine max]	701	2e-66	591	341	194	37.24	1394	414	41	372	-1	0	Glycine max
contig_11295	1770	gi|116787322|gb|ABK24462.1|	unknown [Picea sitchensis]	361	3e-160	1220	368	297	70.38	348	1412	1	361	3	0	Picea sitchensis
contig_11315	1126	gi|586642996|ref|XP_006826571.1|	hypothetical protein AMTR_s00138p00017550 [Amborella trichopoda]	514	3e-159	1207	365	274	62.19	1095	4	1	365	-2	0	Amborella trichopoda
contig_11325	2154	gi|586760663|ref|XP_006854280.1|	hypothetical protein AMTR_s00039p00073030 [Amborella trichopoda]	528	0	1493	474	352	59.07	360	1748	64	527	3	0	Amborella trichopoda
contig_11335	2208	gi|508701150|gb|EOX93046.1|	Endoplasmic reticulum vesicle transporter protein isoform 2 [Theobroma cacao]	352	1e-67	606	136	124	79.41	904	1311	194	329	1	0	Theobroma cacao
contig_11355	5076	gi|566191895|ref|XP_002315209.2|	phosphoribosylformylglycinamidine synthase family protein [Populus trichocarpa]	1413	0	4390	1006	892	79.82	3504	487	407	1412	-1	0	Populus trichocarpa
contig_11365	6436	gi|91795223|gb|ABE60891.1|	putative polyprotein [Oryza sativa Japonica Group]	1713	1e-26	326	182	103	39.56	6392	5910	388	566	-3	0	Oryza sativa Japonica Group
contig_11375	3864	gi|586762674|ref|XP_006854727.1|	hypothetical protein AMTR_s00030p00239430 [Amborella trichopoda]	972	0	3011	882	690	62.02	3734	1143	32	904	-2	0	Amborella trichopoda
contig_11385	2109	gi|116787812|gb|ABK24651.1|	unknown [Picea sitchensis]	503	0	1690	450	383	70.22	1799	450	34	483	-2	0	Picea sitchensis
contig_11397	1616	gi|312162118|gb|ADQ37306.1|	putative flavoprotein-containing polyamine oxidase, partial [Pinus sylvestris]	471	5e-147	1138	259	231	78.76	461	1237	181	439	2	0	Pinus sylvestris
contig_11407	3394	gi|224284937|gb|ACN40198.1|	unknown [Picea sitchensis]	874	0	3936	874	806	83.87	327	2936	1	874	3	0	Picea sitchensis
contig_11417	2042	gi|148910102|gb|ABR18133.1|	unknown [Picea sitchensis]	456	0	1804	466	384	71.24	1953	556	10	455	-3	0	Picea sitchensis
contig_11427	7248	gi|387965727|gb|AFK13856.1|	Ty3/gypsy retrotransposon protein [Beta vulgaris subsp. vulgaris]	1631	4e-15	177	93	52	43.01	5521	5799	1234	1326	1	0	Beta vulgaris subsp. vulgaris
contig_11438	1414	gi|462407944|gb|EMJ13278.1|	hypothetical protein PRUPE_ppa005033mg [Prunus persica]	480	6e-88	636	164	140	72.56	426	902	316	479	3	0	Prunus persica
contig_11449	1364	gi|294462989|gb|ADE77033.1|	unknown [Picea sitchensis]	243	1e-07	148	63	40	46.03	1116	940	129	189	-3	0	Picea sitchensis
contig_11460	1420	gi|116789268|gb|ABK25181.1|	unknown [Picea sitchensis]	286	2e-139	1064	284	232	72.89	916	65	1	284	-1	0	Picea sitchensis
contig_11470	424	gi|116786223|gb|ABK24029.1|	unknown [Picea sitchensis]	401	3e-08	144	70	47	54.29	187	2	1	68	-1	0	Picea sitchensis
contig_11492	2000	gi|48869191|gb|AAT47184.1|	1-deoxy-D-xylulose-5-phosphate reductoisomerase [Taxus cuspidata]	477	0	2121	477	429	85.53	367	1731	1	477	1	0	Taxus cuspidata
contig_11502	2300	gi|148906156|gb|ABR16235.1|	unknown [Picea sitchensis]	508	0	1467	477	349	58.07	286	1650	22	495	1	0	Picea sitchensis
contig_11512	628	gi|242065758|ref|XP_002454168.1|	hypothetical protein SORBIDRAFT_04g025870 [Sorghum bicolor]	160	2e-80	634	125	121	92	377	3	1	125	-3	0	Sorghum bicolor
contig_11522	464	gi|56550550|dbj|BAD77932.1|	class IV chitinase [Cryptomeria japonica]	281	4e-48	424	159	112	65.41	18	464	4	149	3	0	Cryptomeria japonica
contig_11544	685	gi|147783379|emb|CAN59888.1|	hypothetical protein VITISV_026170 [Vitis vinifera]	391	3e-50	288	130	81	49.23	1	333	124	253	1	0	Vitis vinifera
contig_11554	1108	gi|116782512|gb|ABK22535.1|	unknown [Picea sitchensis]	324	4e-68	582	172	134	68.02	3	485	67	228	3	0	Picea sitchensis
contig_11574	4748	gi|168022099|ref|XP_001763578.1|	predicted protein [Physcomitrella patens]	1143	0	2188	726	527	58.4	332	2470	23	736	2	0	Physcomitrella patens
contig_11604	925	gi|586674255|ref|XP_006838065.1|	hypothetical protein AMTR_s00091p00165720, partial [Amborella trichopoda]	524	1e-27	302	118	94	74.58	925	575	411	524	-1	0	Amborella trichopoda
contig_11615	12112	gi|508724940|gb|EOY16837.1|	Uncharacterized protein TCM_035725 [Theobroma cacao]	499	3e-106	933	366	243	48.91	12110	11013	124	483	-3	0	Theobroma cacao
contig_11625	1619	gi|148905864|gb|ABR16094.1|	unknown [Picea sitchensis]	356	2e-99	810	315	216	57.78	120	977	18	326	3	0	Picea sitchensis
contig_11635	1487	gi|168003956|ref|XP_001754678.1|	predicted protein [Physcomitrella patens]	359	2e-149	1139	300	244	68.67	1173	277	59	358	-3	0	Physcomitrella patens
contig_11645	307	gi|255540017|ref|XP_002511073.1|	conserved hypothetical protein [Ricinus communis]	463	1e-29	297	100	71	56	6	305	249	348	3	0	Ricinus communis
contig_11655	3340	gi|225439088|ref|XP_002265744.1|	PREDICTED: RING finger and transmembrane domain-containing protein 2-like [Vitis vinifera]	462	0	1449	456	342	61.62	878	2191	20	462	2	0	Vitis vinifera
contig_11665	3914	gi|302143406|emb|CBI21967.3|	unnamed protein product [Vitis vinifera]	208	5e-30	326	154	109	45.45	1584	1135	34	187	-3	0	Vitis vinifera
contig_11675	2483	gi|586780371|ref|XP_006858769.1|	hypothetical protein AMTR_s00066p00150730 [Amborella trichopoda]	594	0	2021	609	473	64.2	2214	406	1	593	-3	0	Amborella trichopoda
contig_11686	4226	gi|586738142|ref|XP_006850270.1|	hypothetical protein AMTR_s00020p00108940 [Amborella trichopoda]	1049	5e-62	614	857	382	29.05	3892	1463	62	812	-2	0	Amborella trichopoda
contig_11696	861	gi|302772771|ref|XP_002969803.1|	hypothetical protein SELMODRAFT_231449 [Selaginella moellendorffii]	346	4e-70	589	163	135	64.42	2	481	185	346	2	0	Selaginella moellendorffii
contig_11707	1172	gi|116780805|gb|ABK21824.1|	unknown [Picea sitchensis]	158	1e-35	347	149	105	50.34	1025	588	1	146	-1	0	Picea sitchensis
contig_11717	347	gi|168061603|ref|XP_001782777.1|	predicted protein [Physcomitrella patens]	109	6e-29	278	64	60	89.06	196	5	1	64	-2	0	Physcomitrella patens
contig_11737	395	gi|17221559|emb|CAD12894.1|	reverse transcriptase, partial [Brassica napus]	296	2e-35	336	131	83	50.38	390	1	158	288	-3	0	Brassica napus
contig_11748	463	gi|294463852|gb|ADE77449.1|	unknown [Picea sitchensis]	173	2e-24	256	71	59	64.79	460	248	1	71	-1	0	Picea sitchensis
contig_11758	1108	gi|87162704|gb|ABD28499.1|	Galactose-binding like [Medicago truncatula]	492	3e-90	744	326	203	46.32	1108	134	162	485	-1	0	Medicago truncatula
contig_11801	2870	gi|568826104|ref|XP_006467414.1|	PREDICTED: U3 small nucleolar RNA-associated protein 6 homolog [Citrus sinensis]	656	0	1559	658	439	46.05	447	2405	1	650	3	0	Citrus sinensis
contig_11821	3564	gi|116782688|gb|ABK22611.1|	unknown [Picea sitchensis]	155	3e-11	179	42	39	78.57	3305	3180	10	51	-2	0	Picea sitchensis
contig_11831	3922	gi|587927408|gb|EXC14624.1|	GPI ethanolamine phosphate transferase 2 [Morus notabilis]	980	0	2251	1017	645	47.3	415	3444	1	962	1	0	Morus notabilis
contig_11851	7223	gi|302817943|ref|XP_002990646.1|	hypothetical protein SELMODRAFT_132027 [Selaginella moellendorffii]	2092	0	5899	2110	1579	57.73	6852	556	1	2092	-3	0	Selaginella moellendorffii
contig_11861	1272	gi|148906126|gb|ABR16221.1|	unknown [Picea sitchensis]	546	7e-18	235	217	142	52.07	1270	638	334	546	-3	0	Picea sitchensis
contig_11881	859	gi|147784259|emb|CAN61807.1|	hypothetical protein VITISV_014294 [Vitis vinifera]	202	7e-95	741	184	158	76.63	253	804	1	184	1	0	Vitis vinifera
contig_11891	605	gi|297746520|emb|CBI16576.3|	unnamed protein product [Vitis vinifera]	405	7e-51	456	167	108	53.89	503	3	31	185	-1	0	Vitis vinifera
contig_11901	2154	gi|566177559|ref|XP_002308447.2|	hypothetical protein POPTR_0006s22260g [Populus trichocarpa]	422	8e-149	770	265	195	52.83	2019	1228	1	265	-1	0	Populus trichocarpa
contig_11911	1301	gi|116779235|gb|ABK21193.1|	unknown [Picea sitchensis]	130	4e-70	583	130	119	83.08	567	178	1	130	-3	0	Picea sitchensis
contig_11921	1058	gi|224286650|gb|ACN41029.1|	unknown [Picea sitchensis]	490	2e-124	970	368	263	58.42	4	1056	92	459	1	0	Picea sitchensis
contig_11933	655	gi|168812244|gb|ACA30297.1|	putative oleosin [Cupressus sempervirens]	131	6e-23	201	55	43	72.73	577	413	1	55	-1	0	Cupressus sempervirens
contig_11954	1847	gi|586748482|ref|XP_006851118.1|	hypothetical protein AMTR_s00025p00250380 [Amborella trichopoda]	208	2e-22	263	211	100	36.02	547	1161	1	156	1	0	Amborella trichopoda
contig_11966	1491	gi|586672397|ref|XP_006837387.1|	hypothetical protein AMTR_s00111p00129150 [Amborella trichopoda]	315	1e-122	957	272	223	66.18	420	1235	43	314	3	0	Amborella trichopoda
contig_11976	974	gi|501288959|emb|CCG89180.1|	autophagy protein 5-like [Picea abies]	401	2e-47	443	194	131	54.12	974	414	211	401	-1	0	Picea abies
contig_11986	802	gi|116787766|gb|ABK24633.1|	unknown [Picea sitchensis]	318	1e-29	310	70	62	80	1	210	153	222	1	0	Picea sitchensis
contig_11996	4557	gi|148906944|gb|ABR16617.1|	unknown [Picea sitchensis]	427	2e-92	810	273	216	61.17	3547	4359	156	427	1	0	Picea sitchensis
contig_12016	5128	gi|586643084|ref|XP_006826615.1|	hypothetical protein AMTR_s00138p00095470 [Amborella trichopoda]	795	3e-36	401	632	278	29.75	3806	2013	202	793	-3	0	Amborella trichopoda
contig_12026	1767	gi|310753565|gb|ADP20179.1|	gag-pol polyprotein [Silene latifolia]	1475	4e-148	1222	407	292	57.25	1181	3	548	952	-2	0	Silene latifolia
contig_12038	473	gi|508780504|gb|EOY27760.1|	Leucine-rich receptor-like protein kinase family protein [Theobroma cacao]	1167	5e-07	138	65	44	38.46	21	215	1099	1163	3	0	Theobroma cacao
contig_12061	515	gi|116791995|gb|ABK26192.1|	unknown [Picea sitchensis]	125	1e-11	164	35	34	85.71	515	411	90	124	-1	0	Picea sitchensis
contig_12071	2411	gi|586733746|ref|XP_006850057.1|	hypothetical protein AMTR_s00022p00202910 [Amborella trichopoda]	570	0	1545	587	419	55.37	2094	373	1	568	-3	0	Amborella trichopoda
contig_12081	2626	gi|148906112|gb|ABR16214.1|	unknown [Picea sitchensis]	449	4e-94	806	331	217	51.36	1930	971	82	387	-1	0	Picea sitchensis
contig_12091	4181	gi|586699844|ref|XP_006844674.1|	hypothetical protein AMTR_s00016p00242920 [Amborella trichopoda]	725	3e-175	1420	750	484	47.6	3002	879	1	720	-1	0	Amborella trichopoda
contig_12111	1797	gi|116781441|gb|ABK22102.1|	unknown [Picea sitchensis]	282	2e-159	1208	280	249	77.14	1292	453	3	282	-2	0	Picea sitchensis
contig_12131	1703	gi|460385453|ref|XP_004238418.1|	PREDICTED: WD repeat-containing protein DWA2-like [Solanum lycopersicum]	350	1e-118	830	262	203	58.78	1336	554	83	343	-2	0	Solanum lycopersicum
contig_12143	1908	gi|361069891|gb|AEW09257.1|	hypothetical protein UMN_1455_01, partial [Pinus radiata]	137	2e-61	538	125	118	86.4	6	380	1	125	3	0	Pinus radiata
contig_12153	2360	gi|255545868|ref|XP_002513994.1|	purine transporter, putative [Ricinus communis]	356	4e-128	1023	335	254	57.01	1652	660	10	339	-1	0	Ricinus communis
contig_12163	4988	gi|357113360|ref|XP_003558471.1|	PREDICTED: uncharacterized protein LOC100825962 [Brachypodium distachyon]	1113	4e-179	1195	318	271	72.33	456	1409	2	317	3	0	Brachypodium distachyon
contig_12185	914	gi|116791065|gb|ABK25846.1|	unknown [Picea sitchensis]	236	4e-58	501	136	108	69.85	912	505	102	235	-3	0	Picea sitchensis
contig_12195	597	gi|586758938|ref|XP_006853899.1|	hypothetical protein AMTR_s00036p00166880 [Amborella trichopoda]	296	2e-35	343	93	80	70.97	236	511	1	92	2	0	Amborella trichopoda
contig_12239	465	gi|453086047|gb|EMF14089.1|	cyclophilin 1 long isoform [Sphaerulina musiva SO2202]	222	4e-53	452	109	90	77.06	140	463	25	133	2	0	Sphaerulina musiva SO2202
contig_12271	3684	gi|508713120|gb|EOY05017.1|	Leucine-rich receptor-like protein kinase family protein [Theobroma cacao]	1011	0	2564	1011	705	51.24	3360	439	6	1007	-1	0	Theobroma cacao
contig_12291	2089	gi|586683346|ref|XP_006841227.1|	hypothetical protein AMTR_s00135p00057260 [Amborella trichopoda]	514	2e-76	678	255	173	49.41	2070	1306	241	494	-2	0	Amborella trichopoda
contig_12312	5409	gi|148908331|gb|ABR17279.1|	unknown [Picea sitchensis]	334	1e-32	272	102	68	53.92	1789	1484	161	262	-3	0	Picea sitchensis
contig_12343	632	gi|567867079|ref|XP_006426162.1|	hypothetical protein CICLE_v10026210mg [Citrus clementina]	287	2e-07	141	26	26	92.31	631	554	262	287	-2	0	Citrus clementina
contig_12353	2674	gi|449449176|ref|XP_004142341.1|	PREDICTED: ABC transporter B family member 15-like [Cucumis sativus]	1251	0	1399	479	349	56.58	891	2324	797	1250	3	0	Cucumis sativus
contig_12363	1631	gi|116785744|gb|ABK23842.1|	unknown [Picea sitchensis]	194	7e-104	825	194	169	77.84	287	868	1	194	2	0	Picea sitchensis
contig_12373	1336	gi|56550550|dbj|BAD77932.1|	class IV chitinase [Cryptomeria japonica]	281	1e-23	271	102	71	50	1006	1305	180	281	1	0	Cryptomeria japonica
contig_12383	6221	gi|460416219|ref|XP_004253445.1|	PREDICTED: putative ribonuclease H protein At1g65750-like [Solanum lycopersicum]	338	2e-06	127	83	47	32.53	4813	4565	161	243	-2	0	Solanum lycopersicum
contig_12395	2741	gi|148907920|gb|ABR17080.1|	unknown [Picea sitchensis]	714	0	2588	706	567	70.96	318	2399	22	714	3	0	Picea sitchensis
contig_12405	1327	gi|586770884|ref|XP_006856617.1|	hypothetical protein AMTR_s00046p00223780 [Amborella trichopoda]	702	2e-115	937	209	187	79.43	773	147	494	702	-3	0	Amborella trichopoda
contig_12415	2363	gi|225447007|ref|XP_002267415.1|	PREDICTED: NEDD8-activating enzyme E1 regulatory subunit [Vitis vinifera]	523	0	1741	437	377	72.54	210	1520	1	436	3	0	Vitis vinifera
contig_12425	1198	gi|148906996|gb|ABR16642.1|	unknown [Picea sitchensis]	669	1e-96	803	306	222	66.34	1181	297	367	669	-3	0	Picea sitchensis
contig_12435	690	gi|452983731|gb|EME83489.1|	hypothetical protein MYCFIDRAFT_52202 [Pseudocercospora fijiensis CIRAD86]	140	7e-90	696	141	138	96.45	580	158	1	140	-3	0	Pseudocercospora fijiensis CIRAD86
contig_12446	1247	gi|168060043|ref|XP_001782008.1|	predicted protein [Physcomitrella patens]	407	7e-159	1198	345	275	63.19	1245	214	58	402	-3	0	Physcomitrella patens
contig_12466	359	gi|571495567|ref|XP_006593273.1|	PREDICTED: uncharacterized mitochondrial protein AtMg00810-like [Glycine max]	222	1e-33	318	119	79	52.1	359	3	90	208	-1	0	Glycine max
contig_12486	1651	gi|586699470|ref|XP_006844586.1|	hypothetical protein AMTR_s00016p00206670 [Amborella trichopoda]	113	4e-44	410	109	92	67.89	1155	1481	5	113	3	0	Amborella trichopoda
contig_12496	572	gi|116781340|gb|ABK22059.1|	unknown [Picea sitchensis]	342	7e-21	240	70	57	65.71	211	2	57	126	-2	0	Picea sitchensis
contig_12507	2776	gi|168034502|ref|XP_001769751.1|	predicted protein [Physcomitrella patens]	840	9e-61	590	356	201	43.54	265	1281	143	471	1	0	Physcomitrella patens
contig_12517	1439	gi|148907815|gb|ABR17033.1|	unknown [Picea sitchensis]	177	5e-95	758	174	159	81.03	1117	596	3	176	-2	0	Picea sitchensis
contig_12538	3528	gi|508700138|gb|EOX92034.1|	S-adenosyl-L-methionine-dependent methyltransferases superfamily protein, putative isoform 1 [Theobroma cacao]	848	0	2157	893	571	49.61	154	2757	1	810	1	0	Theobroma cacao
contig_12558	941	gi|294461613|gb|ADE76367.1|	unknown [Picea sitchensis]	472	2e-52	481	141	116	65.25	413	3	1	141	-1	0	Picea sitchensis
contig_12568	3142	gi|502125155|ref|XP_004498820.1|	PREDICTED: probable monogalactosyldiacylglycerol synthase, chloroplastic-like [Cicer arietinum]	533	0	1662	475	374	67.37	2301	1000	61	530	-2	0	Cicer arietinum
contig_12578	593	gi|116783242|gb|ABK22851.1|	unknown [Picea sitchensis]	335	2e-73	602	200	143	56.5	574	2	79	278	-2	0	Picea sitchensis
contig_12589	4357	gi|168064718|ref|XP_001784306.1|	predicted protein [Physcomitrella patens]	1250	0	1789	731	494	52.39	498	2627	20	732	3	0	Physcomitrella patens
contig_12600	1587	gi|586680415|ref|XP_006840588.1|	hypothetical protein AMTR_s00045p00232830 [Amborella trichopoda]	354	1e-91	757	369	232	48.24	1455	424	1	342	-1	0	Amborella trichopoda
contig_12610	2200	gi|470108442|ref|XP_004290527.1|	PREDICTED: uncharacterized protein LOC101298272 [Fragaria vesca subsp. vesca]	410	1e-132	1054	401	280	52.37	191	1390	21	409	2	0	Fragaria vesca subsp. vesca
contig_12620	3193	gi|294460413|gb|ADE75785.1|	unknown [Picea sitchensis]	238	3e-13	197	182	87	36.26	2813	2346	61	238	-3	0	Picea sitchensis
contig_12630	451	gi|462412370|gb|EMJ17419.1|	hypothetical protein PRUPE_ppa016567mg [Prunus persica]	171	1e-14	187	67	48	49.25	403	206	76	142	-1	0	Prunus persica
contig_12640	3101	gi|586646761|ref|XP_006828231.1|	hypothetical protein AMTR_s00023p00181580 [Amborella trichopoda]	862	0	1740	478	378	66.53	1291	2700	385	862	1	0	Amborella trichopoda
contig_12650	8850	gi|586671177|ref|XP_006837120.1|	hypothetical protein AMTR_s00110p00122260 [Amborella trichopoda]	2026	1e-47	507	744	340	29.7	2736	568	1344	2026	-1	0	Amborella trichopoda
contig_12660	1792	gi|168014986|ref|XP_001760032.1|	predicted protein [Physcomitrella patens]	357	3e-36	373	169	108	47.93	1231	737	17	185	-1	0	Physcomitrella patens
contig_12691	2573	gi|148906507|gb|ABR16406.1|	unknown [Picea sitchensis]	679	1e-98	661	394	221	41.88	1895	873	152	542	-1	0	Picea sitchensis
contig_12701	1024	gi|116780687|gb|ABK21772.1|	unknown [Picea sitchensis]	126	8e-66	546	126	114	78.57	953	576	1	126	-3	0	Picea sitchensis
contig_12721	2410	gi|168048878|ref|XP_001776892.1|	predicted protein [Physcomitrella patens]	495	2e-108	903	419	293	45.11	501	1751	22	438	3	0	Physcomitrella patens
contig_12731	513	gi|587909910|gb|EXB97806.1|	GDSL esterase/lipase [Morus notabilis]	345	6e-43	395	175	104	48	512	3	26	199	-2	0	Morus notabilis
contig_12742	2662	gi|567860574|ref|XP_006422941.1|	hypothetical protein CICLE_v10028086mg [Citrus clementina]	581	0	2054	502	438	78.09	2167	680	79	580	-1	0	Citrus clementina
contig_12763	1635	gi|148906549|gb|ABR16427.1|	unknown [Picea sitchensis]	346	9e-94	680	206	153	62.14	1474	866	34	235	-3	0	Picea sitchensis
contig_12773	2539	gi|167999568|ref|XP_001752489.1|	DNA helicase, TBP-interacting protein [Physcomitrella patens]	456	0	1748	363	346	91.18	666	1742	1	363	3	0	Physcomitrella patens
contig_12793	1294	gi|116781481|gb|ABK22117.1|	unknown [Picea sitchensis]	286	7e-109	856	176	172	90.34	3	530	110	285	3	0	Picea sitchensis
contig_12803	357	gi|116780814|gb|ABK21828.1|	unknown [Picea sitchensis]	229	4e-42	376	80	73	86.25	242	3	1	80	-2	0	Picea sitchensis
contig_12823	3262	gi|148909481|gb|ABR17838.1|	unknown [Picea sitchensis]	795	2e-113	974	322	239	54.97	2942	1977	358	675	-3	0	Picea sitchensis
contig_12847	2435	gi|294461667|gb|ADE76393.1|	unknown [Picea sitchensis]	302	8e-155	1198	300	268	83.33	1011	1907	6	302	3	0	Picea sitchensis
contig_12879	5023	gi|297744586|emb|CBI37848.3|	unnamed protein product [Vitis vinifera]	759	3e-56	562	233	168	48.5	287	979	48	274	2	0	Vitis vinifera
contig_12900	5724	gi|226492180|ref|NP_001149744.1|	retrotransposon protein [Zea mays]	401	2e-67	328	165	101	41.21	2526	2059	6	170	-1	0	Zea mays
contig_12911	357	gi|148909476|gb|ABR17836.1|	unknown [Picea sitchensis]	487	1e-18	193	41	39	90.24	353	231	416	456	-2	0	Picea sitchensis
contig_12931	2745	gi|225456802|ref|XP_002275673.1|	PREDICTED: pentatricopeptide repeat-containing protein At5g50280, chloroplastic [Vitis vinifera]	692	0	1654	624	431	50.32	2362	506	60	679	-3	0	Vitis vinifera
contig_12941	4651	gi|359485945|ref|XP_002265987.2|	PREDICTED: uncharacterized protein LOC100241871 [Vitis vinifera]	665	2e-70	668	760	363	33.95	2654	552	1	662	-3	0	Vitis vinifera
contig_12951	1949	gi|462409607|gb|EMJ14941.1|	hypothetical protein PRUPE_ppa004155m2g, partial [Prunus persica]	495	0	912	246	199	71.14	1216	527	247	492	-2	0	Prunus persica
contig_12961	623	gi|470127591|ref|XP_004299751.1|	PREDICTED: uncharacterized protein LOC101301871 [Fragaria vesca subsp. vesca]	392	4e-27	190	65	46	52.31	417	611	159	223	3	0	Fragaria vesca subsp. vesca
contig_12971	2521	gi|586709697|ref|XP_006846558.1|	hypothetical protein AMTR_s00018p00217640 [Amborella trichopoda]	665	0	1802	515	405	66.21	2058	520	161	663	-2	0	Amborella trichopoda
contig_12992	3784	gi|508774818|gb|EOY22074.1|	Uncharacterized protein TCM_014264 [Theobroma cacao]	708	2e-35	389	587	275	30.83	3352	1724	1	553	-1	0	Theobroma cacao
contig_13012	3334	gi|568828214|ref|XP_006468439.1|	PREDICTED: protein argonaute 2-like isoform X1 [Citrus sinensis]	981	0	1226	467	317	53.96	1896	3260	482	936	3	0	Citrus sinensis
contig_13022	1633	gi|566179011|ref|XP_002309756.2|	hypothetical protein POPTR_0007s01170g [Populus trichocarpa]	304	2e-118	932	250	207	69.6	434	1165	47	296	2	0	Populus trichocarpa
contig_13032	3686	gi|586645268|ref|XP_006827498.1|	hypothetical protein AMTR_s00009p00171900 [Amborella trichopoda]	642	9e-155	1262	459	330	52.51	784	2151	109	567	1	0	Amborella trichopoda
contig_13042	791	gi|414885021|tpg|DAA61035.1|	TPA: putative RING zinc finger domain superfamily protein [Zea mays]	80	9e-19	216	49	42	73.47	273	419	1	49	3	0	Zea mays
contig_13052	771	gi|4567250|gb|AAD23664.1|	hypothetical protein [Arabidopsis thaliana]	360	8e-37	303	97	72	56.7	770	480	187	283	-2	0	Arabidopsis thaliana
contig_13062	1326	gi|168024783|ref|XP_001764915.1|	predicted protein [Physcomitrella patens]	983	9e-132	1067	462	287	46.1	1262	3	391	852	-2	0	Physcomitrella patens
contig_13073	1368	gi|148906566|gb|ABR16435.1|	unknown [Picea sitchensis]	528	7e-116	928	462	273	44.81	2	1285	70	528	2	0	Picea sitchensis
contig_13083	1702	gi|116779060|gb|ABK21122.1|	unknown [Picea sitchensis]	334	0	1509	315	304	92.7	1520	576	22	334	-3	0	Picea sitchensis
contig_13153	2049	gi|224284548|gb|ACN40007.1|	unknown [Picea sitchensis]	726	1e-136	1105	607	364	41.68	2048	324	128	725	-2	0	Picea sitchensis
contig_13173	1903	gi|294461847|gb|ADE76481.1|	unknown [Picea sitchensis]	422	0	1419	337	296	78.64	1486	476	85	421	-1	0	Picea sitchensis
contig_13184	1239	gi|449530837|ref|XP_004172398.1|	PREDICTED: transcription factor GTE8-like, partial [Cucumis sativus]	219	7e-32	327	135	107	67.41	2	400	87	219	2	0	Cucumis sativus
contig_13204	936	gi|116792517|gb|ABK26399.1|	unknown [Picea sitchensis]	147	1e-28	294	112	85	54.46	608	291	33	144	-2	0	Picea sitchensis
contig_13235	3201	gi|294460792|gb|ADE75970.1|	unknown [Picea sitchensis]	294	7e-128	1034	294	239	70.75	1867	2733	1	294	1	0	Picea sitchensis
contig_13245	2072	gi|225427637|ref|XP_002272974.1|	PREDICTED: uncharacterized protein LOC100256375 [Vitis vinifera]	364	1e-72	639	368	220	40.76	1548	460	4	361	-3	0	Vitis vinifera
contig_13255	1630	gi|586779561|ref|XP_006858557.1|	hypothetical protein AMTR_s00071p00171040 [Amborella trichopoda]	304	2e-117	926	295	221	64.75	1416	532	1	290	-2	0	Amborella trichopoda
contig_13266	2144	gi|148909450|gb|ABR17823.1|	unknown [Picea sitchensis]	350	3e-163	839	199	177	79.9	1220	624	153	350	-1	0	Picea sitchensis
contig_13298	1928	gi|148906130|gb|ABR16223.1|	unknown [Picea sitchensis]	662	0	2564	580	519	80.52	1745	6	1	580	-1	0	Picea sitchensis
contig_13318	1667	gi|302809105|ref|XP_002986246.1|	hypothetical protein SELMODRAFT_123660 [Selaginella moellendorffii]	725	6e-145	1149	556	340	39.39	6	1667	101	656	3	0	Selaginella moellendorffii
contig_13349	2337	gi|148906128|gb|ABR16222.1|	unknown [Picea sitchensis]	399	0	1774	395	361	82.03	1578	403	3	397	-1	0	Picea sitchensis
contig_13362	2444	gi|294461585|gb|ADE76353.1|	unknown [Picea sitchensis]	479	0	2239	463	445	90.5	411	1799	1	463	3	0	Picea sitchensis
contig_13373	2993	gi|586685215|ref|XP_006841615.1|	hypothetical protein AMTR_s00003p00222410 [Amborella trichopoda]	648	0	2353	518	478	82.05	926	2473	135	648	2	0	Amborella trichopoda
contig_13393	937	gi|294463648|gb|ADE77351.1|	unknown [Picea sitchensis]	250	2e-118	905	186	178	87.63	936	379	65	250	-2	0	Picea sitchensis
contig_13403	825	gi|148906216|gb|ABR16264.1|	unknown [Picea sitchensis]	490	2e-120	936	273	208	65.57	9	824	167	439	3	0	Picea sitchensis
contig_13413	2646	gi|359474723|ref|XP_002270533.2|	PREDICTED: ABC transporter G family member 14-like [Vitis vinifera]	657	0	2171	656	520	63.57	2206	284	16	657	-3	0	Vitis vinifera
contig_13433	1643	gi|116788833|gb|ABK25017.1|	unknown [Picea sitchensis]	436	8e-122	968	281	221	67.97	1589	768	1	281	-1	0	Picea sitchensis
contig_13443	2804	gi|148909758|gb|ABR17969.1|	unknown [Picea sitchensis]	375	0	1544	373	334	79.89	1964	849	1	366	-1	0	Picea sitchensis
contig_13455	1187	gi|116782369|gb|ABK22482.1|	unknown [Picea sitchensis]	314	1e-103	820	167	160	89.82	362	862	148	314	2	0	Picea sitchensis
contig_13465	1005	gi|116784592|gb|ABK23402.1|	unknown [Picea sitchensis]	166	1e-35	336	101	94	85.15	1003	701	27	125	-3	0	Picea sitchensis
contig_13475	2703	gi|586726603|ref|XP_006849635.1|	hypothetical protein AMTR_s00024p00220440 [Amborella trichopoda]	216	2e-32	342	106	78	61.32	641	324	110	215	-2	0	Amborella trichopoda
contig_13486	633	gi|294666|gb|AAA33872.1|	chloroplast beta-ketoacyl-ACP synthase precursor [Ricinus communis]	535	2e-87	351	83	72	83.13	385	633	306	388	1	0	Ricinus communis
contig_13497	2417	gi|586780215|ref|XP_006858728.1|	hypothetical protein AMTR_s00066p00117670 [Amborella trichopoda]	491	2e-139	1113	456	307	48.9	239	1603	1	451	2	0	Amborella trichopoda
contig_13548	472	gi|224287041|gb|ACN41221.1|	unknown [Picea sitchensis]	176	4e-18	213	53	47	75.47	1	159	123	175	1	0	Picea sitchensis
contig_13558	2940	gi|586768125|ref|XP_006855915.1|	hypothetical protein AMTR_s00037p00187320 [Amborella trichopoda]	611	2e-102	596	446	236	34.75	914	2233	197	610	2	0	Amborella trichopoda
contig_13568	1837	gi|565369074|ref|XP_006351162.1|	PREDICTED: uncharacterized protein LOC102591464 [Solanum tuberosum]	394	5e-118	556	144	125	77.08	737	1168	242	383	2	0	Solanum tuberosum
contig_13579	2249	gi|571558299|ref|XP_006604546.1|	PREDICTED: SAP domain-containing ribonucleoprotein-like isoform X2 [Glycine max]	197	2e-23	271	119	80	52.94	814	1155	67	179	1	0	Glycine max
contig_13589	1578	gi|242095692|ref|XP_002438336.1|	hypothetical protein SORBIDRAFT_10g012510 [Sorghum bicolor]	778	1e-06	147	95	50	38.95	496	218	4	95	-3	0	Sorghum bicolor
contig_13599	7470	gi|359489473|ref|XP_002267626.2|	PREDICTED: vacuolar protein sorting-associated protein 8 homolog [Vitis vinifera]	1979	0	4478	2142	1351	47.67	464	6760	2	1978	2	0	Vitis vinifera
contig_13629	1102	gi|116781253|gb|ABK22025.1|	unknown [Picea sitchensis]	173	5e-67	561	176	138	64.2	286	804	1	169	1	0	Picea sitchensis
contig_13639	1049	gi|116792514|gb|ABK26398.1|	unknown [Picea sitchensis]	119	1e-51	452	119	99	68.91	869	513	1	119	-1	0	Picea sitchensis
contig_13649	5329	gi|148910164|gb|ABR18164.1|	unknown [Picea sitchensis]	510	1e-08	168	33	32	90.91	100	2	374	406	-1	0	Picea sitchensis
contig_13669	5093	gi|586644606|ref|XP_006827349.1|	hypothetical protein AMTR_s00011p00062910 [Amborella trichopoda]	1144	7e-146	1265	992	528	37.7	449	3289	139	1053	2	0	Amborella trichopoda
contig_13679	1063	gi|116786135|gb|ABK23990.1|	unknown [Picea sitchensis]	163	3e-64	540	156	126	65.38	217	675	8	163	1	0	Picea sitchensis
contig_13721	1311	gi|224285313|gb|ACN40381.1|	unknown [Picea sitchensis]	121	1e-46	423	123	95	69.92	954	592	2	121	-1	0	Picea sitchensis
contig_13732	481	gi|357477255|ref|XP_003608913.1|	Eukaryotic translation initiation factor 4 gamma [Medicago truncatula]	790	1e-23	266	109	72	52.29	321	1	1	106	-2	0	Medicago truncatula
contig_13742	800	gi|109631214|gb|ABG35783.1|	SHK279 [Striga asiatica]	984	9e-95	488	118	109	79.66	354	1	356	473	-3	0	Striga asiatica
contig_13752	3116	gi|321530320|gb|ADW94527.1|	putative TIR-NBS-LRR protein [Pinus monticola]	1490	6e-177	1464	1036	559	37.26	56	2884	1	987	2	0	Pinus monticola
contig_13762	1113	gi|508725061|gb|EOY16958.1|	Class I peptide chain release factor isoform 1 [Theobroma cacao]	255	4e-87	703	172	153	76.16	809	294	84	255	-2	0	Theobroma cacao
contig_13772	3524	gi|565402524|ref|XP_006366725.1|	PREDICTED: cytochrome c oxidase subunit 2-like, partial [Solanum tuberosum]	164	3e-68	603	155	126	76.77	2586	3050	9	153	3	0	Solanum tuberosum
contig_13793	1047	gi|294464164|gb|ADE77598.1|	unknown [Picea sitchensis]	303	1e-105	829	190	172	80	1	570	114	303	1	0	Picea sitchensis
contig_13813	4407	gi|224123724|ref|XP_002319149.1|	ankyrin repeat family protein [Populus trichocarpa]	1075	0	2891	1133	762	52.87	687	4040	6	1072	3	0	Populus trichocarpa
contig_13823	7601	gi|294462363|gb|ADE76730.1|	unknown [Picea sitchensis]	228	4e-51	490	141	111	66.67	6787	7206	88	228	1	0	Picea sitchensis
contig_13833	1852	gi|586774012|ref|XP_006857135.1|	hypothetical protein AMTR_s00065p00150950 [Amborella trichopoda]	159	4e-49	452	159	118	57.23	1387	1851	1	156	1	0	Amborella trichopoda
contig_13843	2315	gi|224116342|ref|XP_002317274.1|	hypothetical protein POPTR_0011s03350g [Populus trichocarpa]	473	6e-92	787	482	291	39.42	1911	493	46	473	-3	0	Populus trichocarpa
contig_13864	1077	gi|414885378|tpg|DAA61392.1|	TPA: putative protein kinase superfamily protein [Zea mays]	214	3e-08	151	35	32	71.43	113	9	23	57	-2	0	Zea mays
contig_13896	1971	gi|148906379|gb|ABR16344.1|	unknown [Picea sitchensis]	387	5e-89	752	349	233	43.84	218	1255	7	347	2	0	Picea sitchensis
contig_13906	1442	gi|449454999|ref|XP_004145241.1|	PREDICTED: probable protein phosphatase 2C 26-like [Cucumis sativus]	313	5e-32	337	108	85	60.19	2	325	212	312	2	0	Cucumis sativus
contig_13916	3294	gi|586679674|ref|XP_006840364.1|	hypothetical protein AMTR_s00045p00120010 [Amborella trichopoda]	908	0	2574	900	653	56.56	2968	296	1	866	-3	0	Amborella trichopoda
contig_13927	1110	gi|557952940|gb|AHA46521.1|	phi class glutathione S-transferase [Larix kaempferi]	216	6e-93	738	214	165	61.21	206	847	1	214	2	0	Larix kaempferi
contig_13948	1583	gi|116787711|gb|ABK24613.1|	unknown [Picea sitchensis]	350	2e-161	1221	346	278	66.47	224	1261	1	342	2	0	Picea sitchensis
contig_13968	3468	gi|586648189|ref|XP_006828780.1|	hypothetical protein AMTR_s00001p00106820 [Amborella trichopoda]	860	0	2780	878	666	62.41	2839	218	1	860	-3	0	Amborella trichopoda
contig_13979	731	gi|148907585|gb|ABR16922.1|	unknown [Picea sitchensis]	423	1e-33	341	78	69	83.33	1	228	346	423	1	0	Picea sitchensis
contig_13990	4900	gi|567142658|ref|XP_006395670.1|	hypothetical protein EUTSA_v10004181mg [Eutrema salsugineum]	458	9e-17	234	89	65	55.06	3468	3728	370	454	3	0	Eutrema salsugineum
contig_14000	789	gi|116792397|gb|ABK26349.1|	unknown [Picea sitchensis]	270	2e-68	569	174	134	61.49	789	268	97	270	-1	0	Picea sitchensis
contig_14011	1207	gi|116786223|gb|ABK24029.1|	unknown [Picea sitchensis]	401	0	1607	360	334	86.94	1199	129	43	401	-3	0	Picea sitchensis
contig_14022	4328	gi|294462926|gb|ADE77003.1|	unknown [Picea sitchensis]	382	3e-149	1210	378	299	69.58	2720	3847	5	382	2	0	Picea sitchensis
contig_14032	1268	gi|116784470|gb|ABK23354.1|	unknown [Picea sitchensis]	245	2e-82	676	239	171	55.65	272	976	12	245	2	0	Picea sitchensis
contig_14052	1025	gi|449304621|gb|EMD00628.1|	hypothetical protein BAUCODRAFT_28973 [Baudoinia compniacensis UAMH 10762]	459	0	1351	267	259	95.13	1	801	193	459	1	0	Baudoinia compniacensis UAMH 10762
contig_14062	1083	gi|148906012|gb|ABR16166.1|	unknown [Picea sitchensis]	908	4e-127	468	115	102	71.3	755	411	495	609	-2	0	Picea sitchensis
contig_14072	2213	gi|224286420|gb|ACN40917.1|	unknown [Picea sitchensis]	437	2e-130	1042	363	245	53.17	1416	346	73	431	-3	0	Picea sitchensis
contig_14082	1636	gi|297850934|ref|XP_002893348.1|	predicted protein [Arabidopsis lyrata subsp. lyrata]	1488	6e-16	160	149	86	29.53	758	342	373	517	-3	0	Arabidopsis lyrata subsp. lyrata
contig_14093	3492	gi|586674488|ref|XP_006838091.1|	hypothetical protein AMTR_s00106p00026610 [Amborella trichopoda]	1038	0	2032	723	496	56.85	1	2091	356	1037	1	0	Amborella trichopoda
contig_14103	2508	gi|586676650|ref|XP_006838710.1|	hypothetical protein AMTR_s00002p00250920 [Amborella trichopoda]	590	0	1409	568	383	50.18	2197	515	5	556	-3	0	Amborella trichopoda
contig_14113	2165	gi|586676408|ref|XP_006838634.1|	hypothetical protein AMTR_s00002p00236530 [Amborella trichopoda]	595	0	2174	526	462	74.71	2161	584	77	581	-2	0	Amborella trichopoda
contig_14123	2322	gi|147836212|emb|CAN75428.1|	hypothetical protein VITISV_003302 [Vitis vinifera]	550	0	1739	520	399	62.88	1791	235	23	537	-1	0	Vitis vinifera
contig_14153	8587	gi|148905742|gb|ABR16035.1|	unknown [Picea sitchensis]	744	5e-58	383	101	80	71.29	317	15	87	187	-3	0	Picea sitchensis
contig_14163	2034	gi|356534023|ref|XP_003535557.1|	PREDICTED: tRNA pseudouridine(38/39) synthase-like isoform X1 [Glycine max]	426	7e-129	1026	389	259	51.16	241	1332	34	422	1	0	Glycine max
contig_14173	5313	gi|148908195|gb|ABR17213.1|	unknown [Picea sitchensis]	423	2e-16	204	85	51	51.76	273	67	173	257	-1	0	Picea sitchensis
contig_14217	1141	gi|148909481|gb|ABR17838.1|	unknown [Picea sitchensis]	795	3e-112	916	379	247	46.7	3	1139	198	576	3	0	Picea sitchensis
contig_14227	1255	gi|116778878|gb|ABK21036.1|	unknown [Picea sitchensis]	146	3e-76	625	124	124	96.77	1106	735	1	124	-3	0	Picea sitchensis
contig_14237	1008	gi|116778946|gb|ABK21068.1|	unknown [Picea sitchensis]	115	2e-60	509	114	105	85.09	91	432	1	114	1	0	Picea sitchensis
contig_14248	1314	gi|148906602|gb|ABR16453.1|	unknown [Picea sitchensis]	396	2e-163	1229	322	266	69.57	358	1314	1	318	1	0	Picea sitchensis
contig_14278	1307	gi|297181029|gb|ADI17229.1|	hypothetical protein [uncultured alpha proteobacterium HF0070_14E07]	139	4e-42	394	128	92	66.41	354	737	14	139	3	0	uncultured alpha proteobacterium HF0070_14E07
contig_14288	475	gi|561033912|gb|ESW32491.1|	hypothetical protein PHAVU_002G326700g [Phaseolus vulgaris]	500	3e-67	568	157	128	66.88	473	3	224	380	-3	0	Phaseolus vulgaris
contig_14308	3940	gi|224285172|gb|ACN40313.1|	unknown [Picea sitchensis]	1054	0	4069	1036	876	74.71	226	3318	18	1051	1	0	Picea sitchensis
contig_14319	2019	gi|255572295|ref|XP_002527086.1|	conserved hypothetical protein [Ricinus communis]	476	1e-142	1122	427	301	52.69	326	1558	53	474	2	0	Ricinus communis
contig_14340	1637	gi|403399763|sp|P0DI70.1|CSPL2_GINBI	RecName: Full=CASP-like protein 2	176	9e-29	304	78	63	75.64	182	415	1	78	2	0
contig_14352	3314	gi|60265771|gb|AAX16014.1|	trehalose-6-phosphate synthase [Ginkgo biloba]	868	0	3812	868	772	79.61	441	3020	1	868	3	0	Ginkgo biloba
contig_14384	519	gi|116782794|gb|ABK22661.1|	unknown [Picea sitchensis]	255	5e-18	216	127	76	48.82	378	13	60	179	-1	0	Picea sitchensis
contig_14394	1875	gi|225459168|ref|XP_002285717.1|	PREDICTED: purine permease 3 [Vitis vinifera]	349	1e-119	952	342	245	52.92	1761	742	1	342	-1	0	Vitis vinifera
contig_14404	2911	gi|470135973|ref|XP_004303777.1|	PREDICTED: uncharacterized protein LOC101301509 [Fragaria vesca subsp. vesca]	1155	3e-69	664	545	276	34.13	941	2533	122	590	2	0	Fragaria vesca subsp. vesca
contig_14424	1387	gi|255594583|ref|XP_002536119.1|	hypothetical protein RCOM_1972830 [Ricinus communis]	518	3e-12	191	119	75	29.41	599	955	370	488	2	0	Ricinus communis
contig_14434	1280	gi|294462538|gb|ADE76815.1|	unknown [Picea sitchensis]	318	2e-120	936	289	219	59.86	1018	236	19	307	-2	0	Picea sitchensis
contig_14444	2915	gi|225444189|ref|XP_002269695.1|	PREDICTED: SKP1-like [Vitis vinifera]	162	6e-06	136	76	48	36.84	2536	2309	81	151	-2	0	Vitis vinifera
contig_14454	3145	gi|116789989|gb|ABK25463.1|	unknown [Picea sitchensis]	516	2e-131	1079	468	339	61.75	1762	377	53	513	-1	0	Picea sitchensis
contig_14486	2848	gi|255540279|ref|XP_002511204.1|	Conserved oligomeric Golgi complex component, putative [Ricinus communis]	756	0	2447	751	587	60.99	216	2462	7	756	3	0	Ricinus communis
contig_14497	323	gi|358025572|gb|AEU04516.1|	lipoxygenase 1 [Taxus wallichiana var. chinensis]	855	6e-39	373	108	82	69.44	315	4	49	151	-3	0	Taxus wallichiana var. chinensis
contig_14517	544	gi|224079139|ref|XP_002305764.1|	hypothetical protein POPTR_0004s05150g [Populus trichocarpa]	244	8e-12	170	54	43	53.7	383	544	44	97	2	0	Populus trichocarpa
contig_14527	589	gi|357157261|ref|XP_003577739.1|	PREDICTED: uncharacterized protein LOC100821443 [Brachypodium distachyon]	381	4e-10	162	91	55	35.16	586	314	262	352	-1	0	Brachypodium distachyon
contig_14537	2792	gi|294461349|gb|ADE76236.1|	unknown [Picea sitchensis]	368	3e-119	974	345	239	57.1	2255	1269	24	361	-1	0	Picea sitchensis
contig_14547	327	gi|116792563|gb|ABK26415.1|	unknown [Picea sitchensis]	366	4e-44	397	115	83	64.35	19	327	184	298	1	0	Picea sitchensis
contig_14560	3698	gi|462418809|gb|EMJ23072.1|	hypothetical protein PRUPE_ppa001962mg [Prunus persica]	736	5e-175	1409	846	476	41.96	646	3114	1	734	1	0	Prunus persica
contig_14570	475	gi|452984633|gb|EME84390.1|	hypothetical protein MYCFIDRAFT_182334 [Pseudocercospora fijiensis CIRAD86]	162	3e-75	594	121	119	97.52	111	473	4	124	3	0	Pseudocercospora fijiensis CIRAD86
contig_14601	1427	gi|586681935|ref|XP_006840897.1|	hypothetical protein AMTR_s00087p00078190 [Amborella trichopoda]	592	2e-101	838	278	217	60.79	1425	643	309	585	-3	0	Amborella trichopoda
contig_14611	2902	gi|225428832|ref|XP_002282297.1|	PREDICTED: subtilisin-like protease-like [Vitis vinifera]	769	0	1688	752	481	47.21	265	2427	31	761	1	0	Vitis vinifera
contig_14631	6222	gi|125591953|gb|EAZ32303.1|	hypothetical protein OsJ_16511 [Oryza sativa Japonica Group]	483	8e-110	952	439	278	47.38	1646	330	79	476	-2	0	Oryza sativa Japonica Group
contig_14652	3689	gi|514729153|ref|XP_004956631.1|	PREDICTED: probable LRR receptor-like serine/threonine-protein kinase At1g07650-like isoform X2 [Setaria italica]	962	1e-168	1242	588	366	46.09	2441	726	334	901	-1	0	Setaria italica
contig_14682	1441	gi|357475823|ref|XP_003608197.1|	Nuclease S1 [Medicago truncatula]	383	3e-105	668	157	136	75.8	757	1227	221	377	1	0	Medicago truncatula
contig_14702	1882	gi|586774758|ref|XP_006857318.1|	hypothetical protein AMTR_s00067p00074620 [Amborella trichopoda]	1172	0	1794	569	438	63.09	1880	174	604	1172	-3	0	Amborella trichopoda
contig_14732	380	gi|255589584|ref|XP_002535012.1|	Disease resistance protein RPH8A, putative [Ricinus communis]	808	2e-23	260	127	78	44.09	378	7	342	468	-3	0	Ricinus communis
contig_14752	1721	gi|225452976|ref|XP_002284374.1|	PREDICTED: biotin carboxyl carrier protein of acetyl-CoA carboxylase 2, chloroplastic [Vitis vinifera]	270	2e-61	547	181	136	63.54	1010	489	95	270	-1	0	Vitis vinifera
contig_14765	511	gi|470146061|ref|XP_004308648.1|	PREDICTED: uncharacterized protein LOC101296334 [Fragaria vesca subsp. vesca]	430	4e-56	489	168	120	52.38	3	506	164	330	3	0	Fragaria vesca subsp. vesca
contig_14775	831	gi|148906867|gb|ABR16579.1|	unknown [Picea sitchensis]	423	1e-62	490	138	114	66.67	175	588	284	420	1	0	Picea sitchensis
contig_14805	2039	gi|116791180|gb|ABK25885.1|	unknown [Picea sitchensis]	367	2e-17	231	108	68	41.67	1971	1651	111	216	-3	0	Picea sitchensis
contig_14831	1955	gi|116784583|gb|ABK23399.1|	unknown [Picea sitchensis]	412	4e-155	1197	408	302	58.58	1881	679	5	400	-3	0	Picea sitchensis
contig_14844	3590	gi|586673804|ref|XP_006837939.1|	hypothetical protein AMTR_s00102p00032910 [Amborella trichopoda]	949	0	2102	548	446	70.07	2505	871	221	768	-3	0	Amborella trichopoda
contig_14854	2461	gi|586669759|ref|XP_006836551.1|	hypothetical protein AMTR_s00131p00040500 [Amborella trichopoda]	481	3e-116	775	260	190	56.15	184	963	10	269	1	0	Amborella trichopoda
contig_14864	371	gi|566157163|ref|XP_006386408.1|	hypothetical protein POPTR_0002s09750g [Populus trichocarpa]	276	2e-22	244	55	52	81.82	370	206	186	240	-2	0	Populus trichocarpa
contig_14875	427	gi|168026517|ref|XP_001765778.1|	predicted protein [Physcomitrella patens]	321	2e-18	218	133	71	34.59	3	401	188	318	3	0	Physcomitrella patens
contig_14885	982	gi|294460754|gb|ADE75951.1|	unknown [Picea sitchensis]	325	4e-96	766	269	187	59.48	804	1	6	272	-2	0	Picea sitchensis
contig_14906	338	gi|116783373|gb|ABK22915.1|	unknown [Picea sitchensis]	59	2e-09	141	29	28	93.1	252	338	1	29	3	0	Picea sitchensis
contig_14916	1294	gi|147797424|emb|CAN64680.1|	hypothetical protein VITISV_016601 [Vitis vinifera]	971	1e-18	137	60	36	46.67	1105	1284	805	864	1	0	Vitis vinifera
contig_14946	646	gi|224137158|ref|XP_002327047.1|	predicted protein [Populus trichocarpa]	283	4e-24	264	60	53	73.33	467	646	63	122	2	0	Populus trichocarpa
contig_14978	657	gi|224284391|gb|ACN39930.1|	unknown [Picea sitchensis]	767	9e-39	383	96	81	77.08	369	656	1	96	3	0	Picea sitchensis
contig_14988	2071	gi|586643732|ref|XP_006826915.1|	hypothetical protein AMTR_s00010p00165730 [Amborella trichopoda]	485	0	1795	474	391	68.99	112	1530	12	484	1	0	Amborella trichopoda
contig_15008	6363	gi|147854555|emb|CAN78577.1|	hypothetical protein VITISV_020585 [Vitis vinifera]	1848	3e-110	371	163	103	47.85	2920	3408	1119	1281	1	0	Vitis vinifera
contig_15018	9720	gi|571479941|ref|XP_006588029.1|	PREDICTED: uncharacterized protein LOC100776307 [Glycine max]	1898	5e-15	228	245	108	27.76	7674	6976	1238	1459	-1	0	Glycine max
contig_15028	1656	gi|148910226|gb|ABR18194.1|	unknown [Picea sitchensis]	579	2e-77	518	346	194	36.71	1358	351	158	482	-2	0	Picea sitchensis
contig_15038	3752	gi|224285546|gb|ACN40493.1|	unknown [Picea sitchensis]	793	0	2555	811	624	63.13	1014	3392	1	790	3	0	Picea sitchensis
contig_15078	957	gi|224130338|ref|XP_002328584.1|	nbs-lrr resistance protein [Populus trichocarpa]	906	4e-11	132	105	59	35.24	329	643	600	698	2	0	Populus trichocarpa
contig_15088	1890	gi|508777271|gb|EOY24527.1|	Sodium Bile acid symporter family isoform 1 [Theobroma cacao]	410	1e-149	1159	363	283	61.43	495	1577	55	409	3	0	Theobroma cacao
contig_15120	374	gi|306017029|gb|ADM77568.1|	UDP-glucosyltransferase-like protein, partial [Picea sitchensis]	166	1e-15	193	83	57	48.19	1	249	83	163	1	0	Picea sitchensis
contig_15142	792	gi|168052253|ref|XP_001778565.1|	predicted protein [Physcomitrella patens]	201	4e-67	555	155	125	63.87	326	790	1	153	2	0	Physcomitrella patens
contig_15152	615	gi|147822399|emb|CAN70773.1|	hypothetical protein VITISV_036085 [Vitis vinifera]	797	1e-17	167	144	72	31.25	506	114	314	457	-2	0	Vitis vinifera
contig_15172	1103	gi|566188395|ref|XP_002313575.2|	Glutamate receptor 3.1 precursor family protein [Populus trichocarpa]	900	2e-43	374	134	97	52.99	3	404	636	768	3	0	Populus trichocarpa
contig_15192	1170	gi|294460988|gb|ADE76064.1|	unknown [Picea sitchensis]	393	2e-88	726	272	190	51.84	1113	301	46	315	-1	0	Picea sitchensis
contig_15235	3241	gi|226492471|ref|NP_001140985.1|	hypothetical protein [Zea mays]	565	2e-32	360	543	241	29.28	1158	2729	83	551	3	0	Zea mays
contig_15256	2692	gi|148910189|gb|ABR18176.1|	unknown [Picea sitchensis]	605	0	3048	605	588	93.22	2394	580	1	605	-2	0	Picea sitchensis
contig_15266	7653	gi|258644648|dbj|BAI39897.1|	hAT dimerisation domain-containing protein -like [Oryza sativa Indica Group]	786	4e-46	287	193	104	32.64	3076	2513	164	350	-3	0	Oryza sativa Indica Group
contig_15276	6207	gi|147841551|emb|CAN64234.1|	hypothetical protein VITISV_039557 [Vitis vinifera]	846	4e-29	240	166	86	35.54	3042	2545	609	747	-1	0	Vitis vinifera
contig_15296	4481	gi|586644156|ref|XP_006827127.1|	hypothetical protein AMTR_s00010p00247870 [Amborella trichopoda]	1038	0	2428	623	531	73.68	2822	963	422	1038	-1	0	Amborella trichopoda
contig_15318	749	gi|168054248|ref|XP_001779544.1|	predicted protein [Physcomitrella patens]	268	1e-43	402	88	80	82.95	427	164	1	88	-2	0	Physcomitrella patens
contig_15329	1467	gi|294460290|gb|ADE75727.1|	unknown [Picea sitchensis]	218	4e-116	903	218	184	78.9	308	955	1	218	2	0	Picea sitchensis
contig_15339	927	gi|116794008|gb|ABK26969.1|	unknown [Picea sitchensis]	224	6e-139	1037	223	213	89.24	918	250	1	223	-1	0	Picea sitchensis
contig_15349	1129	gi|148910781|gb|ABR18457.1|	unknown [Picea sitchensis]	324	5e-116	903	215	192	78.6	485	1129	4	218	2	0	Picea sitchensis
contig_15359	456	gi|301154129|emb|CBW30234.1|	Disease resistance protein (CC-NBS-LRR) [Musa balbisiana]	1072	6e-11	169	126	71	32.54	65	406	10	130	2	0	Musa balbisiana
contig_15369	967	gi|440573504|gb|AGC13136.1|	tau class glutathione S-transferase [Pinus tabuliformis]	233	2e-42	397	155	109	48.39	967	515	62	216	-1	0	Pinus tabuliformis
contig_15390	1457	gi|508701347|gb|EOX93243.1|	WRKY family transcription factor [Theobroma cacao]	632	1e-78	522	192	130	59.38	535	14	358	532	-2	0	Theobroma cacao
contig_15400	7540	gi|586675966|ref|XP_006838498.1|	hypothetical protein AMTR_s00002p00169400 [Amborella trichopoda]	2084	0	6683	2075	1609	64	7043	873	37	2084	-3	0	Amborella trichopoda
contig_15422	589	gi|413943774|gb|AFW76423.1|	hypothetical protein ZEAMMB73_944105 [Zea mays]	446	4e-72	602	195	141	54.87	3	587	200	394	3	0	Zea mays
contig_15434	1399	gi|294461993|gb|ADE76552.1|	unknown [Picea sitchensis]	310	5e-139	1062	315	247	65.71	1247	327	1	310	-3	0	Picea sitchensis
contig_15454	2140	gi|462406235|gb|EMJ11699.1|	hypothetical protein PRUPE_ppa002676mg [Prunus persica]	646	6e-104	879	438	255	39.04	1815	505	210	645	-2	0	Prunus persica
contig_15498	791	gi|147782129|emb|CAN72052.1|	hypothetical protein VITISV_031313 [Vitis vinifera]	803	1e-29	205	109	65	38.53	788	465	498	604	-1	0	Vitis vinifera
contig_15508	1269	gi|449446692|ref|XP_004141105.1|	PREDICTED: WD repeat-containing protein 82-B-like [Cucumis sativus]	337	2e-129	884	202	180	79.7	886	284	116	317	-3	0	Cucumis sativus
contig_15538	2148	gi|167997059|ref|XP_001751236.1|	predicted protein [Physcomitrella patens]	708	1e-63	600	437	228	36.16	1899	646	47	451	-1	0	Physcomitrella patens
contig_15548	1080	gi|116792289|gb|ABK26305.1|	unknown [Picea sitchensis]	290	2e-49	452	122	103	71.31	368	3	22	142	-2	0	Picea sitchensis
contig_15621	2790	gi|508706907|gb|EOX98803.1|	WD-40 repeat family protein / small nuclear ribonucleoprotein Prp4p-related [Theobroma cacao]	572	0	1877	533	417	64.92	2040	442	66	571	-1	0	Theobroma cacao
contig_15631	2330	gi|302786976|ref|XP_002975258.1|	hypothetical protein SELMODRAFT_451567 [Selaginella moellendorffii]	580	3e-112	935	427	274	48.24	517	1773	144	554	1	0	Selaginella moellendorffii
contig_15651	1134	gi|294461751|gb|ADE76434.1|	unknown [Picea sitchensis]	629	2e-153	1179	347	276	62.82	1134	106	282	628	-1	0	Picea sitchensis
contig_15671	1271	gi|573918302|ref|XP_006646793.1|	PREDICTED: syntaxin-52-like [Oryza brachyantha]	232	6e-22	255	228	119	31.14	925	263	6	230	-2	0	Oryza brachyantha
contig_15681	1800	gi|294463944|gb|ADE77493.1|	unknown [Picea sitchensis]	278	2e-154	1174	277	246	80.87	45	869	1	277	3	0	Picea sitchensis
contig_15692	4186	gi|586697019|ref|XP_006844098.1|	hypothetical protein AMTR_s00006p00253660 [Amborella trichopoda]	1175	0	2402	925	632	50.59	1116	3863	268	1157	3	0	Amborella trichopoda
contig_15712	1375	gi|224286391|gb|ACN40903.1|	unknown [Picea sitchensis]	552	0	1450	357	315	78.71	303	1373	20	376	3	0	Picea sitchensis
contig_15722	2017	gi|586670390|ref|XP_006836744.1|	hypothetical protein AMTR_s00088p00146000 [Amborella trichopoda]	305	2e-100	822	277	198	57.04	832	2	42	296	-1	0	Amborella trichopoda
contig_15745	2394	gi|586644546|ref|XP_006827322.1|	hypothetical protein AMTR_s00010p00267390 [Amborella trichopoda]	462	6e-145	1147	421	296	55.11	1541	315	57	462	-2	0	Amborella trichopoda
contig_15755	1815	gi|148910005|gb|ABR18087.1|	unknown [Picea sitchensis]	569	1e-168	1298	575	376	49.91	1751	57	15	561	-2	0	Picea sitchensis
contig_15766	1372	gi|116309666|emb|CAH66715.1|	OSIGBa0118P15.5 [Oryza sativa Indica Group]	1434	2e-15	218	121	79	40.5	44	400	1278	1397	2	0	Oryza sativa Indica Group
contig_15776	594	gi|148908689|gb|ABR17452.1|	unknown [Picea sitchensis]	283	1e-63	532	168	131	57.74	104	592	1	168	2	0	Picea sitchensis
contig_15786	661	gi|190183763|dbj|BAG48495.1|	TM8-like MADS-box transcription factor [Cryptomeria japonica]	212	7e-08	142	39	31	69.23	1	117	174	212	1	0	Cryptomeria japonica
contig_15796	1548	gi|462413142|gb|EMJ18191.1|	hypothetical protein PRUPE_ppa002593mg [Prunus persica]	654	7e-86	740	210	173	68.1	1	627	436	645	1	0	Prunus persica
contig_15806	2379	gi|359486200|ref|XP_002268805.2|	PREDICTED: squamous cell carcinoma antigen recognized by T-cells 3-like [Vitis vinifera]	838	0	1589	699	450	48.21	2378	375	176	838	-2	0	Vitis vinifera
contig_15838	2049	gi|586742039|ref|XP_006850427.1|	hypothetical protein AMTR_s00165p00047580 [Amborella trichopoda]	677	0	1817	502	407	70.12	2049	550	185	677	-1	0	Amborella trichopoda
contig_15858	3117	gi|470134791|ref|XP_004303220.1|	PREDICTED: nudix hydrolase 3-like [Fragaria vesca subsp. vesca]	784	0	2579	778	590	62.85	2882	690	10	782	-2	0	Fragaria vesca subsp. vesca
contig_15890	2673	gi|148906315|gb|ABR16313.1|	unknown [Picea sitchensis]	545	0	2137	554	473	77.8	691	2337	1	545	1	0	Picea sitchensis
contig_15900	4365	gi|561014676|gb|ESW13537.1|	hypothetical protein PHAVU_008G205100g [Phaseolus vulgaris]	239	7e-53	501	239	154	44.77	2422	1736	3	237	-3	0	Phaseolus vulgaris
contig_15910	2239	gi|586674700|ref|XP_006838155.1|	hypothetical protein AMTR_s00106p00102120 [Amborella trichopoda]	538	0	1947	527	442	70.02	183	1763	9	534	3	0	Amborella trichopoda
contig_15920	3953	gi|586645444|ref|XP_006827586.1|	hypothetical protein AMTR_s00009p00233340 [Amborella trichopoda]	817	3e-106	794	240	197	68.33	797	1510	147	384	2	0	Amborella trichopoda
contig_15931	2907	gi|168023685|ref|XP_001764368.1|	predicted protein [Physcomitrella patens]	666	2e-58	566	453	229	39.51	1234	2355	234	666	1	0	Physcomitrella patens
contig_15951	1082	gi|567902464|ref|XP_006443720.1|	hypothetical protein CICLE_v10020518mg [Citrus clementina]	391	4e-104	649	167	140	70.66	286	786	54	220	1	0	Citrus clementina
contig_15961	4220	gi|508703673|gb|EOX95569.1|	DNA/RNA polymerases superfamily protein [Theobroma cacao]	1452	3e-16	234	157	86	33.12	566	1024	250	406	2	0	Theobroma cacao
contig_15971	417	gi|224105111|ref|XP_002333859.1|	predicted protein [Populus trichocarpa]	207	5e-17	205	123	75	42.28	24	374	7	125	3	0	Populus trichocarpa
contig_15982	3242	gi|148909941|gb|ABR18056.1|	unknown [Picea sitchensis]	818	0	1553	619	424	56.22	2279	462	163	778	-1	0	Picea sitchensis
contig_15992	1951	gi|586734528|ref|XP_006850101.1|	hypothetical protein AMTR_s00022p00222930 [Amborella trichopoda]	544	2e-176	1352	586	366	49.15	56	1765	10	541	2	0	Amborella trichopoda
contig_16002	9030	gi|586686034|ref|XP_006841838.1|	hypothetical protein AMTR_s00003p00270420 [Amborella trichopoda]	732	3e-42	281	301	148	30.56	3109	2222	433	699	-3	0	Amborella trichopoda
contig_16012	1272	gi|148907791|gb|ABR17021.1|	unknown [Picea sitchensis]	389	4e-111	881	254	196	69.69	800	75	80	329	-2	0	Picea sitchensis
contig_16022	1512	gi|225423993|ref|XP_002282702.1|	PREDICTED: monoglyceride lipase [Vitis vinifera]	417	4e-177	1329	353	292	68.56	1459	404	51	399	-3	0	Vitis vinifera
contig_16032	3005	gi|359472593|ref|XP_002281277.2|	PREDICTED: uncharacterized protein LOC100261060 [Vitis vinifera]	2299	1e-45	480	389	214	33.93	1169	45	359	727	-1	0	Vitis vinifera
contig_16054	2120	gi|294460133|gb|ADE75649.1|	unknown [Picea sitchensis]	596	0	2839	594	558	88.55	302	2080	1	592	2	0	Picea sitchensis
contig_16064	1424	gi|470103858|ref|XP_004288344.1|	PREDICTED: probable polygalacturonase-like [Fragaria vesca subsp. vesca]	466	4e-80	683	221	169	57.92	3	647	245	465	3	0	Fragaria vesca subsp. vesca
contig_16074	4637	gi|586717698|ref|XP_006848135.1|	hypothetical protein AMTR_s00029p00224260 [Amborella trichopoda]	1274	0	2997	1378	913	52.9	191	4237	1	1261	2	0	Amborella trichopoda
contig_16084	815	gi|449503099|ref|XP_004161833.1|	PREDICTED: LOW QUALITY PROTEIN: protein sel-1 homolog 1-like [Cucumis sativus]	679	5e-18	230	58	49	74.14	642	815	347	404	3	0	Cucumis sativus
contig_16105	1435	gi|462405976|gb|EMJ11440.1|	hypothetical protein PRUPE_ppa014973mg, partial [Prunus persica]	747	7e-28	145	70	42	47.14	1096	1305	283	352	1	0	Prunus persica
contig_16115	2539	gi|148909965|gb|ABR18067.1|	unknown [Picea sitchensis]	535	0	2656	535	521	91.78	281	1885	1	535	2	0	Picea sitchensis
contig_16126	1710	gi|462394498|gb|EMJ00297.1|	hypothetical protein PRUPE_ppa020482mg, partial [Prunus persica]	439	1e-165	1263	406	301	57.64	211	1428	34	438	1	0	Prunus persica
contig_16157	1222	gi|34099664|gb|AAQ57136.1|	putative NBS-LRR protein GI5033 [Pinus monticola]	172	2e-82	668	171	152	83.04	49	552	2	172	1	0	Pinus monticola
contig_16178	671	gi|147777975|emb|CAN74206.1|	hypothetical protein VITISV_031128 [Vitis vinifera]	284	7e-41	382	228	132	36.4	670	14	19	245	-2	0	Vitis vinifera
contig_16200	1943	gi|565461880|ref|XP_006288939.1|	hypothetical protein CARUB_v10002304mg [Capsella rubella]	108	1e-18	228	108	74	49.07	1061	1381	1	108	2	0	Capsella rubella
contig_16220	1331	gi|586709133|ref|XP_006846438.1|	hypothetical protein AMTR_s00018p00062350 [Amborella trichopoda]	346	3e-124	966	302	230	61.59	908	6	49	346	-1	0	Amborella trichopoda
contig_16240	1861	gi|449520871|ref|XP_004167456.1|	PREDICTED: LOW QUALITY PROTEIN: OTU domain-containing protein 6B-like [Cucumis sativus]	325	1e-129	1015	309	249	63.11	470	1378	19	325	2	0	Cucumis sativus
contig_16260	3212	gi|508778089|gb|EOY25345.1|	GDA1/CD39 nucleoside phosphatase family protein isoform 1 [Theobroma cacao]	770	0	1896	792	530	49.75	2789	462	1	770	-1	0	Theobroma cacao
contig_16270	3521	gi|586644168|ref|XP_006827133.1|	hypothetical protein AMTR_s00010p00249430 [Amborella trichopoda]	889	0	2035	909	588	48.4	271	2976	29	888	1	0	Amborella trichopoda
contig_16281	2969	gi|449468832|ref|XP_004152125.1|	PREDICTED: zinc finger protein CONSTANS-LIKE 14-like [Cucumis sativus]	491	2e-46	468	527	229	29.22	920	2374	12	484	2	0	Cucumis sativus
contig_16313	4661	gi|566205733|ref|XP_002321497.2|	hypothetical protein POPTR_0015s04030g [Populus trichocarpa]	1205	1e-167	1417	1113	576	33.15	4042	851	18	1078	-2	0	Populus trichocarpa
contig_16354	719	gi|306016465|gb|ADM77286.1|	raffinose synthase-like protein, partial [Picea sitchensis]	174	1e-31	312	110	78	54.55	709	383	47	156	-2	0	Picea sitchensis
contig_16374	9492	gi|6466937|gb|AAF13073.1|AC011621_1	putative retroelement pol polyprotein [Arabidopsis thaliana]	1661	4e-34	174	99	56	38.38	7013	6717	1198	1288	-2	0	Arabidopsis thaliana
contig_16384	1474	gi|325516258|gb|ADZ24707.1|	homogentisate phytyltransferase [Solanum pennellii]	402	9e-54	499	162	127	59.88	901	416	74	227	-1	0	Solanum pennellii
contig_16405	692	gi|161019194|gb|ABQ42392.1|	pectin methylesterase-like protein [Taiwania cryptomerioides]	595	3e-77	650	163	131	68.1	692	204	399	560	-1	0	Taiwania cryptomerioides
contig_16415	590	gi|514752057|ref|XP_004962488.1|	PREDICTED: LIM domain and RING finger protein C1223.01-like [Setaria italica]	846	8e-53	483	165	111	52.12	108	590	1	159	3	0	Setaria italica
contig_16427	1835	gi|168029636|ref|XP_001767331.1|	predicted protein [Physcomitrella patens]	298	2e-71	621	263	174	46.77	1068	295	38	298	-3	0	Physcomitrella patens
contig_16437	387	gi|452844918|gb|EME46852.1|	hypothetical protein DOTSEDRAFT_70721 [Dothistroma septosporum NZE10]	913	7e-48	441	113	96	70.8	3	341	573	685	3	0	Dothistroma septosporum NZE10
contig_16457	647	gi|224144951|ref|XP_002325472.1|	cytidine/deoxycytidylate deaminase family protein [Populus trichocarpa]	592	2e-09	160	44	35	70.45	646	515	546	589	-2	0	Populus trichocarpa
contig_16479	1682	gi|425856892|gb|AFX98062.1|	cinnamyl alcohol dehydrogenase [Cunninghamia lanceolata]	359	0	1546	359	332	86.07	390	1466	1	359	3	0	Cunninghamia lanceolata
contig_16489	386	gi|148906759|gb|ABR16526.1|	unknown [Picea sitchensis]	704	1e-10	165	56	47	53.57	6	173	217	270	3	0	Picea sitchensis
contig_16521	4103	gi|565345049|ref|XP_006339611.1|	PREDICTED: protein RIC1 homolog isoform X1 [Solanum tuberosum]	1125	0	4204	1133	940	69.37	3761	375	1	1121	-1	0	Solanum tuberosum
contig_16551	4263	gi|508717139|gb|EOY09036.1|	Binding isoform 3 [Theobroma cacao]	1337	0	3587	1063	851	63.12	11	3187	161	1192	2	0	Theobroma cacao
contig_16583	865	gi|508719370|gb|EOY11267.1|	Uncharacterized protein TCM_026511 [Theobroma cacao]	1318	3e-48	338	148	93	44.59	224	667	1169	1316	2	0	Theobroma cacao
contig_16593	2917	gi|586717664|ref|XP_006848125.1|	hypothetical protein AMTR_s00029p00220700 [Amborella trichopoda]	632	0	2011	638	490	62.07	460	2358	1	631	1	0	Amborella trichopoda
contig_16625	1670	gi|255587510|ref|XP_002534297.1|	conserved hypothetical protein [Ricinus communis]	388	2e-147	1135	313	262	66.13	275	1213	76	388	2	0	Ricinus communis
contig_16646	5883	gi|148906303|gb|ABR16307.1|	unknown [Picea sitchensis]	407	1e-46	470	266	152	37.59	1747	2511	79	344	1	0	Picea sitchensis
contig_16657	627	gi|116786007|gb|ABK23938.1|	unknown [Picea sitchensis]	353	2e-16	209	219	103	33.79	624	7	110	311	-1	0	Picea sitchensis
contig_16667	1875	gi|502153921|ref|XP_004509508.1|	PREDICTED: uncharacterized protein LOC101513325 [Cicer arietinum]	1436	3e-10	179	128	67	37.5	650	997	755	881	2	0	Cicer arietinum
contig_16687	3161	gi|567130175|ref|XP_006392464.1|	hypothetical protein EUTSA_v10023272mg [Eutrema salsugineum]	839	3e-134	1127	506	332	48.22	162	1661	8	484	3	0	Eutrema salsugineum
contig_16707	2219	gi|462404350|gb|EMJ09907.1|	hypothetical protein PRUPE_ppa003438mg [Prunus persica]	574	3e-169	1315	575	386	46.96	184	1899	15	571	1	0	Prunus persica
contig_16737	1970	gi|168064187|ref|XP_001784046.1|	VAMP-like protein [Physcomitrella patens]	265	5e-55	505	299	176	39.46	275	1165	3	264	2	0	Physcomitrella patens
contig_16747	11951	gi|586671127|ref|XP_006837096.1|	hypothetical protein AMTR_s00110p00115240 [Amborella trichopoda]	1107	5e-84	804	675	366	32.74	6	1928	145	807	3	0	Amborella trichopoda
contig_16777	1762	gi|148905734|gb|ABR16031.1|	unknown [Picea sitchensis]	370	0	1529	370	330	81.35	1442	345	1	370	-3	0	Picea sitchensis
contig_16787	400	gi|116786532|gb|ABK24146.1|	unknown [Picea sitchensis]	384	2e-53	465	137	106	62.77	1	399	230	366	1	0	Picea sitchensis
contig_16797	885	gi|387316225|gb|AFJ73467.1|	4-coumarate: coenzyme A ligase, partial [Cycas rumphii]	471	1e-101	811	202	174	71.78	884	279	270	471	-2	0	Cycas rumphii
contig_16827	2216	gi|297739259|emb|CBI28910.3|	unnamed protein product [Vitis vinifera]	369	3e-113	920	356	239	51.4	1706	657	24	365	-1	0	Vitis vinifera
contig_16837	2304	gi|586689733|ref|XP_006842757.1|	hypothetical protein AMTR_s00133p00080150 [Amborella trichopoda]	525	1e-133	898	233	201	69.53	999	301	290	522	-1	0	Amborella trichopoda
contig_16848	740	gi|116781134|gb|ABK21978.1|	unknown [Picea sitchensis]	119	7e-61	504	111	104	78.38	35	367	1	111	2	0	Picea sitchensis
contig_16858	1502	gi|225433438|ref|XP_002285669.1|	PREDICTED: uncharacterized protein LOC100259626 [Vitis vinifera]	372	8e-87	723	398	233	44.22	124	1251	11	369	1	0	Vitis vinifera
contig_16880	2019	gi|116792514|gb|ABK26398.1|	unknown [Picea sitchensis]	119	9e-49	447	119	100	68.91	401	757	1	119	2	0	Picea sitchensis
contig_16890	1736	gi|148907803|gb|ABR17027.1|	unknown [Picea sitchensis]	618	3e-39	406	447	229	31.54	56	1276	114	546	2	0	Picea sitchensis
contig_16900	2905	gi|168009341|ref|XP_001757364.1|	predicted protein [Physcomitrella patens]	461	5e-97	832	479	269	36.53	2252	870	1	460	-3	0	Physcomitrella patens
contig_16910	2760	gi|116789345|gb|ABK25214.1|	unknown [Picea sitchensis]	466	4e-122	1002	472	299	50	1777	377	3	464	-3	0	Picea sitchensis
contig_16931	2102	gi|148908443|gb|ABR17334.1|	unknown [Picea sitchensis]	264	3e-151	1161	265	244	82.64	840	1634	1	264	3	0	Picea sitchensis
contig_16941	4038	gi|104642235|gb|ABF73316.1|	clavata-like receptor [Picea glauca]	998	0	2871	962	707	58.42	312	3188	27	985	3	0	Picea glauca
contig_16971	3183	gi|565397605|ref|XP_006364379.1|	PREDICTED: uncharacterized protein LOC102605840 isoform X2 [Solanum tuberosum]	1165	0	1771	853	534	47.71	274	2688	350	1164	1	0	Solanum tuberosum
contig_16981	1122	gi|367066612|gb|AEX12602.1|	hypothetical protein 2_5258_01 [Pinus taeda]	156	1e-21	247	154	86	38.96	339	734	4	156	3	0	Pinus taeda
contig_16993	3531	gi|321530322|gb|ADW94528.1|	putative truncated TIR-NBS-LRR protein [Pinus monticola]	815	3e-71	675	499	270	37.27	2266	911	196	675	-3	0	Pinus monticola
contig_17003	1539	gi|116781318|gb|ABK22052.1|	unknown [Picea sitchensis]	383	0	1465	336	303	79.46	198	1190	38	372	3	0	Picea sitchensis
contig_17013	2152	gi|514741548|ref|XP_004959920.1|	PREDICTED: magnesium transporter NIPA2-like [Setaria italica]	357	0	1407	317	290	82.33	1603	653	1	317	-1	0	Setaria italica
contig_17023	1353	gi|294461520|gb|ADE76321.1|	unknown [Picea sitchensis]	436	4e-52	487	165	121	59.39	921	442	46	210	-1	0	Picea sitchensis
contig_17033	398	gi|508704087|gb|EOX95983.1|	Bestrophin-like protein isoform 2 [Theobroma cacao]	315	1e-34	331	95	72	67.37	311	27	68	162	-1	0	Theobroma cacao
contig_17043	3198	gi|255548768|ref|XP_002515440.1|	chaperone clpb, putative [Ricinus communis]	976	0	3935	892	821	81.17	2782	110	73	964	-3	0	Ricinus communis
contig_17073	1082	gi|147818481|emb|CAN69630.1|	hypothetical protein VITISV_028545 [Vitis vinifera]	312	5e-131	999	272	222	66.91	1080	265	41	312	-3	0	Vitis vinifera
contig_17103	481	gi|148906747|gb|ABR16520.1|	unknown [Picea sitchensis]	644	2e-45	421	152	109	52.63	479	27	138	286	-3	0	Picea sitchensis
contig_17133	3946	gi|571485984|ref|XP_006590129.1|	PREDICTED: uncharacterized protein LOC102665388 [Glycine max]	194	1e-06	143	109	64	34.86	3827	3507	82	190	-3	0	Glycine max
contig_17144	607	gi|281199941|gb|ADA57702.1|	phenylalanine aminomutase [Taxus baccata]	687	5e-77	651	172	145	73.84	103	606	5	176	1	0	Taxus baccata
contig_17189	546	gi|148906672|gb|ABR16485.1|	unknown [Picea sitchensis]	500	2e-35	349	138	86	51.45	423	67	7	144	-1	0	Picea sitchensis
contig_17212	12612	gi|168026410|ref|XP_001765725.1|	predicted protein [Physcomitrella patens]	4165	0	6083	3060	1883	42.09	9080	138	1187	4165	-2	0	Physcomitrella patens
contig_17233	1756	gi|294462055|gb|ADE76581.1|	unknown [Picea sitchensis]	387	0	1570	377	326	79.31	1546	431	11	387	-1	0	Picea sitchensis
contig_17246	641	gi|148910810|gb|ABR18471.1|	unknown [Picea sitchensis]	490	4e-125	961	213	192	81.22	1	639	75	287	1	0	Picea sitchensis
contig_17277	1205	gi|116784538|gb|ABK23383.1|	unknown [Picea sitchensis]	241	2e-07	145	109	59	39.45	1203	877	136	226	-3	0	Picea sitchensis
contig_17297	2679	gi|302754618|ref|XP_002960733.1|	hypothetical protein SELMODRAFT_74114 [Selaginella moellendorffii]	619	0	2018	570	454	65.44	887	2590	55	619	2	0	Selaginella moellendorffii
contig_17317	1272	gi|116782619|gb|ABK22577.1|	unknown [Picea sitchensis]	88	2e-24	263	77	60	68.83	901	671	1	75	-3	0	Picea sitchensis
contig_17337	587	gi|26450865|dbj|BAC42540.1|	putative receptor protein kinase [Arabidopsis thaliana]	966	1e-26	292	206	115	38.83	587	3	540	727	-1	0	Arabidopsis thaliana
contig_17369	3330	gi|586768859|ref|XP_006856077.1|	hypothetical protein AMTR_s00059p00114020 [Amborella trichopoda]	730	1e-80	741	618	335	39	935	2725	161	724	2	0	Amborella trichopoda
contig_17379	404	gi|462416825|gb|EMJ21562.1|	hypothetical protein PRUPE_ppa016496mg, partial [Prunus persica]	373	4e-12	173	52	39	57.69	247	402	252	303	1	0	Prunus persica
contig_17389	1728	gi|147814819|emb|CAN74746.1|	hypothetical protein VITISV_012024 [Vitis vinifera]	514	1e-131	1043	420	284	51.19	360	1574	86	505	3	0	Vitis vinifera
contig_17410	1418	gi|116784013|gb|ABK23180.1|	unknown [Picea sitchensis]	300	4e-133	1023	215	204	86.98	344	988	53	265	2	0	Picea sitchensis
contig_17432	2281	gi|586646627|ref|XP_006828164.1|	hypothetical protein AMTR_s00023p00106320 [Amborella trichopoda]	665	7e-56	542	231	154	50.22	1621	2280	17	247	1	0	Amborella trichopoda
contig_17442	1316	gi|294460714|gb|ADE75931.1|	unknown [Picea sitchensis]	269	3e-106	838	266	196	64.66	1107	349	3	268	-3	0	Picea sitchensis
contig_17452	1060	gi|586749638|ref|XP_006851403.1|	hypothetical protein AMTR_s00040p00057740 [Amborella trichopoda]	318	5e-48	444	300	160	41.67	819	13	5	278	-2	0	Amborella trichopoda
contig_17462	1628	gi|302755826|ref|XP_002961337.1|	hypothetical protein SELMODRAFT_140234 [Selaginella moellendorffii]	1110	1e-35	385	189	122	44.97	565	2	284	469	-2	0	Selaginella moellendorffii
contig_17472	1388	gi|225457584|ref|XP_002273059.1|	PREDICTED: uncharacterized protein LOC100263247 [Vitis vinifera]	230	1e-25	180	131	78	42.75	895	539	97	224	-2	0	Vitis vinifera
contig_17504	1138	gi|12583565|emb|CAC27333.1|	putative A-like cyclin [Picea abies]	380	2e-18	233	122	72	45.08	364	2	9	127	-1	0	Picea abies
contig_17516	3009	gi|225451661|ref|XP_002276313.1|	PREDICTED: transcription-repair-coupling factor-like [Vitis vinifera]	823	0	2084	617	487	65.64	298	2127	43	656	1	0	Vitis vinifera
contig_17526	4530	gi|148909767|gb|ABR17973.1|	unknown [Picea sitchensis]	830	0	2072	469	409	81.66	4128	2731	1	464	-1	0	Picea sitchensis
contig_17547	791	gi|361067905|gb|AEW08264.1|	hypothetical protein 2_4594_01, partial [Pinus lambertiana]	136	3e-56	476	133	109	72.18	734	348	1	132	-1	0	Pinus lambertiana
contig_17557	1900	gi|116786993|gb|ABK24334.1|	unknown [Picea sitchensis]	302	3e-106	858	298	219	59.06	783	1673	10	302	3	0	Picea sitchensis
contig_17567	6911	gi|359482489|ref|XP_002264494.2|	PREDICTED: uncharacterized protein LOC100267761 [Vitis vinifera]	1884	0	3575	2055	1197	41.75	6610	626	1	1884	-2	0	Vitis vinifera
contig_17587	1768	gi|148910230|gb|ABR18196.1|	unknown [Picea sitchensis]	537	0	1941	449	391	80.4	1371	58	89	537	-2	0	Picea sitchensis
contig_17608	5166	gi|115453985|ref|NP_001050593.1|	Os03g0594700 [Oryza sativa Japonica Group]	863	7e-27	324	162	100	45.06	1259	795	691	849	-2	0	Oryza sativa Japonica Group
contig_17619	2907	gi|294462282|gb|ADE76690.1|	unknown [Picea sitchensis]	255	6e-116	943	239	202	74.06	1768	2484	1	237	1	0	Picea sitchensis
contig_17629	319	gi|110289668|gb|ABB48045.2|	Protein kinase domain containing protein, expressed [Oryza sativa Japonica Group]	346	2e-11	165	106	45	38.68	2	319	265	319	2	0	Oryza sativa Japonica Group
contig_17639	2053	gi|359491092|ref|XP_002283895.2|	PREDICTED: F-box/LRR-repeat protein At5g63520-like [Vitis vinifera]	527	2e-95	809	550	293	36.73	1778	246	1	521	-3	0	Vitis vinifera
contig_17649	3244	gi|225448507|ref|XP_002273020.1|	PREDICTED: uncharacterized protein LOC100241552 [Vitis vinifera]	860	0	2530	828	613	57	509	2983	60	860	2	0	Vitis vinifera
contig_17659	1749	gi|148910498|gb|ABR18324.1|	unknown [Picea sitchensis]	542	2e-175	1339	367	295	68.66	1227	172	81	446	-1	0	Picea sitchensis
contig_17669	2519	gi|555702748|gb|ESO05981.1|	hypothetical protein HELRODRAFT_64632 [Helobdella robusta]	261	7e-33	348	214	113	35.51	1	636	46	257	1	0	Helobdella robusta
contig_17689	4229	gi|586646181|ref|XP_006827947.1|	hypothetical protein AMTR_s00008p00194190 [Amborella trichopoda]	944	0	3036	950	734	60.74	3028	206	1	944	-2	0	Amborella trichopoda
contig_17700	498	gi|452989234|gb|EME88989.1|	hypothetical protein MYCFIDRAFT_55506 [Pseudocercospora fijiensis CIRAD86]	101	3e-36	331	121	78	58.68	136	498	1	98	1	0	Pseudocercospora fijiensis CIRAD86
contig_17720	1295	gi|302775452|ref|XP_002971143.1|	hypothetical protein SELMODRAFT_94768 [Selaginella moellendorffii]	315	2e-134	1029	315	247	60.95	85	1029	1	315	1	0	Selaginella moellendorffii
contig_17733	1009	gi|586699206|ref|XP_006844528.1|	hypothetical protein AMTR_s00016p00159040 [Amborella trichopoda]	439	2e-30	324	124	83	52.42	658	287	31	149	-1	0	Amborella trichopoda
contig_17766	3760	gi|297742429|emb|CBI34578.3|	unnamed protein product [Vitis vinifera]	729	0	2150	747	524	59.17	858	2975	9	714	3	0	Vitis vinifera
contig_17776	1677	gi|116787383|gb|ABK24488.1|	unknown [Picea sitchensis]	571	5e-134	1062	207	201	93.72	621	1	1	207	-1	0	Picea sitchensis
contig_17818	1163	gi|297724719|ref|NP_001174723.1|	Os06g0286351 [Oryza sativa Japonica Group]	1561	1e-10	164	82	51	45.12	160	387	78	159	1	0	Oryza sativa Japonica Group
contig_17829	1850	gi|116789018|gb|ABK25085.1|	unknown [Picea sitchensis]	479	0	1673	473	374	66.6	1670	291	9	479	-1	0	Picea sitchensis
contig_17860	3066	gi|147774273|emb|CAN76793.1|	hypothetical protein VITISV_026680 [Vitis vinifera]	1469	3e-47	424	212	131	38.21	159	782	1239	1450	3	0	Vitis vinifera
contig_17870	2095	gi|148909481|gb|ABR17838.1|	unknown [Picea sitchensis]	795	0	1454	505	351	52.87	1717	206	290	794	-1	0	Picea sitchensis
contig_17884	1369	gi|148908722|gb|ABR17468.1|	unknown [Picea sitchensis]	785	5e-103	530	165	132	61.82	723	1217	613	777	3	0	Picea sitchensis
contig_17894	399	gi|3080386|emb|CAA18706.1|	hypothetical protein [Arabidopsis thaliana]	229	6e-09	145	76	50	44.74	344	120	120	195	-2	0	Arabidopsis thaliana
contig_17914	2354	gi|116789665|gb|ABK25333.1|	unknown [Picea sitchensis]	413	8e-150	1174	399	287	62.66	1796	624	35	413	-1	0	Picea sitchensis
contig_17936	1433	gi|294464629|gb|ADE77823.1|	unknown [Picea sitchensis]	480	1e-178	1018	252	213	76.59	556	1305	185	436	1	0	Picea sitchensis
contig_17947	1034	gi|195638176|gb|ACG38556.1|	aldo-keto reductase/ oxidoreductase [Zea mays]	371	3e-17	222	51	46	82.35	2	154	229	279	2	0	Zea mays
contig_17981	1415	gi|585722101|ref|XP_006813392.1|	PREDICTED: uncharacterized protein LOC102810040 [Saccoglossus kowalevskii]	857	3e-16	225	159	83	30.82	738	1172	266	424	3	0	Saccoglossus kowalevskii
contig_17991	2443	gi|116787532|gb|ABK24545.1|	unknown [Picea sitchensis]	324	2e-38	394	286	176	46.85	1952	1206	15	291	-3	0	Picea sitchensis
contig_18013	800	gi|168035833|ref|XP_001770413.1|	predicted protein [Physcomitrella patens]	646	4e-19	239	164	83	32.32	308	799	83	242	2	0	Physcomitrella patens
contig_18023	1340	gi|508786900|gb|EOY34156.1|	DHBP synthase RibB-like alpha/beta domain,GTP cyclohydrolase II [Theobroma cacao]	595	3e-113	915	343	244	55.69	151	1140	56	394	1	0	Theobroma cacao
contig_18043	1764	gi|224064492|ref|XP_002301503.1|	FKBP12 interacting family protein [Populus trichocarpa]	307	5e-57	520	146	126	69.18	1762	1325	128	273	-3	0	Populus trichocarpa
contig_18063	1162	gi|116787054|gb|ABK24356.1|	unknown [Picea sitchensis]	489	4e-151	803	199	176	78.39	676	80	217	415	-1	0	Picea sitchensis
contig_18073	3367	gi|224286551|gb|ACN40981.1|	unknown [Picea sitchensis]	852	4e-143	1036	420	285	47.62	2250	1018	185	602	-2	0	Picea sitchensis
contig_18083	2738	gi|116781706|gb|ABK22210.1|	unknown [Picea sitchensis]	340	3e-58	541	307	180	40.07	2548	1664	8	311	-2	0	Picea sitchensis
contig_18093	4798	gi|56744298|gb|AAW28577.1|	Putative gag-pol polyprotein, identical [Solanum demissum]	1588	3e-12	124	71	41	36.62	2102	1890	418	488	-3	0	Solanum demissum
contig_18105	394	gi|40644187|emb|CAC95120.1|	TIR/NBS/LRR protein [Populus deltoides]	216	2e-23	249	136	79	39.71	394	2	63	192	-1	0	Populus deltoides
contig_18115	368	gi|356574454|ref|XP_003555362.1|	PREDICTED: alcohol dehydrogenase-like 7-like isoform 1 [Glycine max]	392	2e-06	129	29	26	65.52	368	282	364	392	-1	0	Glycine max
contig_18125	1824	gi|508721265|gb|EOY13162.1|	Basic-leucine zipper transcription factor family protein [Theobroma cacao]	335	1e-75	652	350	209	49.43	1688	699	1	285	-2	0	Theobroma cacao
contig_18136	1442	gi|116791018|gb|ABK25824.1|	unknown [Picea sitchensis]	227	8e-140	1061	240	218	84.58	1101	382	1	227	-3	0	Picea sitchensis
contig_18158	4559	gi|224284251|gb|ACN39861.1|	unknown [Picea sitchensis]	1011	3e-61	608	724	345	29.14	61	2004	303	1009	1	0	Picea sitchensis
contig_18168	1860	gi|294463157|gb|ADE77115.1|	unknown [Picea sitchensis]	300	3e-116	924	313	228	63.9	1118	213	2	300	-2	0	Picea sitchensis
contig_18200	382	gi|302758126|ref|XP_002962486.1|	hypothetical protein SELMODRAFT_78293 [Selaginella moellendorffii]	501	4e-20	233	64	48	60.94	189	380	67	130	3	0	Selaginella moellendorffii
contig_18210	3985	gi|586678864|ref|XP_006840141.1|	hypothetical protein AMTR_s00089p00044750 [Amborella trichopoda]	1008	0	2002	771	527	52.01	199	2469	28	783	1	0	Amborella trichopoda
contig_18250	1756	gi|148910789|gb|ABR18461.1|	unknown [Picea sitchensis]	386	5e-147	1134	290	233	75.86	81	932	1	280	3	0	Picea sitchensis
contig_18260	2016	gi|565351066|ref|XP_006342480.1|	PREDICTED: alkylated DNA repair protein alkB homolog 8-like [Solanum tuberosum]	341	1e-71	630	206	144	60.68	621	4	139	329	-1	0	Solanum tuberosum
contig_18271	2121	gi|46560595|gb|AAT00626.1|	calmodulin-binding ion transporter-like protein [Physcomitrella patens]	476	2e-151	1184	366	270	60.93	1109	2119	39	401	2	0	Physcomitrella patens
contig_18312	3181	gi|168010494|ref|XP_001757939.1|	predicted protein [Physcomitrella patens]	832	0	1586	828	519	47.1	2814	523	18	831	-2	0	Physcomitrella patens
contig_18322	1035	gi|294461424|gb|ADE76273.1|	unknown [Picea sitchensis]	198	9e-133	998	198	192	93.43	25	618	1	198	1	0	Picea sitchensis
contig_18332	2942	gi|148906046|gb|ABR16182.1|	unknown [Picea sitchensis]	609	0	2211	609	492	71.43	2545	800	1	609	-2	0	Picea sitchensis
contig_18352	1322	gi|224285174|gb|ACN40314.1|	unknown [Picea sitchensis]	249	2e-59	523	261	170	52.49	1238	459	4	247	-1	0	Picea sitchensis
contig_18372	1681	gi|359483135|ref|XP_002272047.2|	PREDICTED: tubby-like protein 8-like [Vitis vinifera]	377	3e-95	786	331	212	50.76	1333	356	5	301	-1	0	Vitis vinifera
contig_18382	4201	gi|148909481|gb|ABR17838.1|	unknown [Picea sitchensis]	795	0	2024	721	492	51.32	497	2590	76	795	2	0	Picea sitchensis
contig_18413	2130	gi|116787099|gb|ABK24375.1|	unknown [Picea sitchensis]	514	0	2114	515	457	80.39	238	1782	1	514	1	0	Picea sitchensis
contig_18425	345	gi|567168890|ref|XP_006398512.1|	hypothetical protein EUTSA_v10000918mg [Eutrema salsugineum]	387	2e-12	174	113	50	40.71	343	5	255	312	-3	0	Eutrema salsugineum
contig_18445	717	gi|148907156|gb|ABR16721.1|	unknown [Picea sitchensis]	613	8e-79	663	223	157	53.81	2	670	31	253	2	0	Picea sitchensis
contig_18466	1020	gi|116780187|gb|ABK21581.1|	unknown [Picea sitchensis]	157	3e-63	532	157	119	63.06	740	270	1	157	-2	0	Picea sitchensis
contig_18489	1758	gi|449453061|ref|XP_004144277.1|	PREDICTED: endoribonuclease Dicer homolog 3a-like [Cucumis sativus]	1359	5e-52	516	210	145	48.57	2	631	1019	1224	2	0	Cucumis sativus
contig_18530	2221	gi|294460862|gb|ADE76004.1|	unknown [Picea sitchensis]	133	9e-12	154	79	50	37.97	638	402	52	130	-3	0	Picea sitchensis
contig_18540	701	gi|462395963|gb|EMJ01762.1|	hypothetical protein PRUPE_ppa009802mg [Prunus persica]	276	8e-30	306	91	75	60.44	701	429	148	238	-1	0	Prunus persica
contig_18551	350	gi|356556680|ref|XP_003546651.1|	PREDICTED: chlorophyll(ide) b reductase NOL, chloroplastic-like isoform X1 [Glycine max]	349	2e-58	493	115	102	80	2	346	235	349	2	0	Glycine max
contig_18573	785	gi|302771698|ref|XP_002969267.1|	rab family GTPase [Selaginella moellendorffii]	217	1e-46	419	105	91	73.33	3	308	113	217	3	0	Selaginella moellendorffii
contig_18593	1953	gi|586717790|ref|XP_006848162.1|	hypothetical protein AMTR_s00029p00233420 [Amborella trichopoda]	553	7e-114	934	459	281	47.93	3	1307	131	553	3	0	Amborella trichopoda
contig_18603	4052	gi|566163827|ref|XP_006386043.1|	hypothetical protein POPTR_0003s20880g [Populus trichocarpa]	755	1e-157	1300	616	383	46.92	1466	3298	216	755	2	0	Populus trichocarpa
contig_18625	1212	gi|413916415|gb|AFW56347.1|	hypothetical protein ZEAMMB73_816012 [Zea mays]	346	4e-53	485	124	105	70.97	374	3	92	215	-2	0	Zea mays
contig_18656	1871	gi|167998254|ref|XP_001751833.1|	predicted protein [Physcomitrella patens]	303	2e-93	771	286	200	55.59	1591	734	8	284	-2	0	Physcomitrella patens
contig_18708	1505	gi|224286965|gb|ACN41184.1|	unknown [Picea sitchensis]	309	1e-60	540	112	108	89.29	713	378	198	309	-1	0	Picea sitchensis
contig_18718	414	gi|567884889|ref|XP_006435003.1|	hypothetical protein CICLE_v10001562mg [Citrus clementina]	369	8e-13	178	83	46	48.19	166	414	59	109	1	0	Citrus clementina
contig_18728	1416	gi|148909841|gb|ABR18007.1|	unknown [Picea sitchensis]	773	0	1861	449	402	81.51	1415	75	334	773	-2	0	Picea sitchensis
contig_18738	2551	gi|356524573|ref|XP_003530903.1|	PREDICTED: actin cytoskeleton-regulatory complex protein PAN1-like [Glycine max]	251	2e-12	190	206	98	33.5	1002	475	57	251	-2	0	Glycine max
contig_18758	1841	gi|294462176|gb|ADE76640.1|	unknown [Picea sitchensis]	397	1e-140	811	231	176	67.1	1599	937	6	236	-3	0	Picea sitchensis
contig_18768	537	gi|148909481|gb|ABR17838.1|	unknown [Picea sitchensis]	795	2e-51	469	158	113	53.16	3	476	129	286	3	0	Picea sitchensis
contig_18778	370	gi|115448257|ref|NP_001047908.1|	Os02g0712600 [Oryza sativa Japonica Group]	734	8e-52	465	127	105	66.14	3	368	460	586	3	0	Oryza sativa Japonica Group
contig_18799	2732	gi|148909811|gb|ABR17992.1|	unknown [Picea sitchensis]	657	0	2073	553	445	69.98	416	2017	21	573	2	0	Picea sitchensis
contig_18810	1890	gi|148909535|gb|ABR17862.1|	unknown [Picea sitchensis]	279	4e-70	610	268	170	51.49	44	823	1	249	2	0	Picea sitchensis
contig_18831	2425	gi|452848449|gb|EME50381.1|	hypothetical protein DOTSEDRAFT_95802, partial [Dothistroma septosporum NZE10]	352	0	1555	352	327	85.23	2208	1165	1	352	-2	0	Dothistroma septosporum NZE10
contig_18841	1503	gi|116788374|gb|ABK24857.1|	unknown [Picea sitchensis]	553	3e-121	971	375	261	53.87	8	1132	136	510	2	0	Picea sitchensis
contig_18862	2579	gi|78183583|dbj|BAD67156.2|	PpPPR_77 [Physcomitrella patens]	1106	0	1662	835	491	39.64	2549	48	64	898	-1	0	Physcomitrella patens
contig_18873	1565	gi|116790613|gb|ABK25679.1|	unknown [Picea sitchensis]	297	2e-124	969	306	233	65.03	412	1305	1	296	1	0	Picea sitchensis
contig_18883	451	gi|453084688|gb|EMF12732.1|	60S ribosomal protein L19 [Sphaerulina musiva SO2202]	195	5e-43	382	86	80	88.37	413	156	108	193	-3	0	Sphaerulina musiva SO2202
contig_18913	3039	gi|568873937|ref|XP_006490082.1|	PREDICTED: uncharacterized protein LOC102620220 isoform X2 [Citrus sinensis]	691	0	1580	652	432	49.23	2589	748	38	682	-1	0	Citrus sinensis
contig_18923	518	gi|168047956|ref|XP_001776434.1|	predicted protein [Physcomitrella patens]	286	2e-40	373	118	93	62.71	345	1	32	149	-3	0	Physcomitrella patens
contig_18935	1887	gi|586752444|ref|XP_006852280.1|	hypothetical protein AMTR_s00049p00182420 [Amborella trichopoda]	374	1e-172	1307	364	292	65.38	1530	478	1	362	-1	0	Amborella trichopoda
contig_18945	1905	gi|148907333|gb|ABR16803.1|	unknown [Picea sitchensis]	305	5e-133	1038	302	235	67.22	278	1183	3	304	2	0	Picea sitchensis
contig_18955	3262	gi|225446819|ref|XP_002279329.1|	PREDICTED: conserved oligomeric Golgi complex subunit 5 [Vitis vinifera]	830	0	2770	835	675	65.51	3168	667	5	828	-2	0	Vitis vinifera
contig_18965	1418	gi|116790880|gb|ABK25774.1|	unknown [Picea sitchensis]	175	3e-77	638	142	132	84.51	1189	764	1	141	-2	0	Picea sitchensis
contig_18975	591	gi|296086019|emb|CBI31460.3|	unnamed protein product [Vitis vinifera]	163	1e-30	301	64	62	89.06	591	400	100	163	-1	0	Vitis vinifera
contig_19005	2280	gi|116782808|gb|ABK22668.1|	unknown [Picea sitchensis]	209	1e-22	267	169	97	40.24	1413	946	28	191	-1	0	Picea sitchensis
contig_19025	2180	gi|148907606|gb|ABR16932.1|	unknown [Picea sitchensis]	632	0	2626	600	543	80.83	2180	381	33	632	-1	0	Picea sitchensis
contig_19056	2442	gi|294462750|gb|ADE76919.1|	unknown [Picea sitchensis]	324	4e-123	988	331	230	56.5	1253	270	1	324	-2	0	Picea sitchensis
contig_19077	2371	gi|566210138|ref|XP_006374032.1|	hypothetical protein POPTR_0016s13630g [Populus trichocarpa]	519	0	1515	498	373	56.22	1745	255	13	505	-3	0	Populus trichocarpa
contig_19088	1988	gi|566189176|ref|XP_002315689.2|	hypothetical protein POPTR_0010s05230g [Populus trichocarpa]	557	3e-110	514	118	103	72.88	1002	649	215	332	-3	0	Populus trichocarpa
contig_19098	1283	gi|502136531|ref|XP_004502720.1|	PREDICTED: uncharacterized protein LOC101503085 [Cicer arietinum]	146	9e-28	292	103	75	55.34	604	912	47	144	1	0	Cicer arietinum
contig_19118	2114	gi|586742775|ref|XP_006850475.1|	hypothetical protein AMTR_s00035p00158100 [Amborella trichopoda]	511	8e-168	1296	500	334	54.4	1	1449	35	508	1	0	Amborella trichopoda
contig_19158	2838	gi|567867137|ref|XP_006426191.1|	hypothetical protein CICLE_v10025088mg [Citrus clementina]	664	0	3029	662	595	83.23	2575	590	6	664	-3	0	Citrus clementina
contig_19179	1336	gi|359494168|ref|XP_002265605.2|	PREDICTED: ABC transporter C family member 3-like [Vitis vinifera]	1485	2e-162	1307	418	314	58.13	1336	95	437	854	-1	0	Vitis vinifera
contig_19200	1547	gi|116780067|gb|ABK21541.1|	unknown [Picea sitchensis]	334	3e-147	1124	334	264	69.16	1392	418	1	334	-3	0	Picea sitchensis
contig_19211	1198	gi|116787615|gb|ABK24576.1|	unknown [Picea sitchensis]	508	8e-121	953	285	225	62.11	235	1089	193	475	1	0	Picea sitchensis
contig_19221	628	gi|585722101|ref|XP_006813392.1|	PREDICTED: uncharacterized protein LOC102810040 [Saccoglossus kowalevskii]	857	3e-13	124	73	45	41.1	233	442	322	392	2	0	Saccoglossus kowalevskii
contig_19232	6477	gi|332322180|emb|CCA66188.1|	hypothetical protein [Beta vulgaris subsp. vulgaris]	1381	2e-24	198	151	81	29.14	2472	2020	678	827	-1	0	Beta vulgaris subsp. vulgaris
contig_19252	4318	gi|585682081|ref|XP_006812173.1|	PREDICTED: RNA-directed DNA polymerase from mobile element jockey-like, partial [Saccoglossus kowalevskii]	904	7e-30	226	182	95	29.12	3662	4207	587	767	2	0	Saccoglossus kowalevskii
contig_19262	1899	gi|294464155|gb|ADE77594.1|	unknown [Picea sitchensis]	437	5e-103	849	273	219	61.54	5	820	161	433	2	0	Picea sitchensis
contig_19284	536	gi|462401599|gb|EMJ07156.1|	hypothetical protein PRUPE_ppa011989mg [Prunus persica]	188	5e-11	163	48	35	66.67	536	393	127	171	-1	0	Prunus persica
contig_19294	3072	gi|470125095|ref|XP_004298542.1|	PREDICTED: uncharacterized protein LOC101291821 [Fragaria vesca subsp. vesca]	453	7e-26	304	283	135	31.45	843	25	61	331	-1	0	Fragaria vesca subsp. vesca
contig_19304	1570	gi|586709773|ref|XP_006846576.1|	hypothetical protein AMTR_s00018p00247260 [Amborella trichopoda]	473	1e-25	296	145	85	46.21	1195	872	79	223	-1	0	Amborella trichopoda
contig_19326	2412	gi|508720022|gb|EOY11919.1|	Uridine kinase-like 3 isoform 1 [Theobroma cacao]	478	0	1630	389	345	77.89	1766	624	5	393	-2	0	Theobroma cacao
contig_19348	1188	gi|359492620|ref|XP_002282359.2|	PREDICTED: uncharacterized protein LOC100257358 [Vitis vinifera]	1221	2e-80	509	256	165	47.66	1169	405	123	373	-2	0	Vitis vinifera
contig_19358	2561	gi|359493628|ref|XP_002282849.2|	PREDICTED: uncharacterized protein LOC100257171 [Vitis vinifera]	741	1e-17	241	314	128	30.89	2037	1264	46	309	-3	0	Vitis vinifera
contig_19369	2389	gi|586761562|ref|XP_006854494.1|	hypothetical protein AMTR_s00175p00041650 [Amborella trichopoda]	404	7e-129	1033	292	230	65.41	764	1639	77	368	2	0	Amborella trichopoda
contig_19379	2956	gi|359485959|ref|XP_002267672.2|	PREDICTED: probable LRR receptor-like serine/threonine-protein kinase At1g56130-like [Vitis vinifera]	1028	0	1978	855	560	49.12	2697	196	7	842	-2	0	Vitis vinifera
contig_19434	1321	gi|116786564|gb|ABK24157.1|	unknown [Picea sitchensis]	285	5e-180	1328	284	266	86.62	1280	435	2	285	-3	0	Picea sitchensis
contig_19465	1620	gi|225445198|ref|XP_002280793.1|	PREDICTED: uncharacterized protein LOC100249023 [Vitis vinifera]	592	9e-46	318	184	108	44.57	252	791	189	368	3	0	Vitis vinifera
contig_19476	452	gi|116788278|gb|ABK24819.1|	unknown [Picea sitchensis]	187	1e-41	373	127	92	53.54	383	3	2	128	-1	0	Picea sitchensis
contig_19486	3180	gi|168036491|ref|XP_001770740.1|	predicted protein [Physcomitrella patens]	992	0	2827	963	694	53.37	1	2856	43	982	1	0	Physcomitrella patens
contig_19498	1649	gi|561035307|gb|ESW33837.1|	hypothetical protein PHAVU_001G102800g [Phaseolus vulgaris]	274	2e-08	156	258	108	26.74	1468	701	59	264	-2	0	Phaseolus vulgaris
contig_19508	1623	gi|586718015|ref|XP_006848227.1|	hypothetical protein AMTR_s00029p00245860 [Amborella trichopoda]	850	1e-109	542	225	158	51.11	532	1203	630	848	1	0	Amborella trichopoda
contig_19518	1906	gi|3004480|emb|CAA12932.1|	reverse transcriptase [Pinus elliottii]	194	4e-12	184	125	68	38.4	688	383	5	126	-1	0	Pinus elliottii
contig_19530	1277	gi|225452572|ref|XP_002275511.1|	PREDICTED: chloroplastic group IIA intron splicing facilitator CRS1, chloroplastic-like [Vitis vinifera]	1044	1e-28	246	76	64	57.89	355	582	891	966	1	0	Vitis vinifera
contig_19540	1540	gi|357469827|ref|XP_003605198.1|	hypothetical protein MTR_4g026500 [Medicago truncatula]	292	1e-29	319	275	150	37.09	288	1100	32	268	3	0	Medicago truncatula
contig_19560	1528	gi|508720685|gb|EOY12582.1|	Ankyrin repeat family protein, putative [Theobroma cacao]	670	5e-43	433	331	182	32.93	1348	356	50	370	-1	0	Theobroma cacao
contig_19570	3091	gi|78099743|gb|ABB20894.1|	dicer-like protein [Oryza sativa Indica Group]	1116	4e-139	1178	689	402	39.91	492	2438	159	828	3	0	Oryza sativa Indica Group
contig_19580	385	gi|302781759|ref|XP_002972653.1|	hypothetical protein SELMODRAFT_270979 [Selaginella moellendorffii]	473	1e-61	525	127	110	76.38	3	383	346	472	3	0	Selaginella moellendorffii
contig_19591	775	gi|361066607|gb|AEW07615.1|	hypothetical protein 0_6885_01, partial [Pinus radiata]	83	1e-21	237	83	67	62.65	763	521	1	83	-1	0	Pinus radiata
contig_19612	3700	gi|567876859|ref|XP_006431019.1|	hypothetical protein CICLE_v10010988mg [Citrus clementina]	982	0	1680	408	349	73.28	219	1436	2	409	3	0	Citrus clementina
contig_19622	8220	gi|147773533|emb|CAN67355.1|	hypothetical protein VITISV_002170 [Vitis vinifera]	1385	9e-124	744	520	279	33.85	5800	4256	471	982	-3	0	Vitis vinifera
contig_19633	518	gi|156712003|emb|CAM59872.1|	alanine:glyoxylate aminotransferase [Lonicera caprifolium]	121	3e-09	147	42	32	69.05	516	391	74	115	-3	0	Lonicera caprifolium
contig_19665	2099	gi|294460391|gb|ADE75775.1|	unknown [Picea sitchensis]	305	3e-60	548	137	119	78.1	1254	1664	170	305	3	0	Picea sitchensis
contig_19708	2333	gi|359487445|ref|XP_002270525.2|	PREDICTED: uncharacterized MFS-type transporter C19orf28-like [Vitis vinifera]	453	0	1512	444	353	64.19	479	1810	13	453	2	0	Vitis vinifera
contig_19728	1268	gi|586716890|ref|XP_006847918.1|	hypothetical protein AMTR_s00029p00118140 [Amborella trichopoda]	287	5e-124	957	287	221	64.46	63	914	1	287	3	0	Amborella trichopoda
contig_19738	400	gi|148906216|gb|ABR16264.1|	unknown [Picea sitchensis]	490	1e-08	148	37	30	67.57	140	30	123	159	-3	0	Picea sitchensis
contig_19748	2658	gi|568837513|ref|XP_006472768.1|	PREDICTED: NADPH-dependent diflavin oxidoreductase 1-like isoform X2 [Citrus sinensis]	628	0	2043	640	481	60.94	448	2367	4	628	1	0	Citrus sinensis
contig_19758	3694	gi|255567047|ref|XP_002524506.1|	grr1, plant, putative [Ricinus communis]	648	0	1518	684	449	45.91	479	2524	10	647	2	0	Ricinus communis
contig_19768	1084	gi|224284251|gb|ACN39861.1|	unknown [Picea sitchensis]	1011	4e-23	276	261	142	32.95	891	130	190	442	-2	0	Picea sitchensis
contig_19779	401	gi|551312793|ref|WP_022932674.1|	helicase UvrD [Treponema bryantii]	335	3e-15	194	69	48	55.07	196	399	6	74	1	0	Treponema bryantii
contig_19799	650	gi|294461791|gb|ADE76454.1|	unknown [Picea sitchensis]	390	1e-53	475	108	95	82.41	326	3	218	325	-1	0	Picea sitchensis
contig_19809	1830	gi|168044488|ref|XP_001774713.1|	predicted protein [Physcomitrella patens]	529	7e-47	463	283	160	44.17	768	1616	14	295	3	0	Physcomitrella patens
contig_19830	4825	gi|147814926|emb|CAN70311.1|	hypothetical protein VITISV_022886 [Vitis vinifera]	1856	2e-25	122	168	68	26.79	2440	1970	896	1052	-1	0	Vitis vinifera
contig_19861	2835	gi|586711084|ref|XP_006846806.1|	hypothetical protein AMTR_s00148p00070260 [Amborella trichopoda]	755	0	1464	674	426	42.43	418	2436	77	750	1	0	Amborella trichopoda
contig_19881	563	gi|242054537|ref|XP_002456414.1|	hypothetical protein SORBIDRAFT_03g035910 [Sorghum bicolor]	339	1e-61	523	154	116	68.18	561	100	187	339	-3	0	Sorghum bicolor
contig_19911	1578	gi|148905924|gb|ABR16123.1|	unknown [Picea sitchensis]	554	0	1632	401	349	70.57	1	1203	113	512	1	0	Picea sitchensis
contig_19921	1351	gi|148909410|gb|ABR17803.1|	unknown [Picea sitchensis]	536	2e-91	764	316	215	48.42	1294	386	212	520	-1	0	Picea sitchensis
contig_19953	377	gi|470126370|ref|XP_004299161.1|	PREDICTED: uncharacterized protein LOC101293587 [Fragaria vesca subsp. vesca]	730	5e-20	235	137	74	35.77	376	14	229	365	-2	0	Fragaria vesca subsp. vesca
contig_19963	368	gi|116790954|gb|ABK25802.1|	unknown [Picea sitchensis]	235	2e-23	250	70	57	64.29	129	338	1	70	3	0	Picea sitchensis
contig_20006	1404	gi|116782599|gb|ABK22567.1|	unknown [Picea sitchensis]	334	0	1396	332	292	78.01	141	1118	3	334	3	0	Picea sitchensis
contig_20038	1061	gi|224059038|ref|XP_002299686.1|	hypothetical protein POPTR_0001s21220g [Populus trichocarpa]	552	4e-33	347	242	130	33.88	85	801	13	251	1	0	Populus trichocarpa
contig_20058	2414	gi|302803129|ref|XP_002983318.1|	ATP-binding cassette transporter [Selaginella moellendorffii]	673	0	1685	500	398	60.6	2023	542	177	672	-2	0	Selaginella moellendorffii
contig_20071	1978	gi|148909957|gb|ABR18063.1|	unknown [Picea sitchensis]	517	4e-114	870	263	206	65.78	1955	1179	177	439	-3	0	Picea sitchensis
contig_20082	1498	gi|302784176|ref|XP_002973860.1|	hypothetical protein SELMODRAFT_232195 [Selaginella moellendorffii]	223	2e-37	371	212	119	35.85	269	898	9	218	2	0	Selaginella moellendorffii
contig_20102	2707	gi|116789623|gb|ABK25317.1|	unknown [Picea sitchensis]	660	0	2616	663	593	81.15	277	2232	1	660	1	0	Picea sitchensis
contig_20143	1067	gi|116787512|gb|ABK24536.1|	unknown [Picea sitchensis]	358	2e-12	187	180	93	36.67	128	547	44	221	2	0	Picea sitchensis
contig_20153	2114	gi|571504288|ref|XP_003543854.2|	PREDICTED: uncharacterized protein LOC100780312 [Glycine max]	701	1e-15	165	188	88	25	1038	529	90	267	-3	0	Glycine max
contig_20163	355	gi|297596554|ref|NP_001042759.2|	Os01g0281400 [Oryza sativa Japonica Group]	182	4e-17	202	40	40	95	122	3	68	107	-3	0	Oryza sativa Japonica Group
contig_20173	311	gi|452844550|gb|EME46484.1|	hypothetical protein DOTSEDRAFT_126784 [Dothistroma septosporum NZE10]	346	1e-54	466	103	89	80.58	311	3	220	322	-1	0	Dothistroma septosporum NZE10
contig_20193	1957	gi|195659379|gb|ACG49157.1|	ADP-ribosylation factor 3 [Zea mays]	148	2e-55	497	98	97	90.82	365	72	41	138	-3	0	Zea mays
contig_20203	465	gi|147805187|emb|CAN66630.1|	hypothetical protein VITISV_013578 [Vitis vinifera]	200	1e-18	217	120	72	36.67	455	129	73	192	-2	0	Vitis vinifera
contig_20243	1105	gi|116785420|gb|ABK23715.1|	unknown [Picea sitchensis]	192	8e-104	808	156	154	94.87	158	625	1	156	2	0	Picea sitchensis
contig_20269	349	gi|302310404|gb|ADL14246.1|	pimara-8(14),15-diene synthase [Taiwania cryptomerioides]	851	2e-29	304	68	60	79.41	2	205	339	406	2	0	Taiwania cryptomerioides
contig_20279	1875	gi|168041717|ref|XP_001773337.1|	predicted protein [Physcomitrella patens]	316	1e-29	323	163	98	48.47	708	1187	144	287	3	0	Physcomitrella patens
contig_20289	1504	gi|147792794|emb|CAN71036.1|	hypothetical protein VITISV_000358 [Vitis vinifera]	464	9e-11	179	37	34	86.49	1392	1502	131	167	3	0	Vitis vinifera
contig_20300	5359	gi|586751099|ref|XP_006851928.1|	hypothetical protein AMTR_s00041p00174550 [Amborella trichopoda]	986	0	2189	729	557	58.44	1976	4123	252	980	2	0	Amborella trichopoda
contig_20310	1046	gi|148909108|gb|ABR17655.1|	unknown [Picea sitchensis]	306	3e-109	853	176	167	91.48	1044	517	131	306	-3	0	Picea sitchensis
contig_20320	1754	gi|359474160|ref|XP_002272303.2|	PREDICTED: polyadenylate-binding protein [Vitis vinifera]	398	2e-07	151	58	41	55.17	200	373	185	242	2	0	Vitis vinifera
contig_20330	3289	gi|297800880|ref|XP_002868324.1|	zinc ion binding protein [Arabidopsis lyrata subsp. lyrata]	776	8e-10	177	116	58	34.48	203	517	92	207	2	0	Arabidopsis lyrata subsp. lyrata
contig_20340	1398	gi|294464511|gb|ADE77766.1|	unknown [Picea sitchensis]	295	3e-120	936	287	230	70.38	1109	249	9	295	-2	0	Picea sitchensis
contig_20363	366	gi|361067529|gb|AEW08076.1|	hypothetical protein 0_18336_01, partial [Pinus radiata]	117	4e-20	220	81	54	58.02	366	124	45	117	-1	0	Pinus radiata
contig_20393	2046	gi|116786667|gb|ABK24195.1|	unknown [Picea sitchensis]	308	2e-96	796	318	216	54.72	1775	855	1	308	-2	0	Picea sitchensis
contig_20403	1536	gi|148906926|gb|ABR16608.1|	unknown [Picea sitchensis]	375	1e-180	1349	331	277	76.44	161	1108	45	375	2	0	Picea sitchensis
contig_20425	1173	gi|586700553|ref|XP_006844819.1|	hypothetical protein AMTR_s00058p00051350 [Amborella trichopoda]	294	3e-102	810	273	199	57.51	171	989	22	291	3	0	Amborella trichopoda
contig_20456	2316	gi|225452708|ref|XP_002277137.1|	PREDICTED: uncharacterized protein LOC100249048 [Vitis vinifera]	673	0	1876	661	486	55.67	104	2065	28	673	2	0	Vitis vinifera
contig_20466	9094	gi|148906946|gb|ABR16618.1|	unknown [Picea sitchensis]	886	0	2751	750	616	70.13	8420	6180	97	845	-3	0	Picea sitchensis
contig_20497	1256	gi|568867949|ref|XP_006487286.1|	PREDICTED: probable ribosome-binding factor A, chloroplastic-like isoform X1 [Citrus sinensis]	229	1e-71	602	248	168	51.61	965	222	14	229	-1	0	Citrus sinensis
contig_20507	454	gi|452981719|gb|EME81479.1|	hypothetical protein MYCFIDRAFT_38100 [Pseudocercospora fijiensis CIRAD86]	396	8e-48	429	123	101	67.48	3	365	274	396	3	0	Pseudocercospora fijiensis CIRAD86
contig_20558	1955	gi|224073746|ref|XP_002304153.1|	zinc finger family protein [Populus trichocarpa]	151	2e-50	462	175	114	60.57	700	182	3	144	-2	0	Populus trichocarpa
contig_20568	457	gi|294464294|gb|ADE77660.1|	unknown [Picea sitchensis]	213	5e-11	162	53	42	58.49	457	299	160	212	-1	0	Picea sitchensis
contig_20589	2548	gi|356525626|ref|XP_003531425.1|	PREDICTED: uroporphyrinogen-III C-methyltransferase [Glycine max]	363	2e-138	1098	292	249	71.58	1904	1029	66	351	-3	0	Glycine max
contig_20623	541	gi|294460185|gb|ADE75675.1|	unknown [Picea sitchensis]	130	5e-14	182	40	37	80	541	422	26	65	-1	0	Picea sitchensis
contig_20635	420	gi|148907415|gb|ABR16841.1|	unknown [Picea sitchensis]	368	4e-50	442	139	106	58.99	4	420	131	269	1	0	Picea sitchensis
contig_20656	1605	gi|470102367|ref|XP_004287626.1|	PREDICTED: 12-oxophytodienoate reductase 3-like [Fragaria vesca subsp. vesca]	381	1e-160	1219	372	275	59.95	150	1256	7	378	3	0	Fragaria vesca subsp. vesca
contig_20667	2450	gi|302143772|emb|CBI22633.3|	unnamed protein product [Vitis vinifera]	606	5e-154	990	382	257	51.83	183	1322	3	361	3	0	Vitis vinifera
contig_20678	947	gi|224285334|gb|ACN40391.1|	unknown [Picea sitchensis]	391	7e-113	882	207	186	79.71	325	945	16	222	1	0	Picea sitchensis
contig_20688	728	gi|116778505|gb|ABK20887.1|	unknown [Picea sitchensis]	100	1e-37	347	101	81	71.29	530	240	1	100	-1	0	Picea sitchensis
contig_20708	410	gi|586679333|ref|XP_006840259.1|	hypothetical protein AMTR_s00045p00036230 [Amborella trichopoda]	320	5e-26	272	136	84	38.97	409	2	80	215	-2	0	Amborella trichopoda
contig_20728	2368	gi|586669386|ref|XP_006836375.1|	hypothetical protein AMTR_s00092p00120720 [Amborella trichopoda]	530	1e-108	907	451	263	45.01	356	1609	48	486	2	0	Amborella trichopoda
contig_20758	1700	gi|148905944|gb|ABR16133.1|	unknown [Picea sitchensis]	567	6e-07	118	62	40	50	372	190	462	523	-3	0	Picea sitchensis
contig_20768	1452	gi|294461755|gb|ADE76436.1|	unknown [Picea sitchensis]	392	5e-25	287	388	169	28.35	174	1211	13	390	3	0	Picea sitchensis
contig_20778	2687	gi|168015744|ref|XP_001760410.1|	predicted protein [Physcomitrella patens]	312	4e-93	788	290	197	51.03	540	1406	1	290	3	0	Physcomitrella patens
contig_20790	2120	gi|586715050|ref|XP_006847485.1|	hypothetical protein AMTR_s00163p00062330 [Amborella trichopoda]	482	1e-150	1179	395	288	56.2	1547	372	25	415	-1	0	Amborella trichopoda
contig_20800	1964	gi|242086020|ref|XP_002443435.1|	hypothetical protein SORBIDRAFT_08g019436 [Sorghum bicolor]	246	9e-08	123	118	60	30.51	1595	1251	19	136	-1	0	Sorghum bicolor
contig_20811	2321	gi|116784164|gb|ABK23239.1|	unknown [Picea sitchensis]	156	2e-58	522	156	120	62.18	151	615	1	156	1	0	Picea sitchensis
contig_20821	1816	gi|116788059|gb|ABK24740.1|	unknown [Picea sitchensis]	273	6e-112	891	184	177	89.13	1283	732	1	184	-3	0	Picea sitchensis
contig_20831	3937	gi|50838657|dbj|BAD34493.1|	Gag-Pol [Ipomoea batatas]	1298	2e-19	261	160	99	35.62	3435	3911	1	157	3	0	Ipomoea batatas
contig_20852	475	gi|148906110|gb|ABR16213.1|	unknown [Picea sitchensis]	680	1e-41	395	127	93	64.57	107	475	9	134	2	0	Picea sitchensis
contig_20892	2109	gi|321530320|gb|ADW94527.1|	putative TIR-NBS-LRR protein [Pinus monticola]	1490	1e-28	332	428	208	28.04	1275	40	1022	1431	-1	0	Pinus monticola
contig_20913	1672	gi|148909088|gb|ABR17646.1|	unknown [Picea sitchensis]	348	3e-143	882	184	177	90.22	955	404	164	347	-1	0	Picea sitchensis
contig_20933	2087	gi|148907206|gb|ABR16744.1|	unknown [Picea sitchensis]	350	7e-139	1087	327	253	65.14	1713	748	33	348	-3	0	Picea sitchensis
contig_20974	503	gi|94442940|emb|CAJ91152.1|	D-3-phosphoglycerate dehydrogenase [Platanus x acerifolia]	223	1e-26	275	86	68	65.12	246	503	56	136	3	0	Platanus x acerifolia
contig_21028	2629	gi|326507176|dbj|BAJ95665.1|	predicted protein [Hordeum vulgare subsp. vulgare]	510	0	1513	455	350	65.49	509	1873	3	428	2	0	Hordeum vulgare subsp. vulgare
contig_21038	493	gi|359480857|ref|XP_002275836.2|	PREDICTED: probable WRKY transcription factor 51-like [Vitis vinifera]	149	1e-19	221	68	52	58.82	2	205	66	133	2	0	Vitis vinifera
contig_21048	1314	gi|449463060|ref|XP_004149252.1|	PREDICTED: auxin transporter-like protein 1-like [Cucumis sativus]	485	2e-111	893	411	243	41.61	1314	94	119	475	-1	0	Cucumis sativus
contig_21081	2346	gi|356523060|ref|XP_003530160.1|	PREDICTED: mannosyl-oligosaccharide 1,2-alpha-mannosidase MNS1-like [Glycine max]	576	0	2106	577	474	68.11	2006	291	2	574	-2	0	Glycine max
contig_21091	2700	gi|586712307|ref|XP_006846954.1|	hypothetical protein AMTR_s00017p00035550 [Amborella trichopoda]	499	3e-102	867	515	289	47.77	2222	771	79	498	-2	0	Amborella trichopoda
contig_21101	410	gi|587916407|gb|EXC04076.1|	3-isopropylmalate dehydratase [Morus notabilis]	546	9e-20	233	47	43	87.23	268	408	78	124	1	0	Morus notabilis
contig_21131	720	gi|294463451|gb|ADE77255.1|	unknown [Picea sitchensis]	43	2e-18	210	43	43	95.35	710	582	1	43	-2	0	Picea sitchensis
contig_21151	4316	gi|565399118|ref|XP_006365105.1|	PREDICTED: probable LRR receptor-like serine/threonine-protein kinase At2g16250-like [Solanum tuberosum]	881	0	2262	860	593	55.7	2987	444	24	875	-1	0	Solanum tuberosum
contig_21162	1218	gi|148906916|gb|ABR16603.1|	unknown [Picea sitchensis]	237	2e-132	1005	239	204	78.66	828	118	1	237	-1	0	Picea sitchensis
contig_21172	327	gi|462403623|gb|EMJ09180.1|	hypothetical protein PRUPE_ppa015715mg, partial [Prunus persica]	1445	1e-12	125	51	31	39.22	174	326	1010	1060	3	0	Prunus persica
contig_21182	1508	gi|224085487|ref|XP_002307592.1|	hypothetical protein POPTR_0005s23290g [Populus trichocarpa]	246	4e-23	267	162	97	46.3	827	387	70	221	-1	0	Populus trichocarpa
contig_21192	3624	gi|21655195|gb|AAM28912.1|	NBS/LRR [Pinus taeda]	363	7e-31	342	177	108	35.59	796	1326	78	254	1	0	Pinus taeda
contig_21202	796	gi|508703673|gb|EOX95569.1|	DNA/RNA polymerases superfamily protein [Theobroma cacao]	1452	2e-21	149	62	45	46.77	422	595	299	360	2	0	Theobroma cacao
contig_21212	1432	gi|168056543|ref|XP_001780279.1|	predicted protein [Physcomitrella patens]	1055	3e-07	151	42	33	57.14	548	670	381	422	2	0	Physcomitrella patens
contig_21233	455	gi|586700573|ref|XP_006844824.1|	hypothetical protein AMTR_s00058p00057440 [Amborella trichopoda]	334	6e-52	453	155	120	54.19	454	2	139	293	-2	0	Amborella trichopoda
contig_21255	492	gi|297743700|emb|CBI36583.3|	unnamed protein product [Vitis vinifera]	316	9e-09	149	31	31	96.77	399	491	31	61	3	0	Vitis vinifera
contig_21265	4745	gi|225426775|ref|XP_002282807.1|	PREDICTED: lysophospholipid acyltransferase [Vitis vinifera]	463	5e-67	627	168	138	70.24	4240	4743	1	166	1	0	Vitis vinifera
contig_21275	2675	gi|168043924|ref|XP_001774433.1|	predicted protein [Physcomitrella patens]	513	2e-71	652	429	221	38.23	193	1407	14	439	1	0	Physcomitrella patens
contig_21285	1459	gi|147860462|emb|CAN82562.1|	hypothetical protein VITISV_014148 [Vitis vinifera]	1384	3e-20	258	116	79	47.41	1456	1112	1254	1369	-1	0	Vitis vinifera
contig_21317	3255	gi|586693433|ref|XP_006843335.1|	hypothetical protein AMTR_s00053p00020430 [Amborella trichopoda]	804	0	1929	611	463	61.21	2369	537	163	768	-2	0	Amborella trichopoda
contig_21327	2244	gi|302793779|ref|XP_002978654.1|	hypothetical protein SELMODRAFT_3870 [Selaginella moellendorffii]	238	5e-103	839	232	182	65.09	1144	449	1	227	-3	0	Selaginella moellendorffii
contig_21338	576	gi|148906747|gb|ABR16520.1|	unknown [Picea sitchensis]	644	6e-61	536	193	133	51.3	4	576	36	228	1	0	Picea sitchensis
contig_21360	1389	gi|586679333|ref|XP_006840259.1|	hypothetical protein AMTR_s00045p00036230 [Amborella trichopoda]	320	1e-41	406	254	147	32.28	1371	610	3	255	-1	0	Amborella trichopoda
contig_21390	758	gi|359485950|ref|XP_003633363.1|	PREDICTED: receptor-like protein 12-like [Vitis vinifera]	428	6e-31	321	129	84	52.71	5	391	235	363	2	0	Vitis vinifera
contig_21435	723	gi|167859813|gb|ACA04860.1|	putative gag-pol polyprotein [Picea abies]	144	4e-19	223	91	64	45.05	128	400	49	139	2	0	Picea abies
contig_21487	3373	gi|147832593|emb|CAN63755.1|	hypothetical protein VITISV_005666 [Vitis vinifera]	532	2e-93	820	471	289	38.64	1484	2869	1	470	2	0	Vitis vinifera
contig_21507	2422	gi|302818051|ref|XP_002990700.1|	hypothetical protein SELMODRAFT_451580 [Selaginella moellendorffii]	538	5e-151	1196	400	291	62.75	123	1316	1	381	3	0	Selaginella moellendorffii
contig_21518	1825	gi|508711958|gb|EOY03855.1|	Transmembrane amino acid transporter family protein isoform 3, partial [Theobroma cacao]	411	2e-59	546	208	140	54.33	1231	1824	1	200	1	0	Theobroma cacao
contig_21528	1446	gi|586754583|ref|XP_006852867.1|	hypothetical protein AMTR_s00033p00202600 [Amborella trichopoda]	395	2e-169	1274	356	289	68.26	1444	377	41	395	-3	0	Amborella trichopoda
contig_21560	1899	gi|359474719|ref|XP_002268332.2|	PREDICTED: jmjC domain-containing protein 7-like [Vitis vinifera]	374	3e-129	1019	327	234	60.86	155	1081	10	333	2	0	Vitis vinifera
contig_21570	815	gi|462420416|gb|EMJ24679.1|	hypothetical protein PRUPE_ppa011683mg [Prunus persica]	200	8e-44	399	92	83	80.43	1	276	100	191	1	0	Prunus persica
contig_21600	3106	gi|225445134|ref|XP_002280568.1|	PREDICTED: uncharacterized protein LOC100247423 [Vitis vinifera]	431	9e-107	741	253	188	58.5	2152	2904	173	425	1	0	Vitis vinifera
contig_21630	2070	gi|508715390|gb|EOY07287.1|	Peptide transporter 1 isoform 1 [Theobroma cacao]	568	6e-97	611	182	142	62.09	1148	1693	110	289	2	0	Theobroma cacao
contig_21660	3896	gi|508706748|gb|EOX98644.1|	Dynamin-related protein 3A isoform 1 [Theobroma cacao]	827	0	2017	749	515	55.14	302	2536	17	688	2	0	Theobroma cacao
contig_21671	600	gi|60327212|gb|AAX19029.1|	Hcr2-p6 [Solanum pimpinellifolium]	366	2e-15	201	139	69	36.69	21	428	240	342	3	0	Solanum pimpinellifolium
contig_21682	758	gi|116787743|gb|ABK24626.1|	unknown [Picea sitchensis]	432	2e-45	424	121	98	72.73	365	12	1	118	-1	0	Picea sitchensis
contig_21694	2898	gi|586773553|ref|XP_006857021.1|	hypothetical protein AMTR_s00197p00040880 [Amborella trichopoda]	536	1e-146	1178	412	304	52.91	1396	176	122	533	-3	0	Amborella trichopoda
contig_21704	1447	gi|148905896|gb|ABR16110.1|	unknown [Picea sitchensis]	605	2e-76	447	143	110	67.83	1058	630	435	577	-3	0	Picea sitchensis
contig_21725	901	gi|568828234|ref|XP_006468449.1|	PREDICTED: haloacid dehalogenase-like hydrolase domain-containing protein At3g48420-like isoform X2 [Citrus sinensis]	357	2e-51	466	154	116	61.04	895	455	199	352	-1	0	Citrus sinensis
contig_21745	933	gi|567221184|ref|XP_006414221.1|	hypothetical protein EUTSA_v10027401mg [Eutrema salsugineum]	243	5e-22	253	95	66	58.95	612	328	130	222	-1	0	Eutrema salsugineum
contig_21755	789	gi|586667791|ref|XP_006833290.1|	hypothetical protein AMTR_s00109p00030850 [Amborella trichopoda]	462	5e-13	189	64	45	56.25	789	598	382	445	-1	0	Amborella trichopoda
contig_21788	3733	gi|586669338|ref|XP_006836351.1|	hypothetical protein AMTR_s00092p00105940 [Amborella trichopoda]	829	0	2180	666	516	59.01	3050	1056	159	824	-3	0	Amborella trichopoda
contig_21820	1867	gi|168036722|ref|XP_001770855.1|	GRS3 GRAS-type protein [Physcomitrella patens]	546	4e-153	1194	548	348	46.72	168	1721	7	544	3	0	Physcomitrella patens
contig_21871	460	gi|209778909|gb|ACI87765.1|	putative heavy-metal-associated domain-containing protein [Cupressus sempervirens]	76	2e-08	138	33	31	84.85	361	459	9	41	1	0	Cupressus sempervirens
contig_21883	2373	gi|359475314|ref|XP_003631650.1|	PREDICTED: BTB/POZ domain-containing protein At1g63850-like [Vitis vinifera]	488	3e-180	1385	474	345	58.65	1864	497	11	482	-3	0	Vitis vinifera
contig_21917	3784	gi|390979608|dbj|BAM21555.1|	hypothetical protein [Cryptomeria japonica]	307	1e-72	651	233	171	60.09	1527	2225	20	248	3	0	Cryptomeria japonica
contig_21927	2871	gi|502094857|ref|XP_004490314.1|	PREDICTED: F-box/FBD/LRR-repeat protein At1g13570-like isoform X1 [Cicer arietinum]	434	5e-22	272	421	183	25.89	2828	1674	28	427	-2	0	Cicer arietinum
contig_21947	514	gi|115454823|ref|NP_001051012.1|	Os03g0702800 [Oryza sativa Japonica Group]	437	1e-87	702	156	140	83.33	514	47	279	434	-1	0	Oryza sativa Japonica Group
contig_21957	1375	gi|356513231|ref|XP_003525317.1|	PREDICTED: mitochondrial import receptor subunit TOM7-1-like isoform 1 [Glycine max]	72	1e-19	228	75	54	61.33	1164	940	1	72	-2	0	Glycine max
contig_21977	1192	gi|586689172|ref|XP_006842638.1|	hypothetical protein AMTR_s00077p00187820 [Amborella trichopoda]	423	0	1619	362	327	82.6	1	1077	62	423	1	0	Amborella trichopoda
contig_21988	1762	gi|351727110|ref|NP_001238173.1|	uncharacterized protein LOC100500187 [Glycine max]	178	4e-26	287	77	64	72.73	1470	1700	49	125	3	0	Glycine max
contig_21998	1170	gi|586646567|ref|XP_006828134.1|	hypothetical protein AMTR_s00023p00056460 [Amborella trichopoda]	200	2e-66	562	181	136	57.46	537	1076	1	180	3	0	Amborella trichopoda
contig_22009	627	gi|452839032|gb|EME40972.1|	hypothetical protein DOTSEDRAFT_74504 [Dothistroma septosporum NZE10]	353	3e-132	994	209	206	94.74	1	627	82	290	1	0	Dothistroma septosporum NZE10
contig_22019	1808	gi|148906551|gb|ABR16428.1|	unknown [Picea sitchensis]	439	3e-180	1362	407	301	63.88	1598	447	36	439	-1	0	Picea sitchensis
contig_22051	599	gi|34099721|gb|AAQ57156.1|	putative NBS-LRR protein GM09 [Pinus monticola]	206	3e-17	210	144	78	40.28	129	536	65	206	3	0	Pinus monticola
contig_22083	2698	gi|586717107|ref|XP_006847973.1|	hypothetical protein AMTR_s00029p00156090 [Amborella trichopoda]	572	5e-128	1051	636	373	46.86	461	2323	17	571	2	0	Amborella trichopoda
contig_22103	2413	gi|586648151|ref|XP_006828761.1|	hypothetical protein AMTR_s00001p00077690 [Amborella trichopoda]	555	0	1490	502	377	59.76	473	1954	54	552	2	0	Amborella trichopoda
contig_22163	383	gi|124358673|dbj|BAF46012.1|	putative class I chitinase [Chamaecyparis formosensis]	150	1e-33	276	60	57	81.67	3	182	19	78	3	0	Chamaecyparis formosensis
contig_22183	1609	gi|568862454|ref|XP_006484698.1|	PREDICTED: RNA polymerase sigma factor sigA-like isoform X1 [Citrus sinensis]	508	3e-81	699	353	225	42.21	273	1322	152	504	3	0	Citrus sinensis
contig_22193	1429	gi|116791524|gb|ABK26013.1|	unknown [Picea sitchensis]	239	5e-120	930	239	197	72.38	257	955	1	239	2	0	Picea sitchensis
contig_22215	1680	gi|15240531|ref|NP_200365.1|	protein TORNADO 1 [Arabidopsis thaliana]	1380	6e-25	299	100	77	58	859	560	923	1016	-3	0	Arabidopsis thaliana
contig_22225	1191	gi|296085261|emb|CBI28993.3|	unnamed protein product [Vitis vinifera]	336	2e-102	462	125	102	68	271	645	76	200	1	0	Vitis vinifera
contig_22247	1405	gi|116789433|gb|ABK25245.1|	unknown [Picea sitchensis]	471	2e-96	794	424	245	45.75	1136	9	25	419	-3	0	Picea sitchensis
contig_22269	567	gi|294460376|gb|ADE75768.1|	unknown [Picea sitchensis]	394	3e-13	186	55	43	67.27	401	565	39	92	2	0	Picea sitchensis
contig_22279	1925	gi|462398434|gb|EMJ04102.1|	hypothetical protein PRUPE_ppa016094mg, partial [Prunus persica]	341	8e-07	146	224	96	26.34	1802	1197	2	201	-1	0	Prunus persica
contig_22289	528	gi|89887350|gb|ABD78329.1|	polyprotein [Primula vulgaris]	383	2e-11	171	87	53	43.68	466	206	134	220	-3	0	Primula vulgaris
contig_22299	434	gi|308457350|ref|XP_003091059.1|	hypothetical protein CRE_25950 [Caenorhabditis remanei]	129	5e-11	149	63	40	52.38	335	171	59	121	-1	0	Caenorhabditis remanei
contig_22319	793	gi|302798701|ref|XP_002981110.1|	hypothetical protein SELMODRAFT_114089 [Selaginella moellendorffii]	656	2e-85	713	265	183	52.08	4	792	294	557	1	0	Selaginella moellendorffii
contig_22329	863	gi|383139494|gb|AFG50991.1|	hypothetical protein UMN_2818_01, partial [Pinus taeda]	140	1e-38	360	131	92	56.49	232	582	11	140	1	0	Pinus taeda
contig_22340	509	gi|449484429|ref|XP_004156881.1|	PREDICTED: lys-63-specific deubiquitinase BRCC36-like [Cucumis sativus]	109	5e-38	344	79	71	78.48	272	508	1	79	2	0	Cucumis sativus
contig_22351	2466	gi|470112612|ref|XP_004292526.1|	PREDICTED: uncharacterized protein LOC101313866 [Fragaria vesca subsp. vesca]	1054	2e-26	228	194	100	32.99	1806	2375	702	889	3	0	Fragaria vesca subsp. vesca
contig_22361	612	gi|294462383|gb|ADE76740.1|	unknown [Picea sitchensis]	256	3e-40	374	99	82	69.7	314	610	22	120	2	0	Picea sitchensis
contig_22415	1403	gi|586674748|ref|XP_006838171.1|	hypothetical protein AMTR_s00106p00117520 [Amborella trichopoda]	357	7e-74	632	306	202	44.44	508	1401	10	313	1	0	Amborella trichopoda
contig_22427	691	gi|116788849|gb|ABK25024.1|	unknown [Picea sitchensis]	103	2e-47	412	103	87	75.73	51	353	1	103	3	0	Picea sitchensis
contig_22437	2203	gi|168015646|ref|XP_001760361.1|	predicted protein [Physcomitrella patens]	550	2e-148	1173	504	313	50.2	516	1871	1	484	3	0	Physcomitrella patens
contig_22470	1327	gi|116785891|gb|ABK23899.1|	unknown [Picea sitchensis]	210	2e-82	674	211	168	67.3	1206	577	1	210	-2	0	Picea sitchensis
contig_22510	2459	gi|526118042|ref|NP_001267925.1|	uncharacterized protein LOC100266283 [Vitis vinifera]	320	4e-122	981	259	213	69.88	1639	872	62	320	-2	0	Vitis vinifera
contig_22530	840	gi|148910814|gb|ABR18473.1|	unknown [Picea sitchensis]	932	9e-37	376	293	146	33.45	3	836	201	478	3	0	Picea sitchensis
contig_22540	1260	gi|306009355|gb|ADM73731.1|	auxin induced-like protein [Picea sitchensis]	402	4e-45	434	173	105	54.91	932	417	22	190	-2	0	Picea sitchensis
contig_22550	4039	gi|359487905|ref|XP_002271987.2|	PREDICTED: 5'-3' exoribonuclease 4-like [Vitis vinifera]	950	0	2864	974	703	58.52	3783	898	1	918	-2	0	Vitis vinifera
contig_22571	3265	gi|302763341|ref|XP_002965092.1|	hypothetical protein SELMODRAFT_439005 [Selaginella moellendorffii]	1043	1e-37	411	174	114	47.7	1475	969	610	777	-3	0	Selaginella moellendorffii
contig_22591	1201	gi|508782051|gb|EOY29307.1|	Major facilitator superfamily protein isoform 2 [Theobroma cacao]	368	5e-86	709	196	164	66.84	1	588	169	364	1	0	Theobroma cacao
contig_22622	809	gi|413925220|gb|AFW65152.1|	hypothetical protein ZEAMMB73_343773 [Zea mays]	175	2e-57	489	134	114	68.66	808	410	10	143	-2	0	Zea mays
contig_22632	2350	gi|294460862|gb|ADE76004.1|	unknown [Picea sitchensis]	133	5e-22	257	127	80	40.16	1443	1823	1	127	3	0	Picea sitchensis
contig_22642	1579	gi|508783227|gb|EOY30483.1|	S-adenosyl-L-methionine-dependent methyltransferases superfamily protein [Theobroma cacao]	332	1e-141	1088	242	220	80.17	1166	441	91	331	-3	0	Theobroma cacao
contig_22663	5954	gi|294460862|gb|ADE76004.1|	unknown [Picea sitchensis]	133	5e-16	216	123	76	34.96	5954	5586	4	126	-1	0	Picea sitchensis
contig_22683	753	gi|147843077|emb|CAN83300.1|	hypothetical protein VITISV_044100 [Vitis vinifera]	1366	9e-20	245	233	109	26.18	9	686	253	469	3	0	Vitis vinifera
contig_22703	2407	gi|47824985|gb|AAT38758.1|	Putative gag-pol polyprotein, identical [Solanum demissum]	1333	0	918	325	229	52.92	971	3	925	1249	-3	0	Solanum demissum
contig_22735	430	gi|508716022|gb|EOY07919.1|	Transcription factor DP [Theobroma cacao]	285	4e-70	570	143	123	74.83	3	428	73	215	3	0	Theobroma cacao
contig_22745	1093	gi|224286643|gb|ACN41026.1|	unknown [Picea sitchensis]	279	5e-32	330	211	114	39.81	186	740	7	208	3	0	Picea sitchensis
contig_22756	1202	gi|586675024|ref|XP_006838248.1|	hypothetical protein AMTR_s00103p00042330 [Amborella trichopoda]	174	1e-115	888	174	167	94.25	183	704	1	174	3	0	Amborella trichopoda
contig_22777	868	gi|159487751|ref|XP_001701886.1|	hypothetical protein CHLREDRAFT_166254 [Chlamydomonas reinhardtii]	299	3e-08	151	71	42	39.44	517	308	175	245	-1	0	Chlamydomonas reinhardtii
contig_22807	711	gi|390979610|dbj|BAM21556.1|	hypothetical protein, partial [Cryptomeria japonica]	180	6e-26	273	72	62	81.94	710	507	109	180	-2	0	Cryptomeria japonica
contig_22827	1255	gi|508699070|gb|EOX90966.1|	Disease resistance protein RPH8A, putative [Theobroma cacao]	924	2e-37	392	319	167	32.92	999	88	190	492	-2	0	Theobroma cacao
contig_22868	1878	gi|356567568|ref|XP_003551990.1|	PREDICTED: uncharacterized protein At1g04910-like [Glycine max]	551	3e-73	654	143	129	82.52	1450	1878	98	240	1	0	Glycine max
contig_22890	900	gi|116788004|gb|ABK24723.1|	unknown [Picea sitchensis]	594	1e-167	1262	300	266	76	898	2	189	488	-3	0	Picea sitchensis
contig_22910	2822	gi|148906564|gb|ABR16434.1|	unknown [Picea sitchensis]	476	1e-36	390	106	86	64.15	458	141	362	467	-1	0	Picea sitchensis
contig_22972	2518	gi|302766633|ref|XP_002966737.1|	hypothetical protein SELMODRAFT_168443 [Selaginella moellendorffii]	541	0	1402	495	355	54.75	1754	327	45	536	-3	0	Selaginella moellendorffii
contig_23002	2322	gi|255581389|ref|XP_002531503.1|	aberrant large forked product, putative [Ricinus communis]	491	0	1403	406	320	66.26	1538	387	1	403	-2	0	Ricinus communis
contig_23012	1405	gi|116788606|gb|ABK24936.1|	unknown [Picea sitchensis]	510	1e-141	1099	453	305	53.2	93	1391	1	446	3	0	Picea sitchensis
contig_23024	443	gi|148907803|gb|ABR17027.1|	unknown [Picea sitchensis]	618	3e-12	178	117	69	38.46	441	94	472	588	-3	0	Picea sitchensis
contig_23056	2558	gi|147776041|emb|CAN74202.1|	hypothetical protein VITISV_036219 [Vitis vinifera]	1205	4e-06	145	113	53	31.86	1440	1778	435	530	3	0	Vitis vinifera
contig_23128	335	gi|367065009|gb|AEX12217.1|	hypothetical protein 0_7393_01 [Pinus taeda]	118	5e-36	325	75	67	77.33	1	225	44	118	1	0	Pinus taeda
contig_23170	2670	gi|508708368|gb|EOY00265.1|	Tir-nbs-lrr resistance protein, putative isoform 4 [Theobroma cacao]	1167	7e-124	722	533	285	35.65	1131	2654	327	850	3	0	Theobroma cacao
contig_23192	497	gi|294461528|gb|ADE76325.1|	unknown [Picea sitchensis]	179	3e-30	296	169	101	46.75	459	1	4	160	-3	0	Picea sitchensis
contig_23222	2590	gi|399172448|emb|CCE26595.1|	related to PIF1-DNA helicase involved in mitochondrial DNA repair and telomere length control [Claviceps purpurea 20.1]	1764	2e-14	190	158	83	31.01	1688	1248	1289	1444	-3	0	Claviceps purpurea 20.1
contig_23233	4621	gi|222640339|gb|EEE68471.1|	hypothetical protein OsJ_26871 [Oryza sativa Japonica Group]	527	4e-146	808	231	195	72.29	2695	3387	300	527	1	0	Oryza sativa Japonica Group
contig_23246	2103	gi|148910814|gb|ABR18473.1|	unknown [Picea sitchensis]	932	2e-72	672	658	336	31.91	14	1867	264	893	2	0	Picea sitchensis
contig_23299	1712	gi|586646739|ref|XP_006828220.1|	hypothetical protein AMTR_s00023p00173690 [Amborella trichopoda]	263	5e-147	1120	256	236	82.03	667	1434	5	260	1	0	Amborella trichopoda
contig_23330	1274	gi|168063425|ref|XP_001783672.1|	predicted protein [Physcomitrella patens]	239	1e-113	884	223	188	71.75	291	959	11	233	3	0	Physcomitrella patens
contig_23340	1104	gi|567884741|ref|XP_006434929.1|	hypothetical protein CICLE_v10000250mg [Citrus clementina]	860	6e-56	523	174	122	58.05	583	1104	21	193	1	0	Citrus clementina
contig_23401	988	gi|168025605|ref|XP_001765324.1|	predicted protein [Physcomitrella patens]	621	1e-87	732	336	197	47.32	908	33	27	355	-3	0	Physcomitrella patens
contig_23421	2750	gi|470130716|ref|XP_004301249.1|	PREDICTED: genome polyprotein-like [Fragaria vesca subsp. vesca]	449	6e-09	117	136	66	30.15	221	619	154	278	2	0	Fragaria vesca subsp. vesca
contig_23431	2213	gi|586681701|ref|XP_006840835.1|	hypothetical protein AMTR_s00083p00043340 [Amborella trichopoda]	492	0	1844	478	399	72.8	234	1664	5	476	3	0	Amborella trichopoda
contig_23495	3900	gi|566178088|ref|XP_002308597.2|	hypothetical protein POPTR_0006s25380g [Populus trichocarpa]	971	0	2073	990	634	46.36	839	3772	9	968	2	0	Populus trichocarpa
contig_23517	1637	gi|224122636|ref|XP_002318887.1|	putative calmodulin-binding family protein [Populus trichocarpa]	406	3e-23	276	154	93	42.21	955	506	211	359	-2	0	Populus trichocarpa
contig_23558	3263	gi|571530681|ref|XP_006599785.1|	PREDICTED: uncharacterized protein LOC102662211 [Glycine max]	205	1e-09	166	126	63	32.54	516	145	81	205	-3	0	Glycine max
contig_23568	1047	gi|475525104|gb|EMT07110.1|	ABC transporter B family member 20 [Aegilops tauschii]	1451	1e-08	160	37	34	81.08	1	111	291	327	1	0	Aegilops tauschii
contig_23588	498	gi|414590139|tpg|DAA40710.1|	TPA: hypothetical protein ZEAMMB73_970290 [Zea mays]	490	2e-23	261	116	82	56.9	432	91	305	419	-1	0	Zea mays
contig_23629	401	gi|565402794|ref|XP_006366855.1|	PREDICTED: purple acid phosphatase 15-like [Solanum tuberosum]	555	2e-06	132	23	23	95.65	400	332	244	266	-2	0	Solanum tuberosum
contig_23639	1793	gi|148909941|gb|ABR18056.1|	unknown [Picea sitchensis]	818	1e-86	762	626	295	35.62	1790	273	173	796	-1	0	Picea sitchensis
contig_23651	1447	gi|410717338|gb|AFV79045.1|	myb-related protein [Pinus sylvestris]	331	1e-19	244	60	51	76.67	588	767	107	166	3	0	Pinus sylvestris
contig_23661	1822	gi|357448001|ref|XP_003594276.1|	hypothetical protein MTR_2g026530 [Medicago truncatula]	201	8e-08	149	43	32	67.44	1405	1277	78	120	-1	0	Medicago truncatula
contig_23692	1962	gi|568845960|ref|XP_006476832.1|	PREDICTED: FAS-associated factor 2-B-like [Citrus sinensis]	401	4e-65	588	285	173	43.51	1054	1872	15	286	1	0	Citrus sinensis
contig_23702	1415	gi|55379866|ref|YP_137716.1|	ribonuclease H-like protein [Haloarcula marismortui ATCC 43049]	198	2e-17	222	131	80	41.22	595	209	61	189	-2	0	Haloarcula marismortui ATCC 43049
contig_23722	975	gi|294464615|gb|ADE77816.1|	unknown [Picea sitchensis]	178	4e-57	491	175	123	55.43	179	703	3	177	2	0	Picea sitchensis
contig_23732	1108	gi|148908897|gb|ABR17553.1|	unknown [Picea sitchensis]	360	3e-180	1330	302	276	79.47	1106	201	48	349	-3	0	Picea sitchensis
contig_23753	1069	gi|125578671|gb|EAZ19817.1|	hypothetical protein OsJ_35399 [Oryza sativa Japonica Group]	129	3e-18	167	36	33	80.56	1069	962	3	38	-1	0	Oryza sativa Japonica Group
contig_23763	1471	gi|462396035|gb|EMJ01834.1|	hypothetical protein PRUPE_ppa013743mg [Prunus persica]	106	7e-32	320	98	77	60.2	805	1098	9	106	1	0	Prunus persica
contig_23795	3788	gi|567907721|ref|XP_006446174.1|	hypothetical protein CICLE_v10014162mg [Citrus clementina]	969	0	1798	681	444	50.66	2480	447	310	969	-1	0	Citrus clementina
contig_23817	1542	gi|148906138|gb|ABR16227.1|	unknown [Picea sitchensis]	351	0	1495	343	304	79.59	1451	444	1	343	-2	0	Picea sitchensis
contig_23827	2399	gi|112784979|gb|ABI20735.1|	11-beta-hydroxysteroid dehydrogenase-like protein [Pinus taeda]	333	6e-19	244	81	59	64.2	2351	2109	6	83	-1	0	Pinus taeda
contig_23837	2290	gi|586779948|ref|XP_006858657.1|	hypothetical protein AMTR_s00066p00063330 [Amborella trichopoda]	493	8e-23	260	159	88	35.85	1168	707	330	488	-1	0	Amborella trichopoda
contig_23877	2858	gi|586781805|ref|XP_006859153.1|	hypothetical protein AMTR_s00070p00125460 [Amborella trichopoda]	566	0	1615	470	359	65.11	758	2164	6	471	2	0	Amborella trichopoda
contig_23897	443	gi|242091419|ref|XP_002441542.1|	hypothetical protein SORBIDRAFT_09g029060 [Sorghum bicolor]	174	8e-08	137	40	33	65	323	442	43	80	2	0	Sorghum bicolor
contig_23927	416	gi|387965727|gb|AFK13856.1|	Ty3/gypsy retrotransposon protein [Beta vulgaris subsp. vulgaris]	1631	2e-37	368	138	90	53.62	1	414	1246	1383	1	0	Beta vulgaris subsp. vulgaris
contig_23938	507	gi|474390985|gb|EMS65329.1|	Serine/threonine-protein kinase/endoribonuclease ire-1 [Triticum urartu]	931	4e-13	187	134	74	32.84	104	505	319	448	2	0	Triticum urartu
contig_23948	851	gi|297816698|ref|XP_002876232.1|	hypothetical protein ARALYDRAFT_485786 [Arabidopsis lyrata subsp. lyrata]	542	9e-09	157	71	42	47.89	51	248	132	202	3	0	Arabidopsis lyrata subsp. lyrata
contig_23978	591	gi|449488482|ref|XP_004158049.1|	PREDICTED: LOW QUALITY PROTEIN: dnaJ homolog subfamily C member 25 homolog [Cucumis sativus]	343	5e-06	130	26	26	92.31	80	3	83	108	-2	0	Cucumis sativus
contig_24000	376	gi|561035307|gb|ESW33837.1|	hypothetical protein PHAVU_001G102800g [Phaseolus vulgaris]	274	3e-13	177	64	44	54.69	2	193	211	273	2	0	Phaseolus vulgaris
contig_24010	1181	gi|116794112|gb|ABK27010.1|	unknown [Picea sitchensis]	267	3e-153	1144	268	239	80.22	1147	353	1	263	-2	0	Picea sitchensis
contig_24061	1233	gi|302811715|ref|XP_002987546.1|	hypothetical protein SELMODRAFT_43338 [Selaginella moellendorffii]	446	7e-39	391	124	98	60.48	1233	865	294	417	-1	0	Selaginella moellendorffii
contig_24071	492	gi|29423273|gb|AAO73523.1|	gag-pol polyprotein [Glycine max]	1576	3e-30	170	62	45	54.84	4	180	1120	1181	1	0	Glycine max
contig_24081	3084	gi|508718435|gb|EOY10332.1|	LRR receptor-like serine/threonine-protein kinase, putative [Theobroma cacao]	662	1e-158	1275	636	386	43.87	1119	2954	28	650	3	0	Theobroma cacao
contig_24091	344	gi|502157100|ref|XP_004510758.1|	PREDICTED: TMV resistance protein N-like [Cicer arietinum]	1142	1e-22	255	108	69	45.37	336	16	87	192	-3	0	Cicer arietinum
contig_24102	1850	gi|47824985|gb|AAT38758.1|	Putative gag-pol polyprotein, identical [Solanum demissum]	1333	6e-08	149	60	42	50	1284	1105	1181	1240	-3	0	Solanum demissum
contig_24132	567	gi|39546203|emb|CAE04628.3|	OSJNBa0028I23.10 [Oryza sativa Japonica Group]	1462	5e-12	140	74	45	37.84	242	21	694	767	-2	0	Oryza sativa Japonica Group
contig_24143	444	gi|383130005|gb|AFG45720.1|	hypothetical protein 0_12933_01, partial [Pinus taeda]	147	1e-06	127	65	41	46.15	207	13	12	73	-1	0	Pinus taeda
contig_24163	3449	gi|148905856|gb|ABR16090.1|	unknown [Picea sitchensis]	438	8e-65	603	181	142	61.88	2159	2701	149	327	2	0	Picea sitchensis
contig_24183	336	gi|586775583|ref|XP_006857527.1|	hypothetical protein AMTR_s00061p00028660 [Amborella trichopoda]	863	2e-10	121	48	32	45.83	336	193	595	642	-1	0	Amborella trichopoda
contig_24193	3745	gi|302801167|ref|XP_002982340.1|	hypothetical protein SELMODRAFT_445123 [Selaginella moellendorffii]	1119	8e-27	323	130	86	47.69	36	425	629	751	3	0	Selaginella moellendorffii
contig_24203	2018	gi|586766840|ref|XP_006855623.1|	hypothetical protein AMTR_s00044p00086850 [Amborella trichopoda]	305	2e-07	151	76	47	46.05	1556	1756	193	268	2	0	Amborella trichopoda
contig_24213	3025	gi|255548471|ref|XP_002515292.1|	pentatricopeptide repeat-containing protein, putative [Ricinus communis]	533	9e-179	1398	503	355	51.29	2235	727	31	530	-2	0	Ricinus communis
contig_24223	1193	gi|294464408|gb|ADE77716.1|	unknown [Picea sitchensis]	317	2e-178	1317	296	268	82.77	305	1192	1	296	2	0	Picea sitchensis
contig_24234	531	gi|294461926|gb|ADE76519.1|	unknown [Picea sitchensis]	459	1e-73	611	176	139	63.64	530	3	81	256	-2	0	Picea sitchensis
contig_24244	761	gi|359492353|ref|XP_002284691.2|	PREDICTED: wall-associated receptor kinase 3-like [Vitis vinifera]	820	2e-80	686	240	176	58.75	54	761	427	663	3	0	Vitis vinifera
contig_24284	754	gi|294461205|gb|ADE76165.1|	unknown [Picea sitchensis]	461	4e-08	106	73	33	38.36	361	579	178	212	1	0	Picea sitchensis
contig_24294	713	gi|116788186|gb|ABK24787.1|	unknown [Picea sitchensis]	388	3e-78	643	142	130	82.39	712	287	247	388	-2	0	Picea sitchensis
contig_24305	308	gi|112784979|gb|ABI20735.1|	11-beta-hydroxysteroid dehydrogenase-like protein [Pinus taeda]	333	1e-30	302	102	68	59.8	2	307	158	243	2	0	Pinus taeda
contig_24325	1002	gi|116790560|gb|ABK25661.1|	unknown [Picea sitchensis]	117	5e-11	166	118	62	32.2	66	371	1	117	3	0	Picea sitchensis
contig_24335	569	gi|568859769|ref|XP_006483407.1|	PREDICTED: heparanase-like protein 3-like isoform X2 [Citrus sinensis]	430	5e-74	612	189	139	58.73	567	1	107	294	-3	0	Citrus sinensis
contig_24345	410	gi|449484229|ref|XP_004156823.1|	PREDICTED: LOW QUALITY PROTEIN: probable beta-D-xylosidase 2-like [Cucumis sativus]	769	3e-28	216	55	43	69.09	165	1	78	132	-3	0	Cucumis sativus
contig_24366	1476	gi|502151394|ref|XP_004508419.1|	PREDICTED: heparanase-like protein 3-like [Cicer arietinum]	527	4e-94	480	158	108	56.96	552	1022	12	169	3	0	Cicer arietinum
contig_24397	3725	gi|255587317|ref|XP_002534226.1|	conserved hypothetical protein [Ricinus communis]	244	2e-46	274	76	64	69.74	2343	2116	85	160	-3	0	Ricinus communis
contig_24409	409	gi|586767863|ref|XP_006855841.1|	hypothetical protein AMTR_s00037p00072620 [Amborella trichopoda]	299	4e-16	200	94	66	54.26	282	1	135	228	-2	0	Amborella trichopoda
contig_24419	1710	gi|116787796|gb|ABK24646.1|	unknown [Picea sitchensis]	222	6e-26	288	185	98	41.62	196	666	24	198	1	0	Picea sitchensis
contig_24439	2406	gi|586717975|ref|XP_006848217.1|	hypothetical protein AMTR_s00029p00244070 [Amborella trichopoda]	539	0	1903	495	411	69.49	351	1832	41	535	3	0	Amborella trichopoda
contig_24460	312	gi|514708174|ref|XP_004951472.1|	PREDICTED: uncharacterized protein LOC101775160 [Setaria italica]	729	2e-29	302	79	65	68.35	5	241	475	553	2	0	Setaria italica
contig_24470	706	gi|116783160|gb|ABK22816.1|	unknown [Picea sitchensis]	358	4e-63	539	163	125	57.67	706	218	195	357	-1	0	Picea sitchensis
contig_24501	1106	gi|586679333|ref|XP_006840259.1|	hypothetical protein AMTR_s00045p00036230 [Amborella trichopoda]	320	2e-46	434	299	167	31.77	88	966	3	300	1	0	Amborella trichopoda
contig_24564	1831	gi|567855401|ref|XP_006420820.1|	hypothetical protein CICLE_v10005823mg [Citrus clementina]	224	9e-16	213	210	99	36.19	1792	1172	2	198	-1	0	Citrus clementina
contig_24594	3563	gi|321530320|gb|ADW94527.1|	putative TIR-NBS-LRR protein [Pinus monticola]	1490	2e-89	836	1079	514	29.94	3161	252	193	1201	-1	0	Pinus monticola
contig_24604	304	gi|148908907|gb|ABR17558.1|	unknown [Picea sitchensis]	373	3e-27	279	102	71	58.82	4	303	39	140	1	0	Picea sitchensis
contig_24635	2143	gi|568866148|ref|XP_006486423.1|	PREDICTED: folylpolyglutamate synthase-like [Citrus sinensis]	535	1e-139	762	367	222	47.14	1545	475	207	535	-2	0	Citrus sinensis
contig_24655	3554	gi|586669296|ref|XP_006836330.1|	hypothetical protein AMTR_s00092p00077320 [Amborella trichopoda]	1160	3e-62	249	76	58	68.42	1872	2099	533	608	3	0	Amborella trichopoda
contig_24686	2470	gi|391225927|gb|AFM37965.1|	cellulose synthase catalytic subunit [Cunninghamia lanceolata]	984	0	3655	870	750	82.99	2396	3	1	870	-3	0	Cunninghamia lanceolata
contig_24708	703	gi|567902640|ref|XP_006443808.1|	hypothetical protein CICLE_v10021439mg [Citrus clementina]	294	3e-36	352	103	82	66.99	310	2	7	107	-1	0	Citrus clementina
contig_24744	2712	gi|116787230|gb|ABK24421.1|	unknown [Picea sitchensis]	448	0	1484	344	310	85.47	1622	594	105	448	-2	0	Picea sitchensis
contig_24766	385	gi|116792140|gb|ABK26248.1|	unknown [Picea sitchensis]	305	3e-72	583	127	120	87.4	383	3	117	243	-3	0	Picea sitchensis
contig_24786	1647	gi|294461755|gb|ADE76436.1|	unknown [Picea sitchensis]	392	2e-20	254	388	173	28.35	1548	478	13	366	-1	0	Picea sitchensis
contig_24827	809	gi|474396603|gb|EMS65760.1|	hypothetical protein TRIUR3_02105 [Triticum urartu]	344	2e-40	247	82	57	53.66	533	778	244	325	2	0	Triticum urartu
contig_24837	1599	gi|116792474|gb|ABK26382.1|	unknown [Picea sitchensis]	223	6e-82	679	222	162	60.81	314	931	1	222	2	0	Picea sitchensis
contig_24847	615	gi|224096640|ref|XP_002310683.1|	hypothetical protein POPTR_0007s08290g [Populus trichocarpa]	146	2e-32	313	146	92	42.47	53	487	2	145	2	0	Populus trichocarpa
contig_24858	350	gi|297739560|emb|CBI29742.3|	unnamed protein product [Vitis vinifera]	230	2e-47	410	109	86	66.06	4	330	69	177	1	0	Vitis vinifera
contig_24869	3941	gi|567208821|ref|XP_006409682.1|	hypothetical protein EUTSA_v10022582mg [Eutrema salsugineum]	687	5e-121	979	527	303	38.14	3469	2003	51	546	-2	0	Eutrema salsugineum
contig_24879	2969	gi|508721043|gb|EOY12940.1|	Disease resistance family protein / LRR family protein [Theobroma cacao]	882	2e-98	616	469	252	37.1	1281	2627	304	760	3	0	Theobroma cacao
contig_24899	337	gi|108709270|gb|ABF97065.1|	retrotransposon protein, putative, Ty1-copia subclass [Oryza sativa Japonica Group]	1907	2e-08	147	112	66	30.36	330	1	31	141	-2	0	Oryza sativa Japonica Group
contig_24909	1148	gi|116790978|gb|ABK25811.1|	unknown [Picea sitchensis]	129	8e-23	253	135	79	48.89	234	626	6	128	3	0	Picea sitchensis
contig_24929	2042	gi|168021636|ref|XP_001763347.1|	predicted protein [Physcomitrella patens]	285	2e-112	902	318	220	59.12	365	1306	7	285	2	0	Physcomitrella patens
contig_24984	870	gi|224286650|gb|ACN41029.1|	unknown [Picea sitchensis]	490	7e-102	814	304	208	56.91	17	868	77	377	2	0	Picea sitchensis
contig_25035	3596	gi|147862988|emb|CAN80930.1|	hypothetical protein VITISV_005279 [Vitis vinifera]	1291	3e-30	352	290	148	34.48	310	1134	11	288	1	0	Vitis vinifera
contig_25055	725	gi|449300587|gb|EMC96599.1|	hypothetical protein BAUCODRAFT_33965 [Baudoinia compniacensis UAMH 10762]	230	5e-108	826	194	172	79.38	1	582	38	229	1	0	Baudoinia compniacensis UAMH 10762
contig_25076	1415	gi|568832043|ref|XP_006470254.1|	PREDICTED: denticleless protein homolog isoform X1 [Citrus sinensis]	502	1e-68	608	302	185	44.04	102	989	227	498	3	0	Citrus sinensis
contig_25160	940	gi|294463712|gb|ADE77382.1|	unknown [Picea sitchensis]	357	1e-107	843	199	175	80.9	940	344	158	356	-1	0	Picea sitchensis
contig_25171	1414	gi|116783597|gb|ABK23013.1|	unknown [Picea sitchensis]	269	2e-30	321	149	90	44.97	362	793	105	250	2	0	Picea sitchensis
contig_25202	1840	gi|294463267|gb|ADE77169.1|	unknown [Picea sitchensis]	482	7e-140	1099	348	295	73.56	9	1049	104	450	3	0	Picea sitchensis
contig_25213	2167	gi|586679438|ref|XP_006840291.1|	hypothetical protein AMTR_s00045p00062170 [Amborella trichopoda]	496	2e-156	1221	517	330	46.23	2024	483	1	480	-3	0	Amborella trichopoda
contig_25223	1125	gi|586710389|ref|XP_006846635.1|	hypothetical protein AMTR_s00156p00059920 [Amborella trichopoda]	158	1e-42	396	157	111	52.23	949	497	9	156	-3	0	Amborella trichopoda
contig_25243	719	gi|148907432|gb|ABR16849.1|	unknown [Picea sitchensis]	155	1e-06	132	128	69	31.25	22	372	27	154	1	0	Picea sitchensis
contig_25253	2464	gi|567881815|ref|XP_006433466.1|	hypothetical protein CICLE_v10003641mg [Citrus clementina]	571	1e-07	157	46	36	63.04	1498	1361	513	558	-1	0	Citrus clementina
contig_25263	1181	gi|567891421|ref|XP_006438231.1|	hypothetical protein CICLE_v10030938mg [Citrus clementina]	639	4e-91	763	211	165	64.93	551	1180	6	216	2	0	Citrus clementina
contig_25294	486	gi|502094584|ref|XP_004490252.1|	PREDICTED: uncharacterized protein LOC101508719 isoform X3 [Cicer arietinum]	472	8e-07	136	33	31	75.76	386	484	51	83	2	0	Cicer arietinum
contig_25305	466	gi|148907081|gb|ABR16684.1|	unknown [Picea sitchensis]	435	3e-11	169	80	48	46.25	11	223	1	80	2	0	Picea sitchensis
contig_25315	799	gi|148907803|gb|ABR17027.1|	unknown [Picea sitchensis]	618	5e-31	327	312	152	33.01	2	781	259	568	2	0	Picea sitchensis
contig_25335	388	gi|241989442|dbj|BAH79867.1|	NBS-LRR class disease resistance protein [Oryza sativa Japonica Group]	193	2e-14	185	116	67	31.9	369	22	60	175	-2	0	Oryza sativa Japonica Group
contig_25345	649	gi|294463169|gb|ADE77121.1|	unknown [Picea sitchensis]	329	7e-44	404	92	83	81.52	372	647	5	96	3	0	Picea sitchensis
contig_25401	857	gi|296081158|emb|CBI18184.3|	unnamed protein product [Vitis vinifera]	380	2e-65	560	180	136	56.67	316	855	83	258	1	0	Vitis vinifera
contig_25451	1139	gi|294461384|gb|ADE76253.1|	unknown [Picea sitchensis]	102	1e-33	328	90	76	70	314	580	13	102	2	0	Picea sitchensis
contig_25472	365	gi|449441328|ref|XP_004138434.1|	PREDICTED: pollen-specific protein SF3-like [Cucumis sativus]	189	5e-32	305	68	62	82.35	363	160	121	188	-3	0	Cucumis sativus
contig_25536	545	gi|270016718|gb|EFA13164.1|	hypothetical protein TcasGA2_TC002105 [Tribolium castaneum]	205	2e-15	197	44	40	88.64	2	133	149	192	2	0	Tribolium castaneum
contig_25546	680	gi|147845303|emb|CAN79061.1|	hypothetical protein VITISV_024577 [Vitis vinifera]	1424	5e-31	169	66	46	48.48	229	426	1260	1325	1	0	Vitis vinifera
contig_25587	1012	gi|586712647|ref|XP_006847041.1|	hypothetical protein AMTR_s00017p00184690 [Amborella trichopoda]	382	9e-104	823	258	194	62.4	1012	281	122	378	-1	0	Amborella trichopoda
contig_25597	1154	gi|148906303|gb|ABR16307.1|	unknown [Picea sitchensis]	407	9e-29	278	137	77	45.99	306	689	176	312	3	0	Picea sitchensis
contig_25617	373	gi|561016529|gb|ESW15333.1|	hypothetical protein PHAVU_007G064100g [Phaseolus vulgaris]	778	5e-30	309	97	72	59.79	296	6	386	482	-3	0	Phaseolus vulgaris
contig_25627	1202	gi|470117541|ref|XP_004294916.1|	PREDICTED: uncharacterized protein At1g08160-like [Fragaria vesca subsp. vesca]	260	6e-33	337	208	107	35.1	1011	394	55	260	-3	0	Fragaria vesca subsp. vesca
contig_25648	1328	gi|116779623|gb|ABK21370.1|	unknown [Picea sitchensis]	119	5e-15	198	93	66	61.29	1227	976	1	93	-3	0	Picea sitchensis
contig_25658	1601	gi|116786116|gb|ABK23981.1|	unknown [Picea sitchensis]	275	7e-155	1170	275	244	77.09	1379	555	1	275	-1	0	Picea sitchensis
contig_25668	1911	gi|527206907|gb|EPS72336.1|	hypothetical protein M569_02423, partial [Genlisea aurea]	172	6e-26	287	110	80	54.55	486	812	63	171	3	0	Genlisea aurea
contig_25720	2019	gi|586691148|ref|XP_006843050.1|	hypothetical protein AMTR_s00186p00018880 [Amborella trichopoda]	560	0	1393	542	379	52.77	2019	400	69	560	-1	0	Amborella trichopoda
contig_25741	1635	gi|357461393|ref|XP_003600978.1|	hypothetical protein MTR_3g071640 [Medicago truncatula]	284	2e-87	723	234	168	51.71	1069	368	32	259	-3	0	Medicago truncatula
contig_25751	385	gi|452842816|gb|EME44752.1|	hypothetical protein DOTSEDRAFT_72264 [Dothistroma septosporum NZE10]	356	3e-72	588	128	120	86.72	385	2	227	354	-1	0	Dothistroma septosporum NZE10
contig_25761	1419	gi|302771694|ref|XP_002969265.1|	hypothetical protein SELMODRAFT_146305 [Selaginella moellendorffii]	309	1e-36	324	134	90	48.51	740	366	88	221	-2	0	Selaginella moellendorffii
contig_25771	2418	gi|116788941|gb|ABK25058.1|	unknown [Picea sitchensis]	450	0	2135	444	417	86.94	358	1689	1	444	1	0	Picea sitchensis
contig_25877	1060	gi|116785812|gb|ABK23871.1|	unknown [Picea sitchensis]	180	9e-66	552	173	137	67.63	86	595	14	178	2	0	Picea sitchensis
contig_25897	2733	gi|148909554|gb|ABR17871.1|	unknown [Picea sitchensis]	696	0	2672	691	586	72.94	507	2579	1	688	3	0	Picea sitchensis
contig_25908	1486	gi|302820808|ref|XP_002992070.1|	hypothetical protein SELMODRAFT_430302 [Selaginella moellendorffii]	343	3e-14	204	287	138	27.87	1097	285	16	295	-3	0	Selaginella moellendorffii
contig_25919	417	gi|508700717|gb|EOX92613.1|	Copine (Calcium-dependent phospholipid-binding protein) family isoform 7 [Theobroma cacao]	372	1e-67	559	122	112	84.43	1	366	13	134	1	0	Theobroma cacao
contig_25940	1711	gi|359482590|ref|XP_002284545.2|	PREDICTED: pentatricopeptide repeat-containing protein At2g27610-like [Vitis vinifera]	648	4e-169	1305	420	304	56.67	1709	450	231	648	-3	0	Vitis vinifera
contig_25982	389	gi|148906216|gb|ABR16264.1|	unknown [Picea sitchensis]	490	1e-50	450	129	101	62.79	389	3	190	318	-1	0	Picea sitchensis
contig_25992	544	gi|357144100|ref|XP_003573171.1|	PREDICTED: protein argonaute 1C-like [Brachypodium distachyon]	1043	3e-11	174	50	39	64	1	150	770	819	1	0	Brachypodium distachyon
contig_26002	2132	gi|586660962|ref|XP_006830244.1|	hypothetical protein AMTR_s00130p00080480 [Amborella trichopoda]	483	1e-117	958	403	273	55.09	355	1539	90	480	1	0	Amborella trichopoda
contig_26012	373	gi|148906564|gb|ABR16434.1|	unknown [Picea sitchensis]	476	7e-58	499	124	102	72.58	2	373	210	333	2	0	Picea sitchensis
contig_26022	350	gi|116783535|gb|ABK22983.1|	unknown [Picea sitchensis]	343	1e-26	275	67	58	79.1	150	350	12	77	3	0	Picea sitchensis
contig_26032	2169	gi|116780724|gb|ABK21790.1|	unknown [Picea sitchensis]	191	3e-45	429	182	126	52.75	318	854	12	191	3	0	Picea sitchensis
contig_26042	1264	gi|302822153|ref|XP_002992736.1|	hypothetical protein SELMODRAFT_272288 [Selaginella moellendorffii]	209	3e-78	644	206	155	54.85	332	946	4	209	2	0	Selaginella moellendorffii
contig_26052	1397	gi|586689022|ref|XP_006842599.1|	hypothetical protein AMTR_s00077p00167900 [Amborella trichopoda]	257	7e-96	770	233	188	62.23	1121	429	17	249	-1	0	Amborella trichopoda
contig_26062	722	gi|148906462|gb|ABR16384.1|	unknown [Picea sitchensis]	353	7e-07	139	40	30	67.5	141	22	314	353	-3	0	Picea sitchensis
contig_26073	1497	gi|452982861|gb|EME82619.1|	hypothetical protein MYCFIDRAFT_211107 [Pseudocercospora fijiensis CIRAD86]	265	2e-137	1050	265	246	86.04	1200	409	1	263	-1	0	Pseudocercospora fijiensis CIRAD86
contig_26114	1911	gi|586703212|ref|XP_006845408.1|	hypothetical protein AMTR_s00019p00075350 [Amborella trichopoda]	192	1e-49	460	203	134	54.68	1334	747	8	189	-2	0	Amborella trichopoda
contig_26134	559	gi|116791178|gb|ABK25884.1|	unknown [Picea sitchensis]	275	1e-92	722	178	155	78.65	557	24	98	275	-3	0	Picea sitchensis
contig_26168	1077	gi|294461066|gb|ADE76100.1|	unknown [Picea sitchensis]	164	2e-98	769	165	156	88.48	1000	506	1	164	-3	0	Picea sitchensis
contig_26200	5035	gi|565404424|ref|XP_006367640.1|	PREDICTED: putative ribonuclease H protein At1g65750-like [Solanum tuberosum]	1035	2e-26	320	393	178	29.26	4849	3698	438	804	-1	0	Solanum tuberosum
contig_26212	1123	gi|60543122|dbj|BAD90813.1|	thaumatin-like protein [Cryptomeria japonica]	248	7e-150	1118	248	227	87.1	174	902	1	248	3	0	Cryptomeria japonica
contig_26223	853	gi|294464473|gb|ADE77747.1|	unknown [Picea sitchensis]	102	4e-53	454	100	94	83	276	575	1	100	3	0	Picea sitchensis
contig_26305	1173	gi|452844118|gb|EME46052.1|	hypothetical protein DOTSEDRAFT_70145 [Dothistroma septosporum NZE10]	265	0	1371	265	262	98.11	166	960	1	265	1	0	Dothistroma septosporum NZE10
contig_26337	476	gi|528298584|emb|CCU76258.1|	NADH-ubiquinone oxidoreductase 49 kDa subunit, partial [Blumeria graminis f. sp. hordei DH14]	344	1e-71	587	115	113	95.65	475	131	230	344	-2	0	Blumeria graminis f. sp. hordei DH14
contig_26348	445	gi|147855236|emb|CAN79131.1|	hypothetical protein VITISV_034693 [Vitis vinifera]	558	3e-14	137	46	33	58.7	442	305	347	392	-1	0	Vitis vinifera
contig_26360	458	gi|255578983|ref|XP_002530344.1|	conserved hypothetical protein [Ricinus communis]	1153	3e-21	248	78	55	57.69	2	235	1063	1140	2	0	Ricinus communis
contig_26370	672	gi|390979602|dbj|BAM21552.1|	hypothetical protein [Cryptomeria japonica]	743	1e-70	611	223	165	64.57	671	3	115	337	-2	0	Cryptomeria japonica
contig_26380	412	gi|116785777|gb|ABK23854.1|	unknown [Picea sitchensis]	169	6e-13	174	46	41	76.09	411	280	123	168	-2	0	Picea sitchensis
contig_26400	1342	gi|29423282|gb|AAO73529.1|	gag-pol polyprotein [Glycine max]	1577	3e-50	329	123	81	51.22	611	979	1126	1248	2	0	Glycine max
contig_26420	2385	gi|586701169|ref|XP_006844956.1|	hypothetical protein AMTR_s00058p00171710 [Amborella trichopoda]	590	5e-63	593	372	215	37.9	2209	1217	1	368	-3	0	Amborella trichopoda
contig_26441	1510	gi|586748347|ref|XP_006851084.1|	hypothetical protein AMTR_s00025p00243960 [Amborella trichopoda]	391	3e-88	735	187	166	70.05	910	356	190	376	-1	0	Amborella trichopoda
contig_26484	2685	gi|359477015|ref|XP_003631928.1|	PREDICTED: scarecrow-like protein 1-like [Vitis vinifera]	650	3e-154	1235	485	315	51.96	814	2256	197	649	1	0	Vitis vinifera
contig_26496	2594	gi|147791478|emb|CAN74508.1|	hypothetical protein VITISV_015895 [Vitis vinifera]	661	3e-48	338	213	113	36.15	708	1328	144	352	3	0	Vitis vinifera
contig_26516	963	gi|224145545|ref|XP_002325680.1|	hypothetical protein POPTR_0019s14170g [Populus trichocarpa]	824	3e-116	939	322	240	58.07	2	961	421	732	2	0	Populus trichocarpa
contig_26526	1443	gi|462417293|gb|EMJ22030.1|	hypothetical protein PRUPE_ppa027090mg, partial [Prunus persica]	1025	2e-106	900	486	292	41.77	4	1443	436	918	1	0	Prunus persica
contig_26546	1500	gi|151337035|gb|ABS00969.1|	CC-NBS-LRR-like protein [Pinus monticola]	262	2e-06	137	73	46	43.84	1057	1272	172	244	1	0	Pinus monticola
contig_26556	1544	gi|345543|pir||JC1348	hypothetical 18K protein - goldfish mitochondrion	166	1e-16	216	150	79	42.67	739	1161	16	159	1	0
contig_26566	3649	gi|255543445|ref|XP_002512785.1|	acetyl-CoA synthetase, putative [Ricinus communis]	749	0	2785	652	568	77.3	927	2876	94	745	3	0	Ricinus communis
contig_26647	1606	gi|116789121|gb|ABK25124.1|	unknown [Picea sitchensis]	607	2e-177	1031	262	228	74.05	821	1606	278	539	2	0	Picea sitchensis
contig_26688	1908	gi|167614481|gb|ABZ89800.1|	pectin methylesterase-like protein [Taiwania cryptomerioides]	584	8e-179	1370	537	365	52.51	1801	224	63	584	-3	0	Taiwania cryptomerioides
contig_26709	528	gi|470108596|ref|XP_004290598.1|	PREDICTED: SNF1-related protein kinase regulatory subunit beta-3-like isoform 1 [Fragaria vesca subsp. vesca]	117	9e-09	143	31	30	87.1	526	434	83	113	-3	0	Fragaria vesca subsp. vesca
contig_26739	356	gi|586696977|ref|XP_006844087.1|	hypothetical protein AMTR_s00006p00252200 [Amborella trichopoda]	657	1e-13	186	61	43	57.38	12	194	582	642	3	0	Amborella trichopoda
contig_26749	1169	gi|121501699|gb|ABM55240.1|	retrotransposon protein [Beta vulgaris]	1501	9e-36	327	103	77	63.11	795	1103	589	691	3	0	Beta vulgaris
contig_26761	556	gi|7076770|emb|CAB75932.1|	putative protein [Arabidopsis thaliana]	1339	5e-44	422	179	116	47.49	27	554	1139	1317	3	0	Arabidopsis thaliana
contig_26803	436	gi|406685391|gb|AFS51136.1|	phytochrome P, partial [Libocedrus bidwillii]	476	5e-14	190	40	37	80	434	315	153	192	-3	0	Libocedrus bidwillii
contig_26825	494	gi|413924186|gb|AFW64118.1|	hypothetical protein ZEAMMB73_516938 [Zea mays]	157	9e-13	174	103	60	42.72	494	189	57	157	-1	0	Zea mays
contig_26865	971	gi|116781873|gb|ABK22278.1|	unknown [Picea sitchensis]	129	3e-60	508	129	111	70.54	787	401	1	129	-2	0	Picea sitchensis
contig_26895	463	gi|568855906|ref|XP_006481536.1|	PREDICTED: apoptosis-inducing factor 2-like [Citrus sinensis]	369	2e-58	500	154	120	55.19	1	462	126	279	1	0	Citrus sinensis
contig_26915	374	gi|116781781|gb|ABK22239.1|	unknown [Picea sitchensis]	283	3e-22	243	124	77	44.35	3	371	65	184	3	0	Picea sitchensis
contig_26926	2040	gi|449493560|ref|XP_004159349.1|	PREDICTED: uncharacterized LOC101218228 [Cucumis sativus]	208	1e-25	190	170	87	29.41	1287	778	11	165	-1	0	Cucumis sativus
contig_26957	629	gi|116788048|gb|ABK24737.1|	unknown [Picea sitchensis]	363	4e-103	803	211	176	69.67	629	3	115	325	-1	0	Picea sitchensis
contig_26977	1032	gi|294464575|gb|ADE77797.1|	unknown [Picea sitchensis]	175	3e-105	813	175	167	88	278	802	1	175	2	0	Picea sitchensis
contig_26987	2944	gi|586752385|ref|XP_006852259.1|	hypothetical protein AMTR_s00049p00168560 [Amborella trichopoda]	637	0	1321	379	292	66.23	1924	803	262	637	-1	0	Amborella trichopoda
contig_26998	1334	gi|460406100|ref|XP_004248511.1|	PREDICTED: uncharacterized protein LOC101245994 [Solanum lycopersicum]	345	2e-54	497	113	99	71.68	13	351	3	115	1	0	Solanum lycopersicum
contig_27019	380	gi|116782528|gb|ABK22541.1|	unknown [Picea sitchensis]	84	2e-27	267	52	52	100	223	378	1	52	1	0	Picea sitchensis
contig_27070	4701	gi|224284598|gb|ACN40032.1|	unknown [Picea sitchensis]	1071	2e-163	1379	1016	543	35.14	4701	1723	79	1061	-1	0	Picea sitchensis
contig_27090	1803	gi|462424531|gb|EMJ28794.1|	hypothetical protein PRUPE_ppa017015mg [Prunus persica]	447	6e-155	1195	458	302	51.31	1380	13	26	445	-1	0	Prunus persica
contig_27122	1101	gi|565458766|ref|XP_006287382.1|	hypothetical protein CARUB_v10000588mg [Capsella rubella]	568	0	1377	308	285	80.52	924	1	17	324	-1	0	Capsella rubella
contig_27153	1551	gi|566167701|ref|XP_006384777.1|	hypothetical protein POPTR_0004s21010g, partial [Populus trichocarpa]	297	5e-06	138	109	56	29.36	1223	1549	43	144	2	0	Populus trichocarpa
contig_27173	426	gi|116779946|gb|ABK21489.1|	unknown [Picea sitchensis]	173	3e-28	281	67	58	76.12	426	229	105	171	-1	0	Picea sitchensis
contig_27183	2036	gi|568826232|ref|XP_006467477.1|	PREDICTED: uncharacterized protein LOC102617237 isoform X1 [Citrus sinensis]	397	2e-147	1147	355	274	58.31	666	1730	15	368	3	0	Citrus sinensis
contig_27203	610	gi|116788099|gb|ABK24756.1|	unknown [Picea sitchensis]	354	2e-06	135	31	27	87.1	610	518	309	339	-1	0	Picea sitchensis
contig_27248	398	gi|567216858|ref|XP_006412058.1|	hypothetical protein EUTSA_v10024193mg [Eutrema salsugineum]	1837	2e-46	436	122	109	77.87	1	366	1479	1591	1	0	Eutrema salsugineum
contig_27308	724	gi|514799850|ref|XP_004974862.1|	PREDICTED: uncharacterized protein LOC101753448 [Setaria italica]	448	2e-06	136	97	50	35.05	454	167	64	151	-1	0	Setaria italica
contig_27339	635	gi|116787924|gb|ABK24692.1|	unknown [Picea sitchensis]	466	2e-22	257	89	65	62.92	635	378	378	466	-1	0	Picea sitchensis
contig_27371	309	gi|297722679|ref|NP_001173703.1|	Os03g0836100 [Oryza sativa Japonica Group]	537	4e-18	217	103	60	43.69	309	1	35	137	-1	0	Oryza sativa Japonica Group
contig_27392	3723	gi|168046141|ref|XP_001775533.1|	predicted protein [Physcomitrella patens]	1223	9e-103	936	1025	491	31.12	309	3080	249	1217	3	0	Physcomitrella patens
contig_27418	846	gi|148909481|gb|ABR17838.1|	unknown [Picea sitchensis]	795	2e-36	372	138	97	49.28	417	4	217	354	-1	0	Picea sitchensis
contig_27439	2434	gi|167998708|ref|XP_001752060.1|	predicted protein [Physcomitrella patens]	552	1e-170	1329	511	328	48.92	55	1536	8	512	1	0	Physcomitrella patens
contig_27469	611	gi|148909214|gb|ABR17707.1|	unknown [Picea sitchensis]	628	1e-07	145	35	30	82.86	609	505	595	628	-3	0	Picea sitchensis
contig_27532	1810	gi|294461273|gb|ADE76199.1|	unknown [Picea sitchensis]	386	0	1379	375	298	69.07	1608	493	3	377	-2	0	Picea sitchensis
contig_27545	707	gi|377655441|gb|AFB73911.1|	polyprotein [Citrus sinensis]	1309	8e-40	396	206	122	44.66	109	705	724	925	1	0	Citrus sinensis
contig_27555	1412	gi|315272542|gb|ADU02856.1|	asparagine synthetase [Pinus pinaster]	593	0	1637	418	342	74.64	1	1239	214	593	1	0	Pinus pinaster
contig_27575	2119	gi|586752225|ref|XP_006852215.1|	hypothetical protein AMTR_s00049p00132490 [Amborella trichopoda]	486	0	1972	489	420	76.28	1940	477	2	485	-3	0	Amborella trichopoda
contig_27606	4057	gi|302824269|ref|XP_002993779.1|	hypothetical protein SELMODRAFT_31503 [Selaginella moellendorffii]	525	7e-153	1245	542	367	51.29	1680	3296	1	525	3	0	Selaginella moellendorffii
contig_27619	338	gi|148906303|gb|ABR16307.1|	unknown [Picea sitchensis]	407	4e-18	215	110	67	42.73	10	336	32	137	1	0	Picea sitchensis
contig_27629	1268	gi|561017257|gb|ESW16061.1|	hypothetical protein PHAVU_007G125700g [Phaseolus vulgaris]	471	1e-107	864	303	212	56.11	1	909	218	465	1	0	Phaseolus vulgaris
contig_27639	1477	gi|586701149|ref|XP_006844951.1|	hypothetical protein AMTR_s00058p00168420 [Amborella trichopoda]	563	3e-78	623	198	147	58.59	1234	653	348	545	-1	0	Amborella trichopoda
contig_27649	1388	gi|567879379|ref|XP_006432248.1|	hypothetical protein CICLE_v10000858mg [Citrus clementina]	522	8e-129	1014	249	213	76.31	1386	658	271	519	-3	0	Citrus clementina
contig_27659	2050	gi|148909930|gb|ABR18051.1|	unknown [Picea sitchensis]	374	0	1378	376	307	69.68	1767	649	3	374	-2	0	Picea sitchensis
contig_27669	585	gi|586660220|ref|XP_006830080.1|	hypothetical protein AMTR_s00125p00115160 [Amborella trichopoda]	1055	4e-63	561	193	133	55.96	576	1	224	416	-1	0	Amborella trichopoda
contig_27689	3291	gi|586704193|ref|XP_006845703.1|	hypothetical protein AMTR_s00019p00238830 [Amborella trichopoda]	420	2e-92	802	462	269	43.72	2417	1062	2	420	-2	0	Amborella trichopoda
contig_27699	376	gi|294464819|gb|ADE77915.1|	unknown [Picea sitchensis]	398	8e-57	487	130	103	71.54	2	376	185	314	2	0	Picea sitchensis
contig_27709	2025	gi|294463842|gb|ADE77444.1|	unknown [Picea sitchensis]	222	5e-18	231	173	93	36.42	1051	1548	52	215	1	0	Picea sitchensis
contig_27731	1656	gi|586713951|ref|XP_006847338.1|	hypothetical protein AMTR_s00015p00239460 [Amborella trichopoda]	316	8e-95	776	256	192	61.33	948	223	65	315	-1	0	Amborella trichopoda
contig_27753	325	gi|350540698|gb|AEQ28962.1|	stearoyl acyl carrier protein desaturase [Linum usitatissimum]	149	2e-08	139	40	30	67.5	1	120	108	147	1	0	Linum usitatissimum
contig_27786	888	gi|116792068|gb|ABK26218.1|	unknown [Picea sitchensis]	176	1e-14	193	155	76	32.26	768	310	37	171	-1	0	Picea sitchensis
contig_27796	1288	gi|586702185|ref|XP_006845200.1|	hypothetical protein AMTR_s00005p00248640 [Amborella trichopoda]	581	3e-28	315	109	72	54.13	1288	974	413	521	-1	0	Amborella trichopoda
contig_27827	1134	gi|321530320|gb|ADW94527.1|	putative TIR-NBS-LRR protein [Pinus monticola]	1490	2e-76	685	359	222	43.45	71	1117	193	543	2	0	Pinus monticola
contig_27837	2906	gi|586692416|ref|XP_006843219.1|	hypothetical protein AMTR_s00080p00032690 [Amborella trichopoda]	792	0	2932	764	642	72.91	2706	424	15	777	-3	0	Amborella trichopoda
contig_27848	425	gi|302776854|ref|XP_002971568.1|	hypothetical protein SELMODRAFT_96189 [Selaginella moellendorffii]	542	2e-36	353	141	91	42.55	425	3	142	282	-1	0	Selaginella moellendorffii
contig_27858	2236	gi|586777617|ref|XP_006858062.1|	hypothetical protein AMTR_s00062p00050250 [Amborella trichopoda]	940	0	1382	589	378	45.67	2212	497	15	602	-1	0	Amborella trichopoda
contig_27879	1586	gi|568837700|ref|XP_006472861.1|	PREDICTED: probable L-type lectin-domain containing receptor kinase II.1-like [Citrus sinensis]	770	5e-42	428	339	177	34.22	1022	87	16	342	-1	0	Citrus sinensis
contig_27889	2039	gi|294460145|gb|ADE75655.1|	unknown [Picea sitchensis]	559	0	1406	509	363	54.42	381	1820	50	552	3	0	Picea sitchensis
contig_27899	508	gi|116788606|gb|ABK24936.1|	unknown [Picea sitchensis]	510	2e-20	240	91	64	50.55	1	270	405	495	1	0	Picea sitchensis
contig_27930	2109	gi|168058231|ref|XP_001781113.1|	predicted protein [Physcomitrella patens]	673	1e-138	926	351	243	49.86	1173	148	323	673	-1	0	Physcomitrella patens
contig_27940	1263	gi|224285208|gb|ACN40330.1|	unknown [Picea sitchensis]	282	5e-142	1075	279	227	73.48	1196	363	2	280	-2	0	Picea sitchensis
contig_27984	672	gi|586646427|ref|XP_006828070.1|	hypothetical protein AMTR_s00008p00267630 [Amborella trichopoda]	220	2e-44	401	87	82	85.06	670	410	134	220	-3	0	Amborella trichopoda
contig_27994	1006	gi|147768752|emb|CAN71533.1|	hypothetical protein VITISV_018181 [Vitis vinifera]	1069	1e-64	588	335	203	39.7	993	4	140	464	-2	0	Vitis vinifera
contig_28035	665	gi|148906379|gb|ABR16344.1|	unknown [Picea sitchensis]	387	2e-34	196	83	53	48.19	664	416	153	235	-2	0	Picea sitchensis
contig_28045	425	gi|148910650|gb|ABR18395.1|	unknown [Picea sitchensis]	551	1e-29	303	142	91	49.3	2	424	240	381	2	0	Picea sitchensis
contig_28107	321	gi|118488777|gb|ABK96199.1|	unknown [Populus trichocarpa]	280	5e-17	203	103	58	43.69	307	26	49	151	-3	0	Populus trichocarpa
contig_28138	387	gi|148907168|gb|ABR16727.1|	unknown [Picea sitchensis]	230	2e-06	126	29	26	82.76	387	301	202	230	-1	0	Picea sitchensis
contig_28148	3262	gi|168038264|ref|XP_001771621.1|	predicted protein [Physcomitrella patens]	976	0	2718	912	652	57.79	2965	443	82	975	-1	0	Physcomitrella patens
contig_28158	449	gi|294462361|gb|ADE76729.1|	unknown [Picea sitchensis]	303	4e-07	136	30	29	83.33	449	360	273	302	-1	0	Picea sitchensis
contig_28180	708	gi|586671141|ref|XP_006837103.1|	hypothetical protein AMTR_s00110p00117920 [Amborella trichopoda]	191	3e-21	240	138	87	39.86	491	93	5	136	-2	0	Amborella trichopoda
contig_28190	2759	gi|168009513|ref|XP_001757450.1|	predicted protein [Physcomitrella patens]	600	1e-33	370	422	204	29.86	2241	1048	197	597	-3	0	Physcomitrella patens
contig_28304	1364	gi|148910175|gb|ABR18169.1|	unknown [Picea sitchensis]	356	2e-158	1194	322	269	73.29	1304	372	1	321	-1	0	Picea sitchensis
contig_28314	4341	gi|508704828|gb|EOX96724.1|	Gag-pol polyprotein, putative [Theobroma cacao]	794	8e-44	370	256	141	35.55	1050	301	410	665	-1	0	Theobroma cacao
contig_28324	1757	gi|294463635|gb|ADE77345.1|	unknown [Picea sitchensis]	223	2e-105	841	217	187	71.89	656	1300	8	223	2	0	Picea sitchensis
contig_28334	445	gi|452987670|gb|EME87425.1|	hypothetical protein MYCFIDRAFT_75283 [Pseudocercospora fijiensis CIRAD86]	401	6e-32	319	95	76	63.16	339	55	1	95	-2	0	Pseudocercospora fijiensis CIRAD86
contig_28344	3716	gi|225445638|ref|XP_002265193.1|	PREDICTED: cleavage stimulation factor subunit 3 [Vitis vinifera]	769	0	2391	773	575	60.16	3265	971	9	768	-2	0	Vitis vinifera
contig_28354	1338	gi|508699368|gb|EOX91264.1|	MRNA, clone: rafl24-09-C04, putative isoform 1 [Theobroma cacao]	517	3e-70	375	94	85	76.6	1052	1333	203	296	2	0	Theobroma cacao
contig_28394	1404	gi|586703717|ref|XP_006845564.1|	hypothetical protein AMTR_s00019p00187900 [Amborella trichopoda]	1102	1e-112	725	281	192	54.45	820	2	757	1035	-3	0	Amborella trichopoda
contig_28416	406	gi|568866373|ref|XP_006486531.1|	PREDICTED: uncharacterized protein LOC102617988 [Citrus sinensis]	766	1e-20	186	64	43	48.44	213	404	659	722	3	0	Citrus sinensis
contig_28436	407	gi|568839185|ref|XP_006473571.1|	PREDICTED: pentatricopeptide repeat-containing protein At1g19720-like isoform X1 [Citrus sinensis]	619	2e-22	254	79	58	55.7	1	237	73	151	1	0	Citrus sinensis
contig_28446	581	gi|30681405|ref|NP_192770.2|	tRNA synthetase class I (I, L, M and V) family protein [Arabidopsis thaliana]	1190	7e-59	532	169	124	61.54	581	75	161	319	-1	0	Arabidopsis thaliana
contig_28507	2081	gi|414591074|tpg|DAA41645.1|	TPA: hypothetical protein ZEAMMB73_888474 [Zea mays]	547	1e-117	962	411	263	45.01	533	1666	127	536	2	0	Zea mays
contig_28518	1362	gi|34392586|dbj|BAC82626.1|	pol-like protein [Ciona intestinalis]	1263	2e-34	371	297	152	30.3	464	1333	356	647	2	0	Ciona intestinalis
contig_28528	8027	gi|357136151|ref|XP_003569669.1|	PREDICTED: glycine dehydrogenase [decarboxylating] 1, mitochondrial-like [Brachypodium distachyon]	1033	3e-10	135	47	33	65.96	989	1126	624	670	2	0	Brachypodium distachyon
contig_28539	1700	gi|527207321|gb|EPS72636.1|	hypothetical protein M569_02121, partial [Genlisea aurea]	1503	6e-24	199	180	83	28.33	801	265	674	850	-3	0	Genlisea aurea
contig_28550	2961	gi|78183583|dbj|BAD67156.2|	PpPPR_77 [Physcomitrella patens]	1106	0	1936	914	550	42.12	2744	3	130	1041	-2	0	Physcomitrella patens
contig_28592	801	gi|470113778|ref|XP_004293097.1|	PREDICTED: uncharacterized protein LOC101292971 [Fragaria vesca subsp. vesca]	1570	2e-22	146	140	64	31.43	533	159	1281	1412	-2	0	Fragaria vesca subsp. vesca
contig_28622	442	gi|586676708|ref|XP_006838728.1|	hypothetical protein AMTR_s00002p00253220 [Amborella trichopoda]	762	2e-42	401	148	103	52.03	19	441	9	155	1	0	Amborella trichopoda
contig_28632	2579	gi|571434161|ref|XP_006573117.1|	PREDICTED: uncharacterized protein LOC100776292 [Glycine max]	465	1e-63	591	190	141	62.63	851	1408	85	272	2	0	Glycine max
contig_28662	600	gi|355329950|dbj|BAL14274.1|	cyclophilin 40 [Nicotiana tabacum]	362	3e-08	147	31	29	90.32	507	599	223	253	3	0	Nicotiana tabacum
contig_28703	536	gi|89887350|gb|ABD78329.1|	polyprotein [Primula vulgaris]	383	2e-44	408	190	112	42.63	3	536	119	308	3	0	Primula vulgaris
contig_28754	1534	gi|566166934|ref|XP_002305456.2|	hypothetical protein POPTR_0004s16850g [Populus trichocarpa]	775	2e-52	507	173	125	61.27	1012	1527	202	374	1	0	Populus trichocarpa
contig_28805	1674	gi|29423279|gb|AAO73527.1|	gag-pol polyprotein [Glycine max]	1576	2e-116	705	290	193	46.55	868	2	1153	1441	-3	0	Glycine max
contig_28815	2897	gi|555686958|gb|ESN90190.1|	hypothetical protein HELRODRAFT_182681, partial [Helobdella robusta]	124	3e-15	206	91	61	48.35	5	262	14	98	2	0	Helobdella robusta
contig_28825	728	gi|460381047|ref|XP_004236264.1|	PREDICTED: leucine-rich repeat protein SHOC-2-like [Solanum lycopersicum]	526	3e-23	266	229	123	32.31	97	726	83	310	1	0	Solanum lycopersicum
contig_28866	1791	gi|398406288|ref|XP_003854610.1|	hypothetical protein MYCGRDRAFT_103564 [Zymoseptoria tritici IPO323]	519	0	2120	484	433	81.61	191	1642	36	519	2	0	Zymoseptoria tritici IPO323
contig_28907	2072	gi|116786436|gb|ABK24103.1|	unknown [Picea sitchensis]	158	4e-55	497	157	119	61.15	1317	847	2	158	-3	0	Picea sitchensis
contig_28937	2205	gi|294463385|gb|ADE77224.1|	unknown [Picea sitchensis]	421	9e-94	792	302	209	55.96	317	1201	1	300	2	0	Picea sitchensis
contig_28968	972	gi|586679411|ref|XP_006840282.1|	hypothetical protein AMTR_s00045p00055640 [Amborella trichopoda]	295	1e-85	692	247	171	52.23	740	3	22	262	-2	0	Amborella trichopoda
contig_29039	763	gi|529218078|ref|YP_008378241.1|	ubiquitin [Hemileuca sp. nucleopolyhedrovirus]	167	4e-08	144	75	50	45.33	537	761	1	73	3	0	Hemileuca sp. nucleopolyhedrovirus
contig_29060	1042	gi|302817173|ref|XP_002990263.1|	hypothetical protein SELMODRAFT_131287 [Selaginella moellendorffii]	384	4e-56	503	183	138	53.01	2	550	197	379	2	0	Selaginella moellendorffii
contig_29072	4226	gi|568838345|ref|XP_006473175.1|	PREDICTED: uncharacterized protein LOC102619291 isoform X2 [Citrus sinensis]	1159	0	1604	454	362	64.54	4224	2866	37	489	-3	0	Citrus sinensis
contig_29082	1322	gi|453089776|gb|EMF17816.1|	family A G protein-coupled receptor-like protein [Sphaerulina musiva SO2202]	306	1e-171	1275	303	281	81.52	116	1018	1	303	2	0	Sphaerulina musiva SO2202
contig_29123	456	gi|567134581|ref|XP_006393538.1|	hypothetical protein EUTSA_v10012141mg [Eutrema salsugineum]	636	1e-08	149	118	63	27.12	101	451	126	243	2	0	Eutrema salsugineum
contig_29133	2014	gi|586774356|ref|XP_006857227.1|	hypothetical protein AMTR_s00065p00207880 [Amborella trichopoda]	292	2e-95	686	216	163	64.35	594	1220	7	216	3	0	Amborella trichopoda
contig_29153	818	gi|148910787|gb|ABR18460.1|	unknown [Picea sitchensis]	777	7e-71	620	168	138	67.86	308	805	13	180	2	0	Picea sitchensis
contig_29183	310	gi|21655195|gb|AAM28912.1|	NBS/LRR [Pinus taeda]	363	3e-16	199	106	69	38.68	2	310	171	275	2	0	Pinus taeda
contig_29194	340	gi|148909481|gb|ABR17838.1|	unknown [Picea sitchensis]	795	2e-34	339	112	80	50.89	338	3	158	269	-3	0	Picea sitchensis
contig_29204	984	gi|462417136|gb|EMJ21873.1|	hypothetical protein PRUPE_ppa016388mg, partial [Prunus persica]	706	6e-88	560	191	128	59.69	203	694	25	215	2	0	Prunus persica
contig_29214	2304	gi|116789202|gb|ABK25157.1|	unknown [Picea sitchensis]	323	2e-79	686	265	172	55.85	1995	1243	83	323	-1	0	Picea sitchensis
contig_29287	4227	gi|586669296|ref|XP_006836330.1|	hypothetical protein AMTR_s00092p00077320 [Amborella trichopoda]	1160	0	2532	1107	709	51.58	3499	407	114	1152	-3	0	Amborella trichopoda
contig_29297	336	gi|586694275|ref|XP_006843513.1|	hypothetical protein AMTR_s00053p00228660 [Amborella trichopoda]	188	1e-19	220	50	46	86	185	334	1	50	2	0	Amborella trichopoda
contig_29317	488	gi|224285329|gb|ACN40389.1|	unknown [Picea sitchensis]	541	2e-33	333	164	99	40.85	1	486	118	280	1	0	Picea sitchensis
contig_29338	1652	gi|359482329|ref|XP_003632756.1|	PREDICTED: DNA replication complex GINS protein PSF1-like [Vitis vinifera]	197	6e-69	520	145	123	63.45	1037	603	1	145	-1	0	Vitis vinifera
contig_29348	1718	gi|452847897|gb|EME49829.1|	hypothetical protein DOTSEDRAFT_68580 [Dothistroma septosporum NZE10]	304	2e-62	556	163	126	62.58	279	752	1	163	3	0	Dothistroma septosporum NZE10
contig_29369	1420	gi|225461166|ref|XP_002282916.1|	PREDICTED: probable leucine-rich repeat receptor-like serine/threonine-protein kinase At5g15730 [Vitis vinifera]	430	4e-87	728	210	167	63.81	1420	797	199	406	-1	0	Vitis vinifera
contig_29379	797	gi|208609065|dbj|BAG72154.1|	hypothetical protein [Lotus japonicus]	1558	3e-06	102	102	55	29.41	472	167	1387	1486	-2	0	Lotus japonicus
contig_29399	594	gi|225441656|ref|XP_002277026.1|	PREDICTED: uncharacterized protein LOC100247068 [Vitis vinifera]	497	1e-12	184	136	76	42.65	161	544	15	146	2	0	Vitis vinifera
contig_29421	1761	gi|514815004|ref|XP_004982266.1|	PREDICTED: pentatricopeptide repeat-containing protein At1g11290-like [Setaria italica]	816	3e-18	121	61	37	42.62	292	474	500	560	1	0	Setaria italica
contig_29471	1167	gi|148908647|gb|ABR17432.1|	unknown [Picea sitchensis]	319	7e-30	318	118	80	56.78	919	575	205	319	-3	0	Picea sitchensis
contig_29481	496	gi|148909550|gb|ABR17869.1|	unknown [Picea sitchensis]	364	5e-06	129	29	25	79.31	496	410	335	363	-1	0	Picea sitchensis
contig_29491	333	gi|148909907|gb|ABR18040.1|	unknown [Picea sitchensis]	472	2e-15	198	67	59	70.15	133	333	1	67	1	0	Picea sitchensis
contig_29542	1968	gi|462424580|gb|EMJ28843.1|	hypothetical protein PRUPE_ppa017932mg [Prunus persica]	397	1e-52	499	375	169	36	1967	843	112	390	-2	0	Prunus persica
contig_29562	349	gi|449476561|ref|XP_004154771.1|	PREDICTED: kanadaptin-like [Cucumis sativus]	962	5e-10	118	40	30	50	185	304	95	134	2	0	Cucumis sativus
contig_29603	919	gi|586676998|ref|XP_006838801.1|	hypothetical protein AMTR_s00002p00260810 [Amborella trichopoda]	1396	1e-53	507	162	125	64.81	1	486	1239	1396	1	0	Amborella trichopoda
contig_29615	914	gi|298283501|gb|ADI72870.1|	hypothetical protein [Ophiocordyceps unilateralis]	150	1e-53	464	99	91	86.87	912	619	52	150	-3	0	Ophiocordyceps unilateralis
contig_29702	2121	gi|116782748|gb|ABK22641.1|	unknown [Picea sitchensis]	137	3e-22	258	134	82	50	1774	1388	3	136	-3	0	Picea sitchensis
contig_29784	1881	gi|452982529|gb|EME82288.1|	glycosyltransferase family 3 protein [Pseudocercospora fijiensis CIRAD86]	720	0	1701	361	336	88.09	1315	263	356	716	-3	0	Pseudocercospora fijiensis CIRAD86
contig_29824	616	gi|586713153|ref|XP_006847170.1|	hypothetical protein AMTR_s00017p00245360 [Amborella trichopoda]	639	1e-48	450	154	111	57.14	167	616	298	448	2	0	Amborella trichopoda
contig_29834	1080	gi|294463501|gb|ADE77280.1|	unknown [Picea sitchensis]	121	5e-21	239	104	66	45.19	958	647	5	107	-3	0	Picea sitchensis
contig_29855	594	gi|116791812|gb|ABK26118.1|	unknown [Picea sitchensis]	145	9e-65	527	144	120	67.36	543	112	1	144	-1	0	Picea sitchensis
contig_29865	1004	gi|168041017|ref|XP_001772989.1|	predicted protein [Physcomitrella patens]	147	8e-64	534	134	117	73.13	676	275	14	147	-2	0	Physcomitrella patens
contig_29875	1274	gi|116791593|gb|ABK26034.1|	unknown [Picea sitchensis]	193	2e-59	516	185	141	61.08	342	863	13	193	3	0	Picea sitchensis
contig_29895	869	gi|567191813|ref|XP_006405029.1|	hypothetical protein EUTSA_v10000360mg [Eutrema salsugineum]	155	2e-17	213	107	61	42.99	831	541	13	119	-3	0	Eutrema salsugineum
contig_29905	4924	gi|571571190|ref|XP_006606791.1|	PREDICTED: uncharacterized protein LOC102660173 [Glycine max]	265	3e-38	395	228	127	39.04	3919	4572	1	225	1	0	Glycine max
contig_29928	3853	gi|586713802|ref|XP_006847296.1|	hypothetical protein AMTR_s00015p00199070 [Amborella trichopoda]	831	0	2435	713	573	64.94	1198	3330	114	825	1	0	Amborella trichopoda
contig_29938	418	gi|168000184|ref|XP_001752796.1|	predicted protein [Physcomitrella patens]	121	2e-11	160	70	46	50	406	197	25	94	-1	0	Physcomitrella patens
contig_29948	1651	gi|357464907|ref|XP_003602735.1|	Carbonyl reductase-like protein [Medicago truncatula]	311	5e-44	313	182	104	38.46	888	352	25	175	-2	0	Medicago truncatula
contig_29958	845	gi|356538244|ref|XP_003537614.1|	PREDICTED: ATP-dependent RNA helicase SUPV3L1, mitochondrial-like [Glycine max]	565	7e-41	400	113	93	63.72	1	339	416	528	1	0	Glycine max
contig_29968	777	gi|508775842|gb|EOY23098.1|	Retrotransposon, unclassified-like protein [Theobroma cacao]	1609	3e-32	211	69	51	50.72	208	2	926	994	-3	0	Theobroma cacao
contig_29980	1379	gi|148906778|gb|ABR16535.1|	unknown [Picea sitchensis]	930	3e-115	570	222	152	54.05	1164	508	11	225	-3	0	Picea sitchensis
contig_29990	970	gi|565387109|ref|XP_006359347.1|	PREDICTED: uncharacterized protein LOC102580121 [Solanum tuberosum]	193	2e-41	386	207	126	42.03	684	64	11	193	-2	0	Solanum tuberosum
contig_30000	1975	gi|565444833|ref|XP_006284244.1|	hypothetical protein CARUB_v10005407mg [Capsella rubella]	288	6e-139	1078	276	231	71.01	437	1264	12	286	2	0	Capsella rubella
contig_30040	3445	gi|567183939|ref|XP_006402831.1|	hypothetical protein EUTSA_v10005798mg [Eutrema salsugineum]	774	0	2010	455	413	78.46	1827	463	321	774	-2	0	Eutrema salsugineum
contig_30071	920	gi|449449990|ref|XP_004142747.1|	PREDICTED: geranylgeranyl transferase type-1 subunit beta-like [Cucumis sativus]	363	4e-35	253	60	51	73.33	448	269	161	220	-2	0	Cucumis sativus
contig_30121	589	gi|116780676|gb|ABK21767.1|	unknown [Picea sitchensis]	180	1e-18	219	154	81	37.66	450	49	1	153	-2	0	Picea sitchensis
contig_30131	2716	gi|296087532|emb|CBI34121.3|	unnamed protein product [Vitis vinifera]	632	3e-147	1187	666	391	42.49	2361	397	1	632	-2	0	Vitis vinifera
contig_30222	766	gi|147766628|emb|CAN71846.1|	hypothetical protein VITISV_018160 [Vitis vinifera]	818	7e-09	157	100	58	37	713	417	687	786	-3	0	Vitis vinifera
contig_30253	2228	gi|586781983|ref|XP_006859201.1|	hypothetical protein AMTR_s00070p00181900 [Amborella trichopoda]	508	0	1866	484	413	73.97	1776	334	3	485	-3	0	Amborella trichopoda
contig_30273	311	gi|115484273|ref|NP_001065798.1|	Os11g0157100 [Oryza sativa Japonica Group]	220	1e-56	470	103	94	87.38	1	309	108	210	1	0	Oryza sativa Japonica Group
contig_30283	654	gi|255574712|ref|XP_002528264.1|	conserved hypothetical protein [Ricinus communis]	321	7e-20	235	107	68	45.79	290	592	47	153	2	0	Ricinus communis
contig_30313	1105	gi|527210158|gb|EPS74719.1|	hypothetical protein M569_00044, partial [Genlisea aurea]	75	9e-07	109	40	28	70	295	179	1	40	-1	0	Genlisea aurea
contig_30333	469	gi|168005985|ref|XP_001755690.1|	predicted protein [Physcomitrella patens]	152	1e-32	310	75	65	70.67	469	245	18	92	-1	0	Physcomitrella patens
contig_30343	2974	gi|462422149|gb|EMJ26412.1|	hypothetical protein PRUPE_ppa001990mg [Prunus persica]	732	2e-129	797	265	186	61.89	1330	536	489	732	-1	0	Prunus persica
contig_30363	610	gi|398408351|ref|XP_003855641.1|	40S ribosomal protein S20 [Zymoseptoria tritici IPO323]	97	2e-39	356	97	90	86.6	594	304	1	97	-2	0	Zymoseptoria tritici IPO323
contig_30383	1736	gi|508705973|gb|EOX97869.1|	Uncharacterized protein TCM_006792 [Theobroma cacao]	217	4e-108	858	219	191	76.71	1092	436	3	217	-3	0	Theobroma cacao
contig_30468	338	gi|21655201|gb|AAM28915.1|	NBS [Pinus taeda]	416	7e-15	192	87	50	48.28	338	78	278	364	-1	0	Pinus taeda
contig_30481	345	gi|116788359|gb|ABK24850.1|	unknown [Picea sitchensis]	508	3e-41	384	115	91	63.48	345	1	54	168	-1	0	Picea sitchensis
contig_30491	5724	gi|571452498|ref|XP_006579076.1|	PREDICTED: uncharacterized protein LOC102665240 [Glycine max]	933	2e-38	144	47	36	57.45	161	21	641	687	-2	0	Glycine max
contig_30541	1034	gi|147804962|emb|CAN60378.1|	hypothetical protein VITISV_032103 [Vitis vinifera]	1359	2e-49	299	96	74	61.46	713	426	794	889	-1	0	Vitis vinifera
contig_30562	2205	gi|148910814|gb|ABR18473.1|	unknown [Picea sitchensis]	932	9e-81	736	671	335	32.64	2205	319	272	927	-1	0	Picea sitchensis
contig_30573	342	gi|223468758|gb|ACM89955.1|	class IV chitinase Chia4-Pa1 variant [Picea abies]	251	9e-30	293	113	75	50.44	3	341	3	115	3	0	Picea abies
contig_30583	3309	gi|462402070|gb|EMJ07627.1|	hypothetical protein PRUPE_ppa001926mg [Prunus persica]	740	0	1594	628	425	50.48	391	2178	102	729	1	0	Prunus persica
contig_30603	1445	gi|148907174|gb|ABR16730.1|	unknown [Picea sitchensis]	188	4e-53	476	192	126	52.6	958	389	3	188	-2	0	Picea sitchensis
contig_30624	1434	gi|116789506|gb|ABK25271.1|	unknown [Picea sitchensis]	143	7e-36	351	118	89	57.63	175	528	27	143	1	0	Picea sitchensis
contig_30634	1439	gi|18767374|gb|AAL79340.1|AC099402_4	Putative 22 kDa kafirin cluster; Ty3-Gypsy type [Oryza sativa]	1230	8e-09	107	48	27	43.75	1224	1081	1165	1212	-3	0	Oryza sativa
contig_30676	1046	gi|586679333|ref|XP_006840259.1|	hypothetical protein AMTR_s00045p00036230 [Amborella trichopoda]	320	9e-29	308	212	131	31.13	405	1040	18	229	3	0	Amborella trichopoda
contig_30686	706	gi|479192273|ref|YP_007822169.1|	conserved hypothetical protein [Taylorella asinigenitalis 14/45]	55	8e-23	242	52	46	88.46	405	560	4	55	3	0	Taylorella asinigenitalis 14/45
contig_30709	767	gi|452847730|gb|EME49662.1|	hypothetical protein DOTSEDRAFT_143855 [Dothistroma septosporum NZE10]	432	6e-67	572	183	140	57.38	707	159	250	432	-1	0	Dothistroma septosporum NZE10
contig_30739	1587	gi|224284051|gb|ACN39763.1|	unknown [Picea sitchensis]	216	2e-129	996	216	202	85.65	1345	698	1	216	-3	0	Picea sitchensis
contig_30770	1175	gi|586746690|ref|XP_006850680.1|	hypothetical protein AMTR_s00034p00232170 [Amborella trichopoda]	134	8e-34	333	138	94	51.45	803	390	1	133	-1	0	Amborella trichopoda
contig_30831	974	gi|586702611|ref|XP_006845304.1|	hypothetical protein AMTR_s00005p00269440 [Amborella trichopoda]	432	8e-86	706	248	173	51.21	794	51	76	300	-1	0	Amborella trichopoda
contig_30854	425	gi|561019474|gb|ESW18245.1|	hypothetical protein PHAVU_006G0250002g, partial [Phaseolus vulgaris]	122	8e-34	314	117	78	50.43	30	374	4	120	3	0	Phaseolus vulgaris
contig_30928	2293	gi|148906608|gb|ABR16456.1|	unknown [Picea sitchensis]	600	5e-127	1036	594	339	39.56	203	1849	1	593	2	0	Picea sitchensis
contig_30938	1581	gi|508779119|gb|EOY26375.1|	Leucine-rich repeat protein kinase family protein, putative [Theobroma cacao]	956	2e-07	154	48	38	62.5	128	271	606	652	2	0	Theobroma cacao
contig_30960	2935	gi|462395176|gb|EMJ00975.1|	hypothetical protein PRUPE_ppa003704mg [Prunus persica]	555	3e-150	1205	479	339	52.82	272	1618	9	484	2	0	Prunus persica
contig_30980	1524	gi|452839998|gb|EME41937.1|	succinyl-CoA synthetase-like protein [Dothistroma septosporum NZE10]	440	0	2152	440	421	92.5	1468	149	1	440	-3	0	Dothistroma septosporum NZE10
contig_30991	2423	gi|29423282|gb|AAO73529.1|	gag-pol polyprotein [Glycine max]	1577	2e-31	357	127	96	51.97	2423	2043	1452	1577	-1	0	Glycine max
contig_31032	790	gi|148909889|gb|ABR18031.1|	unknown [Picea sitchensis]	185	3e-43	394	94	82	81.91	789	508	92	185	-2	0	Picea sitchensis
contig_31042	814	gi|568821675|ref|XP_006465278.1|	PREDICTED: putative UPF0481 protein At3g02645-like [Citrus sinensis]	535	1e-09	163	192	89	27.6	174	740	14	192	3	0	Citrus sinensis
contig_31074	607	gi|565352473|ref|XP_006343167.1|	PREDICTED: endoplasmic reticulum metallopeptidase 1-like [Solanum tuberosum]	872	1e-08	153	40	34	67.5	122	3	114	153	-3	0	Solanum tuberosum
contig_31085	1754	gi|148905999|gb|ABR16160.1|	unknown [Picea sitchensis]	476	1e-133	1054	482	309	45.64	290	1687	2	472	2	0	Picea sitchensis
contig_31125	2918	gi|586692488|ref|XP_006843235.1|	hypothetical protein AMTR_s00080p00074320 [Amborella trichopoda]	489	1e-161	1275	456	322	51.1	362	1726	1	456	2	0	Amborella trichopoda
contig_31156	1335	gi|116791352|gb|ABK25948.1|	unknown [Picea sitchensis]	262	3e-95	764	227	178	63.88	1038	364	36	262	-1	0	Picea sitchensis
contig_31166	320	gi|147861248|emb|CAN79321.1|	hypothetical protein VITISV_018984 [Vitis vinifera]	1521	7e-16	135	48	31	56.25	146	3	913	960	-1	0	Vitis vinifera
contig_31176	2134	gi|586669390|ref|XP_006836377.1|	hypothetical protein AMTR_s00092p00122190 [Amborella trichopoda]	359	3e-168	1285	328	270	70.43	1524	541	32	359	-2	0	Amborella trichopoda
contig_31226	1155	gi|224284251|gb|ACN39861.1|	unknown [Picea sitchensis]	1011	1e-19	248	319	163	28.84	926	3	248	557	-2	0	Picea sitchensis
contig_31237	1542	gi|225434389|ref|XP_002276856.1|	PREDICTED: putative tRNA pseudouridine synthase-like [Vitis vinifera]	564	6e-111	903	404	260	47.03	1541	357	128	518	-2	0	Vitis vinifera
contig_31247	1147	gi|449460720|ref|XP_004148093.1|	PREDICTED: peptidyl-tRNA hydrolase 2, mitochondrial-like [Cucumis sativus]	181	3e-75	618	182	146	64.84	873	328	1	181	-2	0	Cucumis sativus
contig_31269	1146	gi|294460768|gb|ADE75958.1|	unknown [Picea sitchensis]	249	1e-45	424	206	133	47.57	1021	428	38	240	-3	0	Picea sitchensis
contig_31279	1956	gi|586778663|ref|XP_006858327.1|	hypothetical protein AMTR_s00064p00137280 [Amborella trichopoda]	580	0	1814	586	432	60.75	14	1711	3	578	2	0	Amborella trichopoda
contig_31289	2623	gi|568832589|ref|XP_006470513.1|	PREDICTED: uncharacterized protein LOC102622818 [Citrus sinensis]	621	4e-10	147	236	114	28.81	1911	1216	350	577	-2	0	Citrus sinensis
contig_31300	1414	gi|242058731|ref|XP_002458511.1|	hypothetical protein SORBIDRAFT_03g034920 [Sorghum bicolor]	687	6e-62	502	266	158	39.1	281	1045	375	635	2	0	Sorghum bicolor
contig_31439	1472	gi|586679333|ref|XP_006840259.1|	hypothetical protein AMTR_s00045p00036230 [Amborella trichopoda]	320	7e-31	328	251	132	32.27	1061	336	39	289	-1	0	Amborella trichopoda
contig_31459	455	gi|116789139|gb|ABK25130.1|	unknown [Picea sitchensis]	517	1e-43	405	158	101	51.27	452	3	280	437	-1	0	Picea sitchensis
contig_31480	1627	gi|462421759|gb|EMJ26022.1|	hypothetical protein PRUPE_ppa023512mg [Prunus persica]	766	0	1650	412	344	74.27	1187	3	2	413	-3	0	Prunus persica
contig_31510	961	gi|215694752|dbj|BAG89943.1|	unnamed protein product [Oryza sativa Japonica Group]	348	5e-136	1031	311	243	60.77	15	947	2	310	3	0	Oryza sativa Japonica Group
contig_31541	1503	gi|566178774|ref|XP_006382197.1|	hypothetical protein POPTR_0006s29270g [Populus trichocarpa]	234	6e-72	610	227	156	53.3	406	1086	1	222	1	0	Populus trichocarpa
contig_31571	1500	gi|586728259|ref|XP_006849761.1|	hypothetical protein AMTR_s00024p00251490 [Amborella trichopoda]	501	2e-52	497	282	169	36.88	630	1472	110	389	3	0	Amborella trichopoda
contig_31591	441	gi|116781601|gb|ABK22174.1|	unknown [Picea sitchensis]	143	1e-12	171	63	51	65.08	423	247	62	124	-1	0	Picea sitchensis
contig_31621	526	gi|586673179|ref|XP_006837811.1|	hypothetical protein AMTR_s00104p00124380 [Amborella trichopoda]	347	2e-07	140	36	33	72.22	419	526	300	335	2	0	Amborella trichopoda
contig_31662	1514	gi|586671101|ref|XP_006837083.1|	hypothetical protein AMTR_s00110p00098820 [Amborella trichopoda]	651	0	1518	443	339	62.98	1319	3	26	467	-1	0	Amborella trichopoda
contig_31682	578	gi|148910650|gb|ABR18395.1|	unknown [Picea sitchensis]	551	1e-45	425	194	139	59.28	2	577	41	234	2	0	Picea sitchensis
contig_31712	1401	gi|116779293|gb|ABK21222.1|	unknown [Picea sitchensis]	200	1e-113	883	200	177	83.5	993	400	1	200	-1	0	Picea sitchensis
contig_31722	6341	gi|332322110|emb|CCA66009.1|	hypothetical protein [Beta vulgaris subsp. vulgaris]	1378	2e-36	261	262	125	32.44	2219	1470	527	782	-1	0	Beta vulgaris subsp. vulgaris
contig_31732	369	gi|148909481|gb|ABR17838.1|	unknown [Picea sitchensis]	795	1e-39	379	123	90	54.47	1	369	266	388	1	0	Picea sitchensis
contig_31742	3217	gi|242048472|ref|XP_002461982.1|	hypothetical protein SORBIDRAFT_02g011546 [Sorghum bicolor]	761	3e-23	175	99	54	36.36	2707	3000	546	644	1	0	Sorghum bicolor
contig_31752	1234	gi|116780247|gb|ABK21604.1|	unknown [Picea sitchensis]	166	8e-78	636	152	128	76.32	966	511	15	166	-2	0	Picea sitchensis
contig_31793	1297	gi|357114937|ref|XP_003559250.1|	PREDICTED: uncharacterized protein LOC100841984 [Brachypodium distachyon]	391	9e-68	590	275	172	49.09	205	954	124	390	1	0	Brachypodium distachyon
contig_31814	1230	gi|148907803|gb|ABR17027.1|	unknown [Picea sitchensis]	618	7e-09	163	229	103	27.51	16	648	353	570	1	0	Picea sitchensis
contig_31835	1748	gi|587969510|gb|EXC54478.1|	Proline iminopeptidase [Morus notabilis]	330	4e-141	1089	261	229	76.63	1318	536	12	272	-2	0	Morus notabilis
contig_31867	460	gi|116780660|gb|ABK21759.1|	unknown [Picea sitchensis]	377	3e-67	559	119	108	84.03	458	102	257	375	-3	0	Picea sitchensis
contig_31877	5451	gi|567923210|ref|XP_006453611.1|	hypothetical protein CICLE_v10008980mg [Citrus clementina]	258	9e-89	771	165	150	85.45	4955	5449	9	172	2	0	Citrus clementina
contig_31932	666	gi|383171424|gb|AFG69032.1|	hypothetical protein 0_9135_02, partial [Pinus taeda]	117	6e-09	146	83	50	37.35	291	46	1	83	-1	0	Pinus taeda
contig_31943	397	gi|302399141|gb|ADL36865.1|	WRKY domain class transcription factor [Malus domestica]	705	9e-15	196	77	53	59.74	357	133	48	123	-2	0	Malus domestica
contig_31974	924	gi|294464631|gb|ADE77824.1|	unknown [Picea sitchensis]	288	7e-25	276	111	77	62.16	538	846	32	141	1	0	Picea sitchensis
contig_32048	312	gi|225449732|ref|XP_002267472.1|	PREDICTED: pentatricopeptide repeat-containing protein At4g02750-like [Vitis vinifera]	1058	6e-32	323	104	70	57.69	1	312	763	866	1	0	Vitis vinifera
contig_32058	343	gi|55776199|gb|AAV65286.1|	bark protein-like protein [Thuja occidentalis]	355	6e-18	212	79	56	51.9	111	341	12	90	3	0	Thuja occidentalis
contig_32078	795	gi|502094400|ref|XP_004490209.1|	PREDICTED: uncharacterized protein LOC101492481 [Cicer arietinum]	279	6e-17	214	77	60	61.04	565	795	66	142	1	0	Cicer arietinum
contig_32119	1525	gi|224094841|ref|XP_002334784.1|	predicted protein [Populus trichocarpa]	491	2e-90	759	386	219	45.34	206	1360	72	457	2	0	Populus trichocarpa
contig_32150	2624	gi|390979608|dbj|BAM21555.1|	hypothetical protein [Cryptomeria japonica]	307	6e-37	382	266	147	39.47	2437	1664	27	283	-2	0	Cryptomeria japonica
contig_32180	413	gi|449300641|gb|EMC96653.1|	hypothetical protein BAUCODRAFT_34032 [Baudoinia compniacensis UAMH 10762]	239	2e-42	380	88	81	87.5	413	150	152	239	-1	0	Baudoinia compniacensis UAMH 10762
contig_32201	793	gi|9294121|dbj|BAB01972.1|	copia-like retrotransposable element [Arabidopsis thaliana]	1499	7e-31	205	128	73	35.94	453	70	818	932	-2	0	Arabidopsis thaliana
contig_32221	630	gi|586687583|ref|XP_006842250.1|	hypothetical protein AMTR_s00078p00196690 [Amborella trichopoda]	786	3e-10	166	124	64	30.65	39	410	455	575	3	0	Amborella trichopoda
contig_32231	678	gi|116786223|gb|ABK24029.1|	unknown [Picea sitchensis]	401	1e-76	632	175	145	66.86	3	521	225	398	3	0	Picea sitchensis
contig_32251	734	gi|387965727|gb|AFK13856.1|	Ty3/gypsy retrotransposon protein [Beta vulgaris subsp. vulgaris]	1631	4e-89	764	240	179	59.17	721	2	668	907	-2	0	Beta vulgaris subsp. vulgaris
contig_32281	940	gi|116792356|gb|ABK26329.1|	unknown [Picea sitchensis]	254	5e-34	340	222	122	41.89	745	86	65	247	-1	0	Picea sitchensis
contig_32324	414	gi|449298841|gb|EMC94856.1|	hypothetical protein BAUCODRAFT_73494 [Baudoinia compniacensis UAMH 10762]	129	2e-38	345	101	85	73.27	111	413	1	99	3	0	Baudoinia compniacensis UAMH 10762
contig_32377	1809	gi|225443704|ref|XP_002264996.1|	PREDICTED: CTD small phosphatase-like protein-like [Vitis vinifera]	285	7e-63	560	265	171	46.04	246	1007	15	274	3	0	Vitis vinifera
contig_32387	793	gi|148909481|gb|ABR17838.1|	unknown [Picea sitchensis]	795	5e-108	875	261	201	57.09	787	5	406	666	-1	0	Picea sitchensis
contig_32399	1160	gi|147789396|emb|CAN75549.1|	hypothetical protein VITISV_043541 [Vitis vinifera]	782	1e-110	905	245	201	69.8	1	729	540	782	1	0	Vitis vinifera
contig_32440	428	gi|148909456|gb|ABR17826.1|	unknown [Picea sitchensis]	166	5e-09	145	48	33	56.25	283	426	18	65	1	0	Picea sitchensis
contig_32471	951	gi|586686365|ref|XP_006841925.1|	hypothetical protein AMTR_s00042p00185900 [Amborella trichopoda]	332	4e-123	944	240	205	69.17	721	2	80	319	-3	0	Amborella trichopoda
contig_32501	777	gi|294460357|gb|ADE75759.1|	unknown [Picea sitchensis]	169	2e-42	387	82	74	86.59	775	530	88	169	-3	0	Picea sitchensis
contig_32607	616	gi|38346583|emb|CAE04647.2|	OSJNBa0061G20.3 [Oryza sativa Japonica Group]	1463	3e-11	175	148	75	33.78	1	423	1307	1447	1	0	Oryza sativa Japonica Group
contig_32617	2513	gi|586658253|ref|XP_006829414.1|	hypothetical protein AMTR_s00128p00093480 [Amborella trichopoda]	374	1e-58	545	433	217	40.65	2096	906	21	371	-1	0	Amborella trichopoda
contig_32637	405	gi|473786877|gb|EMS46231.1|	Beta-glucosidase 16 [Triticum urartu]	509	3e-34	336	130	82	50.77	10	396	247	376	1	0	Triticum urartu
contig_32658	1760	gi|586756231|ref|XP_006853288.1|	hypothetical protein AMTR_s00032p00016380 [Amborella trichopoda]	429	1e-46	455	254	144	41.73	845	1546	171	418	2	0	Amborella trichopoda
contig_32670	523	gi|325089272|gb|EGC42582.1|	predicted protein [Ajellomyces capsulatus H88]	290	5e-16	202	114	72	42.98	491	153	1	112	-3	0	Ajellomyces capsulatus H88
contig_32680	1149	gi|116791637|gb|ABK26051.1|	unknown [Picea sitchensis]	241	1e-40	390	97	86	77.32	294	4	137	233	-1	0	Picea sitchensis
contig_32702	1021	gi|148907305|gb|ABR16790.1|	unknown [Picea sitchensis]	244	3e-113	872	229	196	73.8	838	152	3	230	-1	0	Picea sitchensis
contig_32723	1652	gi|586669787|ref|XP_006836565.1|	hypothetical protein AMTR_s00131p00066980 [Amborella trichopoda]	525	3e-86	736	366	226	42.9	1298	228	174	517	-1	0	Amborella trichopoda
contig_32733	745	gi|294461290|gb|ADE76207.1|	unknown [Picea sitchensis]	146	3e-36	342	136	91	50.74	131	538	4	135	2	0	Picea sitchensis
contig_32763	339	gi|224151250|ref|XP_002337078.1|	glutamate-gated kainate-type ion channel receptor subunit GluR5 [Populus trichocarpa]	173	5e-10	150	82	48	40.24	313	68	3	84	-3	0	Populus trichocarpa
contig_32808	940	gi|294464103|gb|ADE77570.1|	unknown [Picea sitchensis]	330	4e-33	267	114	78	53.51	577	918	46	158	1	0	Picea sitchensis
contig_32818	732	gi|35764438|dbj|BAC92722.1|	limonene/borneol synthase [Chamaecyparis obtusa]	605	6e-98	792	210	174	68.1	3	632	396	605	3	0	Chamaecyparis obtusa
contig_32841	550	gi|241705266|ref|XP_002413249.1|	conserved hypothetical protein [Ixodes scapularis]	229	5e-74	595	171	134	62.57	1	513	65	229	1	0	Ixodes scapularis
contig_32861	1953	gi|48843818|gb|AAT47077.1|	putative polyprotein [Oryza sativa Japonica Group]	1136	2e-35	385	190	124	43.16	1953	1393	677	866	-1	0	Oryza sativa Japonica Group
contig_32922	406	gi|224285764|gb|ACN40597.1|	unknown [Picea sitchensis]	239	1e-28	287	79	66	67.09	404	168	161	239	-3	0	Picea sitchensis
contig_32932	1371	gi|568824936|ref|XP_006466847.1|	PREDICTED: disease resistance RPP13-like protein 4-like isoform X1 [Citrus sinensis]	849	2e-35	295	271	127	30.63	549	1334	323	573	3	0	Citrus sinensis
contig_32953	1566	gi|586680403|ref|XP_006840585.1|	hypothetical protein AMTR_s00045p00232030 [Amborella trichopoda]	472	4e-135	1058	342	240	55.85	265	1284	128	464	1	0	Amborella trichopoda
contig_32985	926	gi|158828307|gb|ABW81182.1|	gag-pol-polyprotein3-gypsy-like [Arabidopsis cebennensis]	297	1e-06	140	183	83	26.78	918	394	18	192	-3	0	Arabidopsis cebennensis
contig_32995	374	gi|116787394|gb|ABK24492.1|	unknown [Picea sitchensis]	513	4e-43	398	112	93	74.11	43	372	1	108	1	0	Picea sitchensis
contig_33005	1311	gi|294463408|gb|ADE77235.1|	unknown [Picea sitchensis]	456	4e-118	935	264	216	68.56	1310	519	193	455	-2	0	Picea sitchensis
contig_33025	3607	gi|147775386|emb|CAN60490.1|	hypothetical protein VITISV_030841 [Vitis vinifera]	1000	2e-56	210	101	59	44.55	1137	835	777	877	-2	0	Vitis vinifera
contig_33036	919	gi|451996010|gb|EMD88477.1|	hypothetical protein COCHEDRAFT_1181532 [Bipolaris maydis C5]	222	7e-74	509	111	102	85.59	514	182	111	220	-1	0	Bipolaris maydis C5
contig_33056	533	gi|115482418|ref|NP_001064802.1|	Os10g0466100 [Oryza sativa Japonica Group]	179	3e-10	156	38	32	73.68	276	389	64	101	3	0	Oryza sativa Japonica Group
contig_33067	938	gi|502123564|ref|XP_004498168.1|	PREDICTED: armadillo repeat-containing protein 6-like [Cicer arietinum]	459	4e-71	608	176	141	64.77	938	411	283	458	-1	0	Cicer arietinum
contig_33077	1068	gi|148906747|gb|ABR16520.1|	unknown [Picea sitchensis]	644	2e-74	562	264	170	42.8	794	3	244	499	-2	0	Picea sitchensis
contig_33098	2330	gi|586713164|ref|XP_006847173.1|	hypothetical protein AMTR_s00017p00245850 [Amborella trichopoda]	794	2e-86	772	571	329	40.81	2085	535	13	569	-3	0	Amborella trichopoda
contig_33129	1106	gi|586675255|ref|XP_006838321.1|	hypothetical protein AMTR_s00103p00139710 [Amborella trichopoda]	116	2e-08	148	55	39	54.55	685	849	59	112	1	0	Amborella trichopoda
contig_33149	648	gi|452985152|gb|EME84909.1|	hypothetical protein MYCFIDRAFT_195831 [Pseudocercospora fijiensis CIRAD86]	690	2e-95	643	143	129	83.92	647	219	413	555	-2	0	Pseudocercospora fijiensis CIRAD86
contig_33200	2011	gi|586686296|ref|XP_006841901.1|	hypothetical protein AMTR_s00042p00115230 [Amborella trichopoda]	537	0	1942	540	425	67.22	1712	105	1	535	-3	0	Amborella trichopoda
contig_33211	1088	gi|147834348|emb|CAN74303.1|	hypothetical protein VITISV_032980 [Vitis vinifera]	1283	7e-07	75	84	42	30.95	631	380	969	1043	-2	0	Vitis vinifera
contig_33222	706	gi|462394587|gb|EMJ00386.1|	hypothetical protein PRUPE_ppa020268mg [Prunus persica]	562	4e-12	182	199	100	31.16	71	661	298	475	2	0	Prunus persica
contig_33232	1413	gi|452844625|gb|EME46559.1|	hypothetical protein DOTSEDRAFT_70539 [Dothistroma septosporum NZE10]	481	0	1944	438	403	81.05	1388	78	1	438	-2	0	Dothistroma septosporum NZE10
contig_33242	792	gi|452848451|gb|EME50383.1|	hypothetical protein DOTSEDRAFT_69040 [Dothistroma septosporum NZE10]	150	1e-93	726	150	143	94.67	91	537	1	150	1	0	Dothistroma septosporum NZE10
contig_33254	2377	gi|148906303|gb|ABR16307.1|	unknown [Picea sitchensis]	407	1e-13	176	131	69	37.4	1330	968	144	274	-1	0	Picea sitchensis
contig_33265	565	gi|567893994|ref|XP_006439485.1|	hypothetical protein CICLE_v10019095mg [Citrus clementina]	702	2e-08	150	83	48	46.99	497	255	617	692	-3	0	Citrus clementina
contig_33286	5712	gi|147863428|emb|CAN79789.1|	hypothetical protein VITISV_039779 [Vitis vinifera]	1566	2e-26	248	347	143	27.95	5124	4132	1210	1533	-1	0	Vitis vinifera
contig_33351	573	gi|116784827|gb|ABK23485.1|	unknown [Picea sitchensis]	113	1e-50	431	118	99	73.73	409	56	1	113	-3	0	Picea sitchensis
contig_33361	1712	gi|147820379|emb|CAN65504.1|	hypothetical protein VITISV_028342 [Vitis vinifera]	1252	4e-29	281	104	74	50.96	421	110	547	650	-2	0	Vitis vinifera
contig_33392	837	gi|449300841|gb|EMC96853.1|	hypothetical protein BAUCODRAFT_491924 [Baudoinia compniacensis UAMH 10762]	362	2e-133	1011	240	223	82.08	1	720	122	361	1	0	Baudoinia compniacensis UAMH 10762
contig_33442	2345	gi|168057335|ref|XP_001780671.1|	predicted protein [Physcomitrella patens]	531	7e-10	175	60	46	56.67	473	652	142	201	2	0	Physcomitrella patens
contig_33455	2067	gi|297740902|emb|CBI31084.3|	unnamed protein product [Vitis vinifera]	781	2e-125	1034	303	239	62.38	1454	552	469	769	-2	0	Vitis vinifera
contig_33495	3306	gi|29423276|gb|AAO73525.1|	gag-pol polyprotein [Glycine max]	1576	7e-166	1030	725	373	35.45	2874	778	561	1251	-1	0	Glycine max
contig_33559	559	gi|586717989|ref|XP_006848221.1|	hypothetical protein AMTR_s00029p00244850 [Amborella trichopoda]	509	3e-31	318	69	66	85.51	351	557	1	69	3	0	Amborella trichopoda
contig_33569	1348	gi|294462284|gb|ADE76691.1|	unknown [Picea sitchensis]	474	8e-73	632	229	164	55.46	712	44	162	389	-1	0	Picea sitchensis
contig_33600	945	gi|148908509|gb|ABR17367.1|	unknown [Picea sitchensis]	82	2e-27	280	83	69	73.49	572	333	1	82	-2	0	Picea sitchensis
contig_33610	463	gi|116793866|gb|ABK26909.1|	unknown [Picea sitchensis]	119	2e-38	346	109	83	60.55	415	89	6	111	-1	0	Picea sitchensis
contig_33734	3088	gi|586776386|ref|XP_006857744.1|	hypothetical protein AMTR_s00061p00191420 [Amborella trichopoda]	650	0	1923	628	466	55.73	567	2447	22	649	3	0	Amborella trichopoda
contig_33744	482	gi|116781941|gb|ABK22306.1|	unknown [Picea sitchensis]	128	6e-12	166	45	38	68.89	7	141	84	128	1	0	Picea sitchensis
contig_33754	1214	gi|566195999|ref|XP_006378015.1|	hypothetical protein POPTR_0011s17240g, partial [Populus trichocarpa]	1205	5e-26	209	149	83	34.23	923	483	8	149	-1	0	Populus trichocarpa
contig_33774	1150	gi|452988130|gb|EME87885.1|	hypothetical protein MYCFIDRAFT_159082 [Pseudocercospora fijiensis CIRAD86]	600	0	1376	285	267	88.42	1148	294	316	600	-3	0	Pseudocercospora fijiensis CIRAD86
contig_33786	2420	gi|359480144|ref|XP_002269420.2|	PREDICTED: pentatricopeptide repeat-containing protein At5g48730, chloroplastic-like [Vitis vinifera]	497	0	1413	415	324	63.37	420	1664	67	481	3	0	Vitis vinifera
contig_33797	604	gi|567855229|ref|XP_006420734.1|	hypothetical protein CICLE_v10004445mg [Citrus clementina]	715	3e-92	756	205	159	70.24	601	2	305	508	-1	0	Citrus clementina
contig_33807	640	gi|357124109|ref|XP_003563749.1|	PREDICTED: ABC transporter C family member 8-like [Brachypodium distachyon]	1469	3e-17	164	45	37	71.11	205	336	727	771	1	0	Brachypodium distachyon
contig_33818	474	gi|294460580|gb|ADE75865.1|	unknown [Picea sitchensis]	496	3e-61	527	132	111	75	77	472	28	156	2	0	Picea sitchensis
contig_33869	674	gi|116788546|gb|ABK24917.1|	unknown [Picea sitchensis]	173	3e-15	196	117	65	39.32	374	30	55	171	-1	0	Picea sitchensis
contig_33899	1009	gi|116788351|gb|ABK24846.1|	unknown [Picea sitchensis]	350	4e-31	326	223	118	37.22	373	1008	37	249	1	0	Picea sitchensis
contig_33940	723	gi|116782519|gb|ABK22538.1|	unknown [Picea sitchensis]	147	9e-49	425	146	103	63.01	620	228	2	147	-2	0	Picea sitchensis
contig_33950	1465	gi|474422858|dbj|BAN10306.1|	class III plant secreteperoxidase [Chamaecyparis obtusa]	352	0	1536	359	321	81.89	1418	342	1	352	-3	0	Chamaecyparis obtusa
contig_33970	2524	gi|567922568|ref|XP_006453290.1|	hypothetical protein CICLE_v100073872mg, partial [Citrus clementina]	430	1e-128	1037	360	261	53.06	1443	2522	5	364	3	0	Citrus clementina
contig_33980	2098	gi|586757859|ref|XP_006853647.1|	hypothetical protein AMTR_s00056p00089820 [Amborella trichopoda]	608	1e-34	375	625	275	26.88	3	1814	46	564	3	0	Amborella trichopoda
contig_34000	1772	gi|470119468|ref|XP_004295836.1|	PREDICTED: L-type lectin-domain containing receptor kinase IX.1-like [Fragaria vesca subsp. vesca]	698	4e-102	481	324	172	39.51	54	944	155	460	3	0	Fragaria vesca subsp. vesca
contig_34010	2989	gi|148909481|gb|ABR17838.1|	unknown [Picea sitchensis]	795	8e-167	1340	517	352	46.42	869	2413	279	795	2	0	Picea sitchensis
contig_34042	948	gi|294463869|gb|ADE77457.1|	unknown [Picea sitchensis]	161	2e-52	458	98	89	83.67	569	276	64	161	-2	0	Picea sitchensis
contig_34052	3186	gi|586743927|ref|XP_006850536.1|	hypothetical protein AMTR_s00159p00049090 [Amborella trichopoda]	727	5e-21	271	288	139	29.51	917	1762	114	392	2	0	Amborella trichopoda
contig_34062	396	gi|112784979|gb|ABI20735.1|	11-beta-hydroxysteroid dehydrogenase-like protein [Pinus taeda]	333	9e-30	299	90	70	56.67	395	126	244	333	-2	0	Pinus taeda
contig_34074	507	gi|224285244|gb|ACN40348.1|	unknown [Picea sitchensis]	514	2e-20	240	174	92	32.76	505	2	74	243	-3	0	Picea sitchensis
contig_34095	1360	gi|295311648|ref|YP_003587245.1|	NADH dehydrogenase subunit 4 [Citrullus lanatus]	495	6e-82	696	153	143	86.27	900	1358	1	153	3	0	Citrullus lanatus
contig_34107	471	gi|347597790|gb|AEP14546.1|	clavata 1-like protein [Pinus pinaster]	1014	2e-41	399	156	105	50.64	470	3	277	432	-2	0	Pinus pinaster
contig_34118	5863	gi|3513745|gb|AAC33961.1|	contains similarity to reverse trancriptase (Pfam: rvt.hmm, score: 42.57) [Arabidopsis thaliana]	1662	6e-35	376	432	197	27.31	2451	3650	743	1156	3	0	Arabidopsis thaliana
contig_34128	552	gi|147794682|emb|CAN60366.1|	hypothetical protein VITISV_031870 [Vitis vinifera]	1274	1e-31	330	201	112	37.81	1	546	523	723	1	0	Vitis vinifera
contig_34138	4287	gi|225451181|ref|XP_002272927.1|	PREDICTED: protein HASTY 1 [Vitis vinifera]	1206	0	3089	1214	824	52.72	3906	280	8	1205	-1	0	Vitis vinifera
contig_34169	422	gi|452846697|gb|EME48629.1|	hypothetical protein DOTSEDRAFT_67613 [Dothistroma septosporum NZE10]	56	6e-20	216	56	46	75	136	300	1	56	1	0	Dothistroma septosporum NZE10
contig_34199	3484	gi|586779878|ref|XP_006858635.1|	hypothetical protein AMTR_s00066p00041260 [Amborella trichopoda]	1046	0	2626	891	646	56.9	3027	358	112	1000	-2	0	Amborella trichopoda
contig_34262	2854	gi|332322174|emb|CCA66180.1|	hypothetical protein [Beta vulgaris subsp. vulgaris]	1383	2e-39	257	272	133	26.84	1194	2003	342	608	3	0	Beta vulgaris subsp. vulgaris
contig_34272	1379	gi|148910494|gb|ABR18322.1|	unknown [Picea sitchensis]	471	8e-08	154	31	31	93.55	1377	1285	180	210	-3	0	Picea sitchensis
contig_34304	322	gi|116788443|gb|ABK24881.1|	unknown [Picea sitchensis]	207	9e-36	330	106	78	62.26	320	3	11	116	-3	0	Picea sitchensis
contig_34314	448	gi|568843282|ref|XP_006475543.1|	PREDICTED: uncharacterized protein LOC102610887 [Citrus sinensis]	1274	4e-21	136	52	34	50	443	288	1044	1095	-3	0	Citrus sinensis
contig_34324	592	gi|147799348|emb|CAN74718.1|	hypothetical protein VITISV_006955 [Vitis vinifera]	855	2e-34	350	200	118	36.5	587	3	421	620	-3	0	Vitis vinifera
contig_34336	787	gi|297734173|emb|CBI15420.3|	unnamed protein product [Vitis vinifera]	625	3e-55	503	119	100	72.27	251	607	24	142	2	0	Vitis vinifera
contig_34378	3279	gi|586747973|ref|XP_006850987.1|	hypothetical protein AMTR_s00025p00212090 [Amborella trichopoda]	906	1e-161	1322	913	499	36.8	232	2877	15	885	1	0	Amborella trichopoda
contig_34398	973	gi|452840636|gb|EME42574.1|	hypothetical protein DOTSEDRAFT_155464 [Dothistroma septosporum NZE10]	325	0	1325	283	260	85.16	2	850	43	325	2	0	Dothistroma septosporum NZE10
contig_34428	1086	gi|116791469|gb|ABK25991.1|	unknown [Picea sitchensis]	342	6e-115	895	307	231	58.63	1078	158	41	340	-3	0	Picea sitchensis
contig_34450	1220	gi|449532345|ref|XP_004173142.1|	PREDICTED: uncharacterized protein LOC101232801 [Cucumis sativus]	573	1e-07	152	171	78	26.32	746	243	73	240	-1	0	Cucumis sativus
contig_34471	758	gi|116787623|gb|ABK24579.1|	unknown [Picea sitchensis]	487	8e-69	588	149	127	76.51	307	753	18	166	1	0	Picea sitchensis
contig_34492	1645	gi|148905811|gb|ABR16068.1|	unknown [Picea sitchensis]	174	3e-28	300	161	98	41.61	235	687	1	161	1	0	Picea sitchensis
contig_34512	948	gi|587917736|gb|EXC05284.1|	G-type lectin S-receptor-like serine/threonine-protein kinase SD1-1 [Morus notabilis]	674	2e-26	179	98	55	41.84	6	299	442	523	3	0	Morus notabilis
contig_34575	1124	gi|147859212|emb|CAN81839.1|	hypothetical protein VITISV_033739 [Vitis vinifera]	1088	6e-35	247	153	79	35.95	980	549	320	472	-1	0	Vitis vinifera
contig_34585	2116	gi|302808207|ref|XP_002985798.1|	hypothetical protein SELMODRAFT_446402 [Selaginella moellendorffii]	1328	2e-07	156	184	106	25.54	1557	2105	1041	1214	3	0	Selaginella moellendorffii
contig_34595	3019	gi|440577371|emb|CCI55376.1|	PH01B035L11.21 [Phyllostachys edulis]	2029	1e-36	247	93	62	52.69	2739	3017	1839	1930	3	0	Phyllostachys edulis
contig_34615	1532	gi|294461054|gb|ADE76095.1|	unknown [Picea sitchensis]	462	3e-137	1070	349	256	59.03	296	1315	116	462	2	0	Picea sitchensis
contig_34625	3079	gi|168064181|ref|XP_001784043.1|	predicted protein [Physcomitrella patens]	672	0	1965	690	495	54.35	2477	423	5	672	-3	0	Physcomitrella patens
contig_34635	1729	gi|12597806|gb|AAG60117.1|AC073555_1	copia-type polyprotein, putative [Arabidopsis thaliana]	1352	9e-92	473	226	128	42.92	1179	520	1095	1320	-2	0	Arabidopsis thaliana
contig_34645	816	gi|359493289|ref|XP_003634561.1|	PREDICTED: putative disease resistance protein At4g11170-like [Vitis vinifera]	944	1e-06	141	88	46	36.36	705	469	102	189	-1	0	Vitis vinifera
contig_34665	410	gi|116788122|gb|ABK24764.1|	unknown [Picea sitchensis]	487	2e-15	186	54	43	70.37	407	246	395	448	-1	0	Picea sitchensis
contig_34728	869	gi|168034333|ref|XP_001769667.1|	predicted protein [Physcomitrella patens]	199	7e-35	340	116	80	51.72	869	522	83	195	-1	0	Physcomitrella patens
contig_34738	415	gi|462404678|gb|EMJ10142.1|	hypothetical protein PRUPE_ppb015526mg, partial [Prunus persica]	594	9e-09	150	92	48	34.78	345	91	157	248	-2	0	Prunus persica
contig_34771	392	gi|89179432|gb|ABD63167.1|	Zinc knuckle family protein [Asparagus officinalis]	583	1e-10	165	134	71	35.82	13	390	378	493	1	0	Asparagus officinalis
contig_34792	419	gi|255635596|gb|ACU18148.1|	unknown [Glycine max]	264	8e-35	331	93	74	67.74	108	386	15	107	3	0	Glycine max
contig_34814	915	gi|294463313|gb|ADE77192.1|	unknown [Picea sitchensis]	241	1e-67	566	208	145	57.21	913	308	33	240	-3	0	Picea sitchensis
contig_34858	1270	gi|116782981|gb|ABK22749.1|	unknown [Picea sitchensis]	271	1e-10	172	49	40	59.18	1267	1121	178	226	-1	0	Picea sitchensis
contig_34879	2096	gi|255547774|ref|XP_002514944.1|	ubiquitin-protein ligase, putative [Ricinus communis]	774	8e-147	1179	596	368	45.47	1	1767	207	774	1	0	Ricinus communis
contig_34899	432	gi|223944065|gb|ACN26116.1|	unknown [Zea mays]	298	9e-21	165	64	42	50	3	194	11	74	3	0	Zea mays
contig_34909	1433	gi|21655195|gb|AAM28912.1|	NBS/LRR [Pinus taeda]	363	3e-36	370	250	139	33.2	485	1231	63	308	2	0	Pinus taeda
contig_34992	838	gi|452982605|gb|EME82364.1|	hypothetical protein MYCFIDRAFT_211605 [Pseudocercospora fijiensis CIRAD86]	173	6e-106	811	172	165	87.21	740	225	2	173	-3	0	Pseudocercospora fijiensis CIRAD86
contig_35012	1662	gi|224286420|gb|ACN40917.1|	unknown [Picea sitchensis]	437	1e-118	947	335	228	51.64	396	1346	103	430	3	0	Picea sitchensis
contig_35064	406	gi|294462815|gb|ADE76950.1|	unknown [Picea sitchensis]	196	7e-08	137	44	35	68.18	405	277	153	196	-2	0	Picea sitchensis
contig_35074	1085	gi|359495952|ref|XP_003635120.1|	PREDICTED: uncharacterized protein LOC100854988 [Vitis vinifera]	544	3e-32	341	309	157	31.72	912	34	5	306	-3	0	Vitis vinifera
contig_35095	379	gi|566153418|ref|XP_006370022.1|	hypothetical protein POPTR_0001s38125g [Populus trichocarpa]	762	5e-22	250	128	75	39.84	379	2	416	541	-1	0	Populus trichocarpa
contig_35105	2620	gi|357168345|ref|XP_003581602.1|	PREDICTED: uncharacterized protein LOC100837655 [Brachypodium distachyon]	789	2e-06	147	107	65	34.58	286	600	1	103	1	0	Brachypodium distachyon
contig_35177	780	gi|449441976|ref|XP_004138758.1|	PREDICTED: ubiquitin carboxyl-terminal hydrolase 26-like [Cucumis sativus]	1088	6e-07	142	35	27	71.43	587	691	366	400	2	0	Cucumis sativus
contig_35218	434	gi|168044025|ref|XP_001774483.1|	predicted protein [Physcomitrella patens]	462	4e-27	284	64	59	76.56	239	430	66	129	2	0	Physcomitrella patens
contig_35239	1244	gi|586679333|ref|XP_006840259.1|	hypothetical protein AMTR_s00045p00036230 [Amborella trichopoda]	320	8e-49	454	291	171	32.99	1125	271	3	290	-3	0	Amborella trichopoda
contig_35249	305	gi|168041140|ref|XP_001773050.1|	predicted protein [Physcomitrella patens]	356	1e-12	174	95	57	36.84	290	6	220	314	-1	0	Physcomitrella patens
contig_35280	474	gi|294464451|gb|ADE77737.1|	unknown [Picea sitchensis]	236	2e-17	210	89	53	48.31	247	474	22	110	1	0	Picea sitchensis
contig_35351	393	gi|566204708|ref|XP_002321213.2|	hypothetical protein POPTR_0014s16980g [Populus trichocarpa]	437	5e-38	361	97	78	62.89	317	27	268	364	-2	0	Populus trichocarpa
contig_35371	319	gi|545689860|gb|AGW45743.1|	NBS-LRR resistance-like protein GbD-cnl17-5, partial [Gynura bicolor]	166	2e-21	230	104	71	48.08	19	318	1	104	1	0	Gynura bicolor
contig_35391	1093	gi|527203159|gb|EPS69715.1|	hypothetical protein M569_05051 [Genlisea aurea]	318	9e-07	116	29	22	68.97	993	1079	114	142	3	0	Genlisea aurea
contig_35401	886	gi|508724587|gb|EOY16484.1|	Wall-associated kinase 2, putative [Theobroma cacao]	819	3e-89	752	297	201	52.86	3	884	392	681	3	0	Theobroma cacao
contig_35431	986	gi|571446424|ref|XP_006577091.1|	PREDICTED: uncharacterized protein LOC100788969 isoform X2 [Glycine max]	119	5e-07	137	108	53	35.19	504	229	1	108	-3	0	Glycine max
contig_35503	2974	gi|224285863|gb|ACN40645.1|	unknown [Picea sitchensis]	829	0	1770	888	541	48.42	484	2919	1	825	1	0	Picea sitchensis
contig_35523	2208	gi|148906887|gb|ABR16589.1|	unknown [Picea sitchensis]	595	9e-177	1367	527	348	51.23	1694	213	78	595	-2	0	Picea sitchensis
contig_35533	985	gi|567184422|ref|XP_006402978.1|	hypothetical protein EUTSA_v10006496mg [Eutrema salsugineum]	109	2e-08	146	68	40	51.47	448	275	38	105	-1	0	Eutrema salsugineum
contig_35594	414	gi|586669414|ref|XP_006836389.1|	hypothetical protein AMTR_s00092p00133670 [Amborella trichopoda]	877	4e-14	192	56	45	62.5	363	196	622	675	-1	0	Amborella trichopoda
contig_35635	1545	gi|168061733|ref|XP_001782841.1|	predicted protein [Physcomitrella patens]	670	1e-37	393	160	107	50.62	644	1078	186	342	2	0	Physcomitrella patens
contig_35665	1474	gi|452845394|gb|EME47327.1|	hypothetical protein DOTSEDRAFT_69303 [Dothistroma septosporum NZE10]	452	0	1551	394	342	75.13	42	1223	1	391	3	0	Dothistroma septosporum NZE10
contig_35685	900	gi|302807162|ref|XP_002985294.1|	hypothetical protein SELMODRAFT_157175 [Selaginella moellendorffii]	246	2e-13	188	43	39	86.05	899	771	195	237	-2	0	Selaginella moellendorffii
contig_35696	849	gi|148906116|gb|ABR16216.1|	unknown [Picea sitchensis]	394	1e-84	691	287	191	44.95	1	846	83	369	1	0	Picea sitchensis
contig_35726	1327	gi|502168070|ref|XP_004514312.1|	PREDICTED: uncharacterized protein LOC101496406 [Cicer arietinum]	552	4e-31	226	111	68	41.44	716	1042	274	384	2	0	Cicer arietinum
contig_35778	538	gi|1769898|emb|CAA69272.1|	lectin receptor kinase [Arabidopsis thaliana]	623	2e-67	579	170	127	64.71	3	512	102	271	3	0	Arabidopsis thaliana
contig_35798	451	gi|147778479|emb|CAN69430.1|	hypothetical protein VITISV_024658 [Vitis vinifera]	1998	7e-08	108	34	25	55.88	364	263	1858	1891	-1	0	Vitis vinifera
contig_35851	450	gi|170660047|gb|ACB28472.1|	polyprotein [Ananas comosus]	953	8e-36	356	123	81	52.03	377	9	714	836	-2	0	Ananas comosus
contig_35923	303	gi|147820479|emb|CAN65374.1|	hypothetical protein VITISV_032197 [Vitis vinifera]	111	3e-38	338	94	72	65.96	20	301	8	101	2	0	Vitis vinifera
contig_36005	2415	gi|225435588|ref|XP_002283224.1|	PREDICTED: G-type lectin S-receptor-like serine/threonine-protein kinase RLK1 [Vitis vinifera]	816	6e-120	1008	475	299	43.79	737	2107	306	764	2	0	Vitis vinifera
contig_36015	521	gi|294461646|gb|ADE76383.1|	unknown [Picea sitchensis]	559	1e-40	388	177	118	47.46	519	1	230	405	-3	0	Picea sitchensis
contig_36045	449	gi|224065541|ref|XP_002301848.1|	leucine-rich repeat transmembrane protein kinase [Populus trichocarpa]	1019	2e-28	301	141	88	43.97	19	435	725	865	1	0	Populus trichocarpa
contig_36065	1195	gi|449437964|ref|XP_004136760.1|	PREDICTED: uncharacterized protein LOC101209754 [Cucumis sativus]	420	2e-83	696	367	218	42.51	125	1195	1	358	2	0	Cucumis sativus
contig_36116	970	gi|225440594|ref|XP_002273700.1|	PREDICTED: reticulon-like protein B12 [Vitis vinifera]	209	9e-65	545	170	133	60	968	459	23	192	-3	0	Vitis vinifera
contig_36126	947	gi|224115848|ref|XP_002332072.1|	predicted protein [Populus trichocarpa]	884	1e-49	473	275	156	41.82	127	945	447	710	1	0	Populus trichocarpa
contig_36166	2913	gi|168057520|ref|XP_001780762.1|	predicted protein [Physcomitrella patens]	1107	2e-49	507	490	218	33.27	1212	2462	604	1069	3	0	Physcomitrella patens
contig_36177	1935	gi|586717219|ref|XP_006848005.1|	hypothetical protein AMTR_s00029p00167630 [Amborella trichopoda]	519	2e-139	1102	525	333	43.05	1821	268	1	506	-1	0	Amborella trichopoda
contig_36242	531	gi|215794078|gb|ACJ70083.1|	caleosin [Cycas revoluta]	235	1e-12	176	46	39	69.57	3	140	188	233	3	0	Cycas revoluta
contig_36252	664	gi|449526053|ref|XP_004170029.1|	PREDICTED: sulfate transporter 3.1-like [Cucumis sativus]	360	2e-69	579	191	145	56.02	663	94	156	346	-2	0	Cucumis sativus
contig_36284	728	gi|294462704|gb|ADE76897.1|	unknown [Picea sitchensis]	95	4e-26	185	41	38	85.37	507	385	54	94	-3	0	Picea sitchensis
contig_36304	421	gi|565432793|ref|XP_006280419.1|	hypothetical protein CARUB_v10026352mg [Capsella rubella]	467	6e-08	143	73	42	45.21	219	1	10	77	-2	0	Capsella rubella
contig_36315	428	gi|1350535|gb|AAC24488.1|	late embryogenesis abundant protein [Picea glauca]	152	5e-06	122	82	47	45.12	201	428	42	115	3	0	Picea glauca
contig_36325	391	gi|294462465|gb|ADE76780.1|	unknown [Picea sitchensis]	123	3e-08	137	27	26	85.19	3	83	39	65	3	0	Picea sitchensis
contig_36345	476	gi|453081474|gb|EMF09523.1|	survival factor 1 [Sphaerulina musiva SO2202]	373	1e-65	549	131	119	70.99	79	471	1	131	1	0	Sphaerulina musiva SO2202
contig_36398	424	gi|321530320|gb|ADW94527.1|	putative TIR-NBS-LRR protein [Pinus monticola]	1490	6e-08	145	140	70	27.86	421	5	1045	1184	-1	0	Pinus monticola
contig_36410	502	gi|148909456|gb|ABR17826.1|	unknown [Picea sitchensis]	166	1e-35	332	109	77	56.88	175	501	17	121	1	0	Picea sitchensis
contig_36440	2309	gi|586718516|ref|XP_006848335.1|	hypothetical protein AMTR_s00013p00170720 [Amborella trichopoda]	238	2e-29	319	252	128	34.52	1477	764	1	234	-2	0	Amborella trichopoda
contig_36540	2855	gi|567876567|ref|XP_006430873.1|	hypothetical protein CICLE_v10011342mg [Citrus clementina]	592	1e-179	1404	578	378	45.5	2456	732	10	587	-1	0	Citrus clementina
contig_36551	766	gi|452979684|gb|EME79446.1|	hypothetical protein MYCFIDRAFT_7763, partial [Pseudocercospora fijiensis CIRAD86]	170	1e-49	434	137	110	71.53	510	100	13	145	-2	0	Pseudocercospora fijiensis CIRAD86
contig_36593	2079	gi|152997847|ref|YP_001342682.1|	KAP P-loop domain-containing protein [Marinomonas sp. MWYL1]	925	1e-08	166	405	157	22.72	259	1338	405	744	1	0	Marinomonas sp. MWYL1
contig_36603	1809	gi|502159717|ref|XP_004511507.1|	PREDICTED: GDSL esterase/lipase At5g08460-like [Cicer arietinum]	365	7e-148	1140	339	259	58.7	524	1540	26	361	2	0	Cicer arietinum
contig_36663	1773	gi|359484084|ref|XP_002274185.2|	PREDICTED: uncharacterized protein LOC100242606 [Vitis vinifera]	564	3e-64	590	517	253	30.17	57	1505	47	558	3	0	Vitis vinifera
contig_36693	498	gi|224284251|gb|ACN39861.1|	unknown [Picea sitchensis]	1011	3e-08	149	97	54	32.99	405	115	634	729	-1	0	Picea sitchensis
contig_36713	633	gi|561035682|gb|ESW34212.1|	hypothetical protein PHAVU_001G134000g [Phaseolus vulgaris]	864	4e-06	133	194	86	29.38	608	51	499	657	-2	0	Phaseolus vulgaris
contig_36723	2393	gi|470142071|ref|XP_004306742.1|	PREDICTED: diacylglycerol kinase-like [Fragaria vesca subsp. vesca]	366	6e-154	1197	316	260	71.84	1973	1026	55	365	-1	0	Fragaria vesca subsp. vesca
contig_36743	463	gi|462421511|gb|EMJ25774.1|	hypothetical protein PRUPE_ppa1027228mg [Prunus persica]	179	4e-13	177	87	55	49.43	206	463	31	108	2	0	Prunus persica
contig_36849	1113	gi|302818500|ref|XP_002990923.1|	hypothetical protein SELMODRAFT_429338 [Selaginella moellendorffii]	321	3e-44	419	177	124	53.67	382	900	128	302	1	0	Selaginella moellendorffii
contig_36869	1995	gi|586686803|ref|XP_006842025.1|	hypothetical protein AMTR_s00203p00009790 [Amborella trichopoda]	389	2e-102	633	263	168	48.67	395	1183	134	388	2	0	Amborella trichopoda
contig_36880	674	gi|452847466|gb|EME49398.1|	hypothetical protein DOTSEDRAFT_68244 [Dothistroma septosporum NZE10]	1079	6e-98	816	179	164	82.68	2	535	901	1079	2	0	Dothistroma septosporum NZE10
contig_36921	887	gi|383152861|gb|AFG58548.1|	hypothetical protein, partial [Pinus taeda]	157	2e-12	176	123	64	33.33	531	181	17	134	-3	0	Pinus taeda
contig_37034	3132	gi|460396959|ref|XP_004244037.1|	PREDICTED: WEB family protein At5g55860-like [Solanum lycopersicum]	675	4e-32	361	450	231	31.33	2654	1332	16	437	-2	0	Solanum lycopersicum
contig_37045	563	gi|147840663|emb|CAN62001.1|	hypothetical protein VITISV_007878 [Vitis vinifera]	981	3e-50	466	113	101	70.8	204	542	485	597	3	0	Vitis vinifera
contig_37089	721	gi|147794139|emb|CAN60106.1|	hypothetical protein VITISV_028182 [Vitis vinifera]	815	5e-25	190	99	62	40.4	408	704	74	172	3	0	Vitis vinifera
contig_37153	1091	gi|302144048|emb|CBI23153.3|	unnamed protein product [Vitis vinifera]	424	2e-69	599	217	157	50.69	649	2	52	268	-2	0	Vitis vinifera
contig_37205	500	gi|294464782|gb|ADE77897.1|	unknown [Picea sitchensis]	396	7e-25	268	60	57	83.33	321	500	1	60	3	0	Picea sitchensis
contig_37261	620	gi|294461379|gb|ADE76251.1|	unknown [Picea sitchensis]	388	3e-117	898	202	185	80.69	13	618	28	229	1	0	Picea sitchensis
contig_37295	331	gi|389624377|ref|XP_003709842.1|	30S ribosomal protein S5 [Magnaporthe oryzae 70-15]	265	3e-24	255	92	72	78.26	55	330	1	86	1	0	Magnaporthe oryzae 70-15
contig_37347	2115	gi|586705700|ref|XP_006845912.1|	hypothetical protein AMTR_s00157p00048060 [Amborella trichopoda]	417	6e-171	1308	414	318	60.14	1590	349	1	414	-1	0	Amborella trichopoda
contig_37358	4539	gi|113205316|gb|ABI34339.1|	Polyprotein, 3'-partial, putative [Solanum demissum]	1475	2e-10	119	57	37	40.35	1513	1683	749	805	1	0	Solanum demissum
contig_37378	493	gi|571436446|ref|XP_006573763.1|	PREDICTED: RGS domain-containing serine/threonine-protein kinase A isoform X3 [Glycine max]	691	7e-67	576	157	131	66.88	476	6	516	671	-3	0	Glycine max
contig_37388	322	gi|515538865|ref|WP_016971918.1|	hypothetical protein [Pseudomonas tolaasii]	137	5e-64	512	107	102	84.11	321	1	25	131	-2	0	Pseudomonas tolaasii
contig_37398	3994	gi|508773545|gb|EOY20801.1|	Leucine-rich repeat transmembrane protein kinase [Theobroma cacao]	969	0	2240	987	639	49.95	3500	561	6	969	-3	0	Theobroma cacao
contig_37420	1894	gi|168037173|ref|XP_001771079.1|	predicted protein [Physcomitrella patens]	450	5e-46	453	419	210	28.88	598	1740	31	448	1	0	Physcomitrella patens
contig_37451	688	gi|390979610|dbj|BAM21556.1|	hypothetical protein, partial [Cryptomeria japonica]	180	3e-71	577	113	112	95.58	347	685	1	113	2	0	Cryptomeria japonica
contig_37472	2164	gi|147775497|emb|CAN71702.1|	hypothetical protein VITISV_038718 [Vitis vinifera]	1251	4e-89	772	573	314	34.03	6	1622	355	917	3	0	Vitis vinifera
contig_37512	564	gi|296084202|emb|CBI24590.3|	unnamed protein product [Vitis vinifera]	394	1e-25	276	142	81	44.37	138	563	88	215	3	0	Vitis vinifera
contig_37522	1692	gi|452836546|gb|EME38490.1|	hypothetical protein DOTSEDRAFT_75875 [Dothistroma septosporum NZE10]	482	0	2264	483	450	88.61	1465	17	1	482	-3	0	Dothistroma septosporum NZE10
contig_37604	1467	gi|586669446|ref|XP_006836405.1|	hypothetical protein AMTR_s00092p00146700 [Amborella trichopoda]	414	2e-22	268	420	192	32.38	211	1188	27	414	1	0	Amborella trichopoda
contig_37666	331	gi|168059575|ref|XP_001781777.1|	predicted protein [Physcomitrella patens]	511	5e-12	172	120	65	40.83	1	327	271	385	1	0	Physcomitrella patens
contig_37717	1147	gi|566161514|ref|XP_006385562.1|	Expansin-related protein 1 precursor [Populus trichocarpa]	250	4e-83	677	247	180	49.39	90	818	10	249	3	0	Populus trichocarpa
contig_37729	2990	gi|470114614|ref|XP_004293506.1|	PREDICTED: uncharacterized protein LOC101308261 [Fragaria vesca subsp. vesca]	636	5e-10	178	53	45	64.15	329	487	341	393	2	0	Fragaria vesca subsp. vesca
contig_37740	1284	gi|429326450|gb|AFZ78565.1|	cellulose synthase [Populus tomentosa]	1064	4e-80	583	288	176	44.1	222	1049	242	527	3	0	Populus tomentosa
contig_37750	361	gi|147828269|emb|CAN75406.1|	hypothetical protein VITISV_010510 [Vitis vinifera]	207	1e-07	135	31	29	80.65	1	93	159	189	1	0	Vitis vinifera
contig_37790	1577	gi|586755841|ref|XP_006853188.1|	hypothetical protein AMTR_s00038p00204530 [Amborella trichopoda]	826	6e-08	158	82	53	47.56	296	532	1	82	2	0	Amborella trichopoda
contig_37801	1440	gi|462078438|gb|AGH20675.1|	reverse transcriptase, partial [Olimarabidopsis cabulica]	315	4e-24	197	131	73	38.93	404	787	33	163	2	0	Olimarabidopsis cabulica
contig_37821	2033	gi|390979602|dbj|BAM21552.1|	hypothetical protein [Cryptomeria japonica]	743	0	1988	608	471	68.59	1	1824	136	719	1	0	Cryptomeria japonica
contig_37863	397	gi|565495832|ref|XP_006305555.1|	hypothetical protein CARUB_v10010111mg [Capsella rubella]	248	2e-13	178	52	41	69.23	156	1	98	149	-2	0	Capsella rubella
contig_37976	404	gi|470149268|ref|XP_004310161.1|	PREDICTED: uncharacterized protein LOC101309698 [Fragaria vesca subsp. vesca]	1541	4e-34	315	108	75	56.48	11	334	1034	1141	2	0	Fragaria vesca subsp. vesca
contig_37996	1322	gi|294464445|gb|ADE77734.1|	unknown [Picea sitchensis]	160	4e-27	288	132	89	47.73	31	426	33	160	1	0	Picea sitchensis
contig_38030	524	gi|508719370|gb|EOY11267.1|	Uncharacterized protein TCM_026511 [Theobroma cacao]	1318	7e-32	248	108	62	50	7	327	1078	1185	1	0	Theobroma cacao
contig_38084	526	gi|116779994|gb|ABK21509.1|	unknown [Picea sitchensis]	220	4e-12	172	72	45	51.39	310	525	37	90	1	0	Picea sitchensis
contig_38148	534	gi|452984802|gb|EME84559.1|	hypothetical protein MYCFIDRAFT_152781 [Pseudocercospora fijiensis CIRAD86]	419	3e-96	759	159	147	84.91	1	477	261	419	1	0	Pseudocercospora fijiensis CIRAD86
contig_38179	466	gi|567875203|ref|XP_006430191.1|	hypothetical protein CICLE_v10012941mg [Citrus clementina]	167	2e-24	256	155	95	40	6	458	18	166	3	0	Citrus clementina
contig_38200	303	gi|508709965|gb|EOY01862.1|	SET domain protein [Theobroma cacao]	539	2e-14	190	103	58	39.81	302	6	89	191	-2	0	Theobroma cacao
contig_38254	961	gi|325930024|gb|ADZ45515.1|	longifolene synthase [Picea engelmannii x Picea glauca]	578	1e-54	328	166	115	35.54	564	67	413	577	-2	0	Picea engelmannii x Picea glauca
contig_38275	3065	gi|586724608|ref|XP_006849447.1|	hypothetical protein AMTR_s00024p00069030 [Amborella trichopoda]	425	4e-127	1039	429	275	50.12	1251	2525	31	418	3	0	Amborella trichopoda
contig_38459	1943	gi|414584874|tpg|DAA35445.1|	TPA: hypothetical protein ZEAMMB73_644810 [Zea mays]	391	2e-26	303	189	104	41.27	571	1104	153	339	1	0	Zea mays
contig_38469	656	gi|586707742|ref|XP_006846213.1|	hypothetical protein AMTR_s00012p00225740 [Amborella trichopoda]	1158	8e-63	564	125	116	84.8	375	1	33	157	-3	0	Amborella trichopoda
contig_38479	1367	gi|116784409|gb|ABK23332.1|	unknown [Picea sitchensis]	254	1e-19	240	155	91	40	518	964	98	249	2	0	Picea sitchensis
contig_38490	884	gi|12039053|gb|AAF25964.2|AC017118_1	F6N18.1 [Arabidopsis thaliana]	1207	6e-28	175	77	48	46.75	108	338	480	556	3	0	Arabidopsis thaliana
contig_38500	1244	gi|168002321|ref|XP_001753862.1|	predicted protein [Physcomitrella patens]	716	7e-23	275	146	87	39.73	1231	806	560	705	-2	0	Physcomitrella patens
contig_38510	725	gi|147845303|emb|CAN79061.1|	hypothetical protein VITISV_024577 [Vitis vinifera]	1424	3e-35	252	156	88	39.74	21	467	587	733	3	0	Vitis vinifera
contig_38520	1266	gi|452840146|gb|EME42084.1|	hypothetical protein DOTSEDRAFT_73000 [Dothistroma septosporum NZE10]	339	0	1643	339	324	89.38	19	1035	1	339	1	0	Dothistroma septosporum NZE10
contig_38540	441	gi|453089323|gb|EMF17363.1|	hypothetical protein SEPMUDRAFT_138059 [Sphaerulina musiva SO2202]	81	1e-24	249	83	68	74.7	77	322	1	81	2	0	Sphaerulina musiva SO2202
contig_38613	853	gi|294464402|gb|ADE77713.1|	unknown [Picea sitchensis]	141	4e-32	218	91	59	56.04	664	401	51	141	-1	0	Picea sitchensis
contig_38663	464	gi|359385913|gb|AEV43317.1|	expansin A5b [Glycine max]	200	6e-08	139	37	31	75.68	354	464	11	47	3	0	Glycine max
contig_38729	448	gi|218196503|gb|EEC78930.1|	hypothetical protein OsI_19355 [Oryza sativa Indica Group]	583	3e-11	170	30	30	100	1	90	416	445	1	0	Oryza sativa Indica Group
contig_38752	608	gi|148909614|gb|ABR17898.1|	unknown [Picea sitchensis]	487	3e-51	463	137	105	64.23	608	198	352	486	-1	0	Picea sitchensis
contig_38794	1030	gi|147789033|emb|CAN75784.1|	hypothetical protein VITISV_022492 [Vitis vinifera]	848	2e-07	105	86	43	26.74	480	734	676	761	3	0	Vitis vinifera
contig_38835	862	gi|1196433|gb|AAA88038.1|	unknown protein, partial [Homo sapiens]	641	0	1424	280	271	95	1	840	289	568	1	0	Homo sapiens
contig_38895	1719	gi|302801818|ref|XP_002982665.1|	hypothetical protein SELMODRAFT_421953 [Selaginella moellendorffii]	2190	4e-140	726	290	196	47.93	639	1475	1906	2190	3	0	Selaginella moellendorffii
contig_38925	982	gi|294464559|gb|ADE77789.1|	unknown [Picea sitchensis]	370	4e-81	669	179	152	68.16	447	980	1	179	3	0	Picea sitchensis
contig_38945	644	gi|147861248|emb|CAN79321.1|	hypothetical protein VITISV_018984 [Vitis vinifera]	1521	1e-10	171	89	54	44.94	187	453	164	252	1	0	Vitis vinifera
contig_38955	358	gi|147819165|emb|CAN62636.1|	hypothetical protein VITISV_006313 [Vitis vinifera]	1246	3e-10	161	78	51	42.31	240	10	245	322	-2	0	Vitis vinifera
contig_38985	1335	gi|449438098|ref|XP_004136827.1|	PREDICTED: uncharacterized protein LOC101207471 [Cucumis sativus]	240	9e-28	299	78	63	66.67	1283	1050	1	78	-2	0	Cucumis sativus
contig_38995	785	gi|315583584|pdb|3P5P|A	Chain A, Crystal Structure Of Taxadiene Synthase From Pacific Yew (Taxus Brevifolia) In Complex With Mg2+ And 13-Aza-13,14-Dihydrocopalyl Diphosphate	764	6e-81	688	236	170	52.97	3	710	521	756	3	0
contig_39025	1191	gi|148905882|gb|ABR16103.1|	unknown [Picea sitchensis]	835	3e-48	468	325	180	39.08	254	1189	17	332	2	0	Picea sitchensis
contig_39045	2211	gi|566168719|ref|XP_006382338.1|	hypothetical protein POPTR_0005s01170g, partial [Populus trichocarpa]	270	2e-12	189	141	65	30.5	919	1338	115	251	1	0	Populus trichocarpa
contig_39055	622	gi|561006525|gb|ESW05519.1|	hypothetical protein PHAVU_011G186500g [Phaseolus vulgaris]	719	1e-16	217	147	79	30.61	154	567	306	451	1	0	Phaseolus vulgaris
contig_39191	1179	gi|321530320|gb|ADW94527.1|	putative TIR-NBS-LRR protein [Pinus monticola]	1490	7e-13	196	460	198	25.22	19	1167	817	1256	1	0	Pinus monticola
contig_39263	610	gi|147820379|emb|CAN65504.1|	hypothetical protein VITISV_028342 [Vitis vinifera]	1252	4e-25	160	57	37	52.63	605	435	325	381	-3	0	Vitis vinifera
contig_39273	1522	gi|586748462|ref|XP_006851115.1|	hypothetical protein AMTR_s00025p00249370 [Amborella trichopoda]	258	7e-17	222	180	86	31.67	605	1051	12	188	2	0	Amborella trichopoda
contig_39314	681	gi|116778784|gb|ABK20994.1|	unknown [Picea sitchensis]	52	1e-10	155	47	37	63.83	499	359	6	52	-3	0	Picea sitchensis
contig_39344	2055	gi|168048453|ref|XP_001776681.1|	predicted protein [Physcomitrella patens]	233	2e-13	195	77	45	57.14	2055	1825	49	93	-1	0	Physcomitrella patens
contig_39364	735	gi|566206071|ref|XP_006374298.1|	hypothetical protein POPTR_0015s05800g [Populus trichocarpa]	654	2e-10	169	56	42	60.71	59	226	422	475	2	0	Populus trichocarpa
contig_39375	475	gi|449475140|ref|XP_004154387.1|	PREDICTED: pentatricopeptide repeat-containing protein At3g46790, chloroplastic-like [Cucumis sativus]	574	4e-47	433	126	98	61.9	9	386	58	183	3	0	Cucumis sativus
contig_39396	1272	gi|148909279|gb|ABR17739.1|	unknown [Picea sitchensis]	505	2e-60	547	127	112	77.95	612	232	378	504	-1	0	Picea sitchensis
contig_39406	884	gi|472824912|dbj|BAN08523.1|	phytochelatins [Nelumbo nucifera]	505	9e-33	340	201	120	38.31	3	596	319	502	3	0	Nelumbo nucifera
contig_39438	661	gi|586674855|ref|XP_006838205.1|	hypothetical protein AMTR_s00106p00148070 [Amborella trichopoda]	2269	3e-06	135	30	26	70	2	91	1807	1836	2	0	Amborella trichopoda
contig_39448	1441	gi|116779479|gb|ABK21302.1|	unknown [Picea sitchensis]	262	1e-132	1016	252	225	79.37	919	164	9	260	-1	0	Picea sitchensis
contig_39458	2225	gi|452848388|gb|EME50320.1|	hypothetical protein DOTSEDRAFT_145099 [Dothistroma septosporum NZE10]	683	0	3371	683	661	92.68	2046	1	1	680	-3	0	Dothistroma septosporum NZE10
contig_39488	2486	gi|586777106|ref|XP_006857927.1|	hypothetical protein AMTR_s00069p00149260 [Amborella trichopoda]	571	9e-151	1040	361	253	55.96	2162	1104	6	365	-1	0	Amborella trichopoda
contig_39509	787	gi|148908297|gb|ABR17262.1|	unknown [Picea sitchensis]	351	6e-69	579	204	144	57.35	593	3	1	199	-3	0	Picea sitchensis
contig_39520	1253	gi|224286420|gb|ACN40917.1|	unknown [Picea sitchensis]	437	2e-109	872	367	218	47.41	247	1224	73	427	1	0	Picea sitchensis
contig_39541	1206	gi|485921999|gb|EOD47600.1|	putative carboxypeptidase s1 protein [Neofusicoccum parvum UCRNP2]	797	8e-112	628	206	145	56.8	1206	589	233	422	-1	0	Neofusicoccum parvum UCRNP2
contig_39574	476	gi|359489462|ref|XP_003633925.1|	PREDICTED: uncharacterized protein LOC100854171 [Vitis vinifera]	1227	7e-24	268	161	89	37.89	2	469	712	871	2	0	Vitis vinifera
contig_39594	1437	gi|586781863|ref|XP_006859169.1|	hypothetical protein AMTR_s00070p00145350 [Amborella trichopoda]	590	1e-06	145	33	30	87.88	104	6	319	351	-2	0	Amborella trichopoda
contig_39634	424	gi|586647258|ref|XP_006828429.1|	hypothetical protein AMTR_s00060p00100190 [Amborella trichopoda]	1072	8e-13	173	55	45	54.55	167	3	92	146	-3	0	Amborella trichopoda
contig_39657	3707	gi|147836977|emb|CAN74759.1|	hypothetical protein VITISV_011400 [Vitis vinifera]	1540	2e-33	168	239	109	28.87	2580	3257	742	959	3	0	Vitis vinifera
contig_39687	540	gi|384260387|ref|YP_005415573.1|	hypothetical protein RSPPHO_03264, partial [Rhodospirillum photometricum DSM 122]	114	4e-33	312	92	71	73.91	246	521	1	90	3	0	Rhodospirillum photometricum DSM 122
contig_39697	302	gi|545693870|gb|AGW47867.1|	polyprotein [Phaseolus vulgaris]	1471	1e-13	185	86	52	45.35	302	45	718	798	-1	0	Phaseolus vulgaris
contig_39708	1475	gi|148910226|gb|ABR18194.1|	unknown [Picea sitchensis]	579	1e-115	934	518	306	42.47	1475	3	33	528	-1	0	Picea sitchensis
contig_39759	1120	gi|294464556|gb|ADE77788.1|	unknown [Picea sitchensis]	306	6e-85	694	177	150	76.27	551	1060	5	181	2	0	Picea sitchensis
contig_39779	539	gi|470139335|ref|XP_004305406.1|	PREDICTED: putative ribonuclease H protein At1g65750-like [Fragaria vesca subsp. vesca]	399	2e-21	245	132	75	37.88	136	531	228	359	1	0	Fragaria vesca subsp. vesca
contig_39810	1113	gi|502143532|ref|XP_004505374.1|	PREDICTED: alpha-1,4 glucan phosphorylase L-2 isozyme, chloroplastic/amyloplastic-like isoform X1 [Cicer arietinum]	977	2e-06	142	96	50	37.5	273	16	667	762	-1	0	Cicer arietinum
contig_39865	965	gi|462424248|gb|EMJ28511.1|	hypothetical protein PRUPE_ppa016553mg [Prunus persica]	992	4e-13	147	103	53	37.86	201	452	77	179	3	0	Prunus persica
contig_39886	451	gi|452847497|gb|EME49429.1|	hypothetical protein DOTSEDRAFT_68259 [Dothistroma septosporum NZE10]	1129	5e-86	723	150	143	90	2	451	846	995	2	0	Dothistroma septosporum NZE10
contig_39929	2255	gi|565422206|ref|XP_006279197.1|	hypothetical protein CARUB_v10016517mg, partial [Capsella rubella]	457	7e-20	254	207	95	29.47	1481	861	53	255	-1	0	Capsella rubella
contig_39990	910	gi|224133822|ref|XP_002327689.1|	predicted protein [Populus trichocarpa]	85	1e-06	132	38	33	71.05	114	1	1	37	-2	0	Populus trichocarpa
contig_40000	308	gi|571490780|ref|XP_006591625.1|	PREDICTED: uncharacterized protein LOC102667520 [Glycine max]	383	8e-12	168	98	58	34.69	296	3	159	255	-1	0	Glycine max
contig_40020	3702	gi|147854128|emb|CAN79116.1|	hypothetical protein VITISV_002093 [Vitis vinifera]	1109	9e-29	289	295	148	28.14	870	1	227	509	-1	0	Vitis vinifera
contig_40041	667	gi|398408559|ref|XP_003855745.1|	40S ribosomal protein S16 [Zymoseptoria tritici IPO323]	143	2e-96	738	143	141	97.9	48	476	1	143	3	0	Zymoseptoria tritici IPO323
contig_40051	493	gi|332322201|emb|CCA66222.1|	hypothetical protein [Beta vulgaris subsp. vulgaris]	1383	2e-10	166	151	73	33.77	50	490	61	200	2	0	Beta vulgaris subsp. vulgaris
contig_40062	2689	gi|148909481|gb|ABR17838.1|	unknown [Picea sitchensis]	795	3e-171	1362	539	357	45.27	2250	634	152	690	-2	0	Picea sitchensis
contig_40145	1020	gi|460392477|ref|XP_004241842.1|	PREDICTED: transcription factor bHLH80-like isoform 1 [Solanum lycopersicum]	254	8e-23	260	57	54	82.46	1019	849	194	250	-2	0	Solanum lycopersicum
contig_40167	757	gi|452836787|gb|EME38730.1|	hypothetical protein DOTSEDRAFT_75471 [Dothistroma septosporum NZE10]	336	3e-58	506	257	169	48.64	2	757	73	315	2	0	Dothistroma septosporum NZE10
contig_40177	722	gi|147784422|emb|CAN74951.1|	hypothetical protein VITISV_030567 [Vitis vinifera]	2203	2e-62	567	240	149	42.92	4	720	1032	1271	1	0	Vitis vinifera
contig_40227	2052	gi|1279352|emb|CAA64789.1|	legumin [Cryptomeria japonica]	494	0	1413	375	330	81.6	378	1502	1	360	3	0	Cryptomeria japonica
contig_40267	954	gi|125525009|gb|EAY73123.1|	hypothetical protein OsI_00997 [Oryza sativa Indica Group]	450	5e-69	593	327	191	41.9	14	949	22	339	2	0	Oryza sativa Indica Group
contig_40299	1096	gi|148906747|gb|ABR16520.1|	unknown [Picea sitchensis]	644	4e-127	1004	366	257	50.55	2	1096	89	451	2	0	Picea sitchensis
contig_40319	3026	gi|224284245|gb|ACN39858.1|	unknown [Picea sitchensis]	760	0	2099	517	437	71.95	2299	752	245	760	-2	0	Picea sitchensis
contig_40329	1660	gi|62701868|gb|AAX92941.1|	retrotransposon protein, putative, Ty1-copia sub-class [Oryza sativa Japonica Group]	2340	6e-57	486	206	131	45.63	597	1211	689	892	3	0	Oryza sativa Japonica Group
contig_40351	780	gi|573956677|ref|XP_006660567.1|	PREDICTED: histone-lysine N-methyltransferase, H3 lysine-9 specific SUVH6-like [Oryza brachyantha]	1020	5e-24	278	136	83	41.18	1	378	886	1020	1	0	Oryza brachyantha
contig_40362	343	gi|452989484|gb|EME89239.1|	hypothetical protein MYCFIDRAFT_76592 [Pseudocercospora fijiensis CIRAD86]	62	1e-33	306	62	62	98.39	319	134	1	62	-1	0	Pseudocercospora fijiensis CIRAD86
contig_40372	402	gi|148906116|gb|ABR16216.1|	unknown [Picea sitchensis]	394	5e-36	345	133	89	53.38	10	396	230	361	1	0	Picea sitchensis
contig_40414	1217	gi|586754542|ref|XP_006852854.1|	hypothetical protein AMTR_s00033p00197520 [Amborella trichopoda]	340	2e-105	836	262	197	60.69	434	1216	1	262	2	0	Amborella trichopoda
contig_40466	1495	gi|21655197|gb|AAM28913.1|	TIR/NBS [Pinus taeda]	481	1e-62	566	308	196	41.23	350	1246	109	404	2	0	Pinus taeda
contig_40476	752	gi|116790544|gb|ABK25654.1|	unknown [Picea sitchensis]	151	4e-55	469	149	114	61.74	709	263	1	147	-2	0	Picea sitchensis
contig_40516	2726	gi|321530322|gb|ADW94528.1|	putative truncated TIR-NBS-LRR protein [Pinus monticola]	815	4e-32	362	197	128	44.67	5	580	208	399	2	0	Pinus monticola
contig_40588	339	gi|452847104|gb|EME49036.1|	hypothetical protein DOTSEDRAFT_40277 [Dothistroma septosporum NZE10]	112	9e-21	223	80	62	61.25	53	283	1	80	2	0	Dothistroma septosporum NZE10
contig_40610	1811	gi|508702308|gb|EOX94204.1|	Uncharacterized protein TCM_003699 [Theobroma cacao]	258	1e-16	222	115	68	43.48	1787	1458	83	197	-1	0	Theobroma cacao
contig_40631	366	gi|148907844|gb|ABR17046.1|	unknown [Picea sitchensis]	395	2e-13	183	57	47	66.67	196	366	1	56	1	0	Picea sitchensis
contig_40653	531	gi|508712742|gb|EOY04639.1|	LRR and NB-ARC domains-containing disease resistance protein, putative [Theobroma cacao]	1281	8e-06	129	138	66	30.43	200	523	892	1029	2	0	Theobroma cacao
contig_40734	529	gi|565391812|ref|XP_006361605.1|	PREDICTED: pentatricopeptide repeat-containing protein At3g46790, chloroplastic-like [Solanum tuberosum]	602	2e-25	278	105	74	46.67	312	1	15	119	-2	0	Solanum tuberosum
contig_40755	733	gi|255634490|gb|ACU17609.1|	unknown [Glycine max]	189	2e-11	169	144	83	43.06	177	590	43	178	3	0	Glycine max
contig_40797	510	gi|413950571|gb|AFW83220.1|	hypothetical protein ZEAMMB73_049092 [Zea mays]	1470	1e-09	133	31	27	77.42	227	135	264	294	-2	0	Zea mays
contig_40838	484	gi|148906594|gb|ABR16449.1|	unknown [Picea sitchensis]	490	2e-14	194	61	48	65.57	482	300	425	485	-3	0	Picea sitchensis
contig_40869	450	gi|3746069|gb|AAC63844.1|	putative non-LTR retroelement reverse transcriptase [Arabidopsis thaliana]	1231	4e-07	139	101	54	34.65	38	340	3	102	2	0	Arabidopsis thaliana
contig_40880	850	gi|561034300|gb|ESW32830.1|	hypothetical protein PHAVU_001G020700g [Phaseolus vulgaris]	269	2e-07	145	100	54	42	234	506	136	230	3	0	Phaseolus vulgaris
contig_40943	1660	gi|565404762|ref|XP_006367795.1|	PREDICTED: UPF0481 protein At3g47200-like [Solanum tuberosum]	480	3e-17	232	357	172	25.21	1512	490	71	413	-2	0	Solanum tuberosum
contig_40987	1241	gi|148910590|gb|ABR18365.1|	unknown [Picea sitchensis]	342	4e-71	510	237	154	45.57	376	1080	112	341	1	0	Picea sitchensis
contig_41029	399	gi|452846818|gb|EME48750.1|	hypothetical protein DOTSEDRAFT_67702 [Dothistroma septosporum NZE10]	167	4e-70	558	125	116	84.8	369	1	1	125	-1	0	Dothistroma septosporum NZE10
contig_41050	1851	gi|148908428|gb|ABR17327.1|	unknown [Picea sitchensis]	491	1e-165	1272	449	323	57.24	320	1618	45	488	2	0	Picea sitchensis
contig_41091	1142	gi|383169610|gb|AFG67960.1|	hypothetical protein 2_5882_01, partial [Pinus taeda]	149	4e-19	227	164	87	31.71	1082	594	3	132	-1	0	Pinus taeda
contig_41133	1280	gi|148907803|gb|ABR17027.1|	unknown [Picea sitchensis]	618	3e-06	141	112	60	33.93	385	720	462	572	1	0	Picea sitchensis
contig_41155	2187	gi|508703673|gb|EOX95569.1|	DNA/RNA polymerases superfamily protein [Theobroma cacao]	1452	2e-61	299	192	108	34.38	1465	890	1228	1413	-3	0	Theobroma cacao
contig_41198	1220	gi|116783706|gb|ABK23056.1|	unknown [Picea sitchensis]	304	3e-119	925	232	203	73.28	1220	525	58	289	-1	0	Picea sitchensis
contig_41208	972	gi|508778709|gb|EOY25965.1|	Uncharacterized protein TCM_027333 [Theobroma cacao]	560	5e-10	169	267	116	26.59	112	843	21	263	1	0	Theobroma cacao
contig_41218	505	gi|452842674|gb|EME44610.1|	hypothetical protein DOTSEDRAFT_88703, partial [Dothistroma septosporum NZE10]	155	9e-98	743	155	148	91.61	484	20	1	155	-1	0	Dothistroma septosporum NZE10
contig_41302	1687	gi|116782209|gb|ABK22411.1|	unknown [Picea sitchensis]	355	0	1520	360	311	77.78	283	1362	3	355	1	0	Picea sitchensis
contig_41324	640	gi|297842875|ref|XP_002889319.1|	hypothetical protein ARALYDRAFT_896007 [Arabidopsis lyrata subsp. lyrata]	163	2e-06	129	33	27	66.67	594	496	128	160	-2	0	Arabidopsis lyrata subsp. lyrata
contig_41378	391	gi|241688858|ref|XP_002411723.1|	GTP-binding nuclear protein RAN1, putative [Ixodes scapularis]	152	2e-74	584	130	119	83.08	1	390	16	145	1	0	Ixodes scapularis
contig_41430	682	gi|297803378|ref|XP_002869573.1|	predicted protein [Arabidopsis lyrata subsp. lyrata]	430	3e-33	337	203	117	39.9	519	1	221	422	-2	0	Arabidopsis lyrata subsp. lyrata
contig_41440	557	gi|116780827|gb|ABK21834.1|	unknown [Picea sitchensis]	174	5e-50	431	147	109	58.5	132	557	11	156	3	0	Picea sitchensis
contig_41485	369	gi|116788606|gb|ABK24936.1|	unknown [Picea sitchensis]	510	2e-31	314	117	81	50.43	354	4	175	287	-1	0	Picea sitchensis
contig_41528	2583	gi|508700944|gb|EOX92840.1|	DNA/RNA polymerases superfamily protein [Theobroma cacao]	647	3e-24	144	87	47	39.08	1553	1293	226	309	-2	0	Theobroma cacao
contig_41568	534	gi|255570829|ref|XP_002526367.1|	protein with unknown function [Ricinus communis]	685	7e-06	129	66	42	45.45	322	519	247	302	1	0	Ricinus communis
contig_41620	878	gi|586703482|ref|XP_006845495.1|	hypothetical protein AMTR_s00019p00150410 [Amborella trichopoda]	681	1e-65	581	240	152	55.42	746	51	14	250	-1	0	Amborella trichopoda
contig_41651	1074	gi|390979602|dbj|BAM21552.1|	hypothetical protein [Cryptomeria japonica]	743	1e-151	1174	381	284	65.88	2	1072	325	705	2	0	Cryptomeria japonica
contig_41722	1198	gi|568877056|ref|XP_006491569.1|	PREDICTED: regulatory protein NPR5-like isoform X1 [Citrus sinensis]	506	1e-59	540	205	144	59.51	1198	590	269	456	-1	0	Citrus sinensis
contig_41743	850	gi|225433734|ref|XP_002269806.1|	PREDICTED: uncharacterized protein At1g05835 [Vitis vinifera]	123	1e-33	325	128	82	49.22	668	291	1	123	-3	0	Vitis vinifera
contig_41773	426	gi|60543126|dbj|BAD90815.1|	thaumatin-like protein [Cryptomeria japonica]	245	8e-17	205	49	44	73.47	423	277	197	245	-1	0	Cryptomeria japonica
contig_41833	380	gi|335954639|gb|AEH76326.1|	plasma membrane intrinsic protein 2A [Camelina sativa]	287	6e-58	487	126	106	71.43	380	3	97	222	-1	0	Camelina sativa
contig_41854	541	gi|475617252|gb|EMT30055.1|	Cysteine-rich receptor-like protein kinase 25 [Aegilops tauschii]	706	7e-08	146	64	44	46.88	367	182	582	642	-1	0	Aegilops tauschii
contig_41876	628	gi|568824364|ref|XP_006466572.1|	PREDICTED: L-type lectin-domain containing receptor kinase IX.1-like [Citrus sinensis]	684	1e-15	209	54	44	68.52	1	162	564	617	1	0	Citrus sinensis
contig_41886	820	gi|462402811|gb|EMJ08368.1|	hypothetical protein PRUPE_ppa022101mg, partial [Prunus persica]	81	2e-10	157	51	38	60.78	157	5	24	74	-1	0	Prunus persica
contig_41908	310	gi|356498777|ref|XP_003518225.1|	PREDICTED: putative leucine-rich repeat receptor-like serine/threonine-protein kinase At2g24130-like [Glycine max]	973	8e-26	276	102	73	55.88	308	3	344	445	-3	0	Glycine max
contig_41991	414	gi|294463975|gb|ADE77508.1|	unknown [Picea sitchensis]	367	2e-19	226	83	61	53.01	2	250	286	366	2	0	Picea sitchensis
contig_42011	582	gi|255561989|ref|XP_002522003.1|	protein with unknown function [Ricinus communis]	966	9e-30	287	133	85	48.12	179	577	188	320	2	0	Ricinus communis
contig_42021	710	gi|302802847|ref|XP_002983177.1|	hypothetical protein SELMODRAFT_44255 [Selaginella moellendorffii]	409	5e-42	398	147	106	54.42	709	284	265	408	-2	0	Selaginella moellendorffii
contig_42064	643	gi|452984044|gb|EME83801.1|	hypothetical protein MYCFIDRAFT_202783 [Pseudocercospora fijiensis CIRAD86]	306	9e-128	961	214	193	79.44	643	2	53	266	-1	0	Pseudocercospora fijiensis CIRAD86
contig_42096	1552	gi|2244915|emb|CAB10337.1|	reverse transcriptase like protein [Arabidopsis thaliana]	929	3e-18	212	247	115	27.13	1055	336	163	400	-3	0	Arabidopsis thaliana
contig_42106	729	gi|561007580|gb|ESW06529.1|	hypothetical protein PHAVU_010G055600g [Phaseolus vulgaris]	404	4e-82	670	203	158	60.59	608	3	1	201	-2	0	Phaseolus vulgaris
contig_42116	385	gi|462406179|gb|EMJ11643.1|	hypothetical protein PRUPE_ppa000437m2g, partial [Prunus persica]	168	3e-09	145	50	33	52	27	176	1	50	3	0	Prunus persica
contig_42167	347	gi|15239142|ref|NP_196726.1|	alpha/beta fold hydrolase family protein [Arabidopsis thaliana]	390	8e-10	155	34	30	76.47	347	246	188	221	-1	0	Arabidopsis thaliana
contig_42290	787	gi|29423270|gb|AAO73521.1|	gag-pol polyprotein [Glycine max]	1574	4e-41	257	114	72	48.25	319	660	1331	1443	1	0	Glycine max
contig_42310	1281	gi|116792842|gb|ABK26521.1|	unknown [Picea sitchensis]	370	3e-129	999	270	217	63.7	3	812	101	370	3	0	Picea sitchensis
contig_42320	451	gi|377655443|gb|AFB73912.1|	polyprotein [Citrus sinensis]	1309	2e-20	242	177	94	37.29	446	3	69	238	-3	0	Citrus sinensis
contig_42360	1934	gi|356553970|ref|XP_003545323.1|	PREDICTED: uncharacterized protein LOC100788520 isoform X1 [Glycine max]	465	1e-23	283	274	129	34.31	580	1302	70	314	1	0	Glycine max
contig_42422	934	gi|586684457|ref|XP_006841410.1|	hypothetical protein AMTR_s00003p00022210 [Amborella trichopoda]	1309	5e-36	375	217	122	37.79	896	246	1070	1280	-3	0	Amborella trichopoda
contig_42433	416	gi|148906747|gb|ABR16520.1|	unknown [Picea sitchensis]	644	4e-22	251	124	78	40.32	3	374	352	475	3	0	Picea sitchensis
contig_42444	1480	gi|21741977|emb|CAD41785.1|	OSJNBa0035M09.1 [Oryza sativa Japonica Group]	1026	5e-09	98	65	34	36.92	705	899	631	695	3	0	Oryza sativa Japonica Group
contig_42485	794	gi|133916482|emb|CAM36311.1|	hypothetical protein [Thermobia domestica]	53	6e-06	123	53	36	64.15	276	118	1	53	-3	0	Thermobia domestica
contig_42506	432	gi|357128805|ref|XP_003566060.1|	PREDICTED: uncharacterized protein LOC100837470 [Brachypodium distachyon]	479	2e-07	140	47	34	57.45	128	3	294	340	-2	0	Brachypodium distachyon
contig_42570	1209	gi|225462783|ref|XP_002263790.1|	PREDICTED: protein midA homolog [Vitis vinifera]	450	7e-104	661	200	157	63.5	600	1	168	363	-1	0	Vitis vinifera
contig_42653	388	gi|567898052|ref|XP_006441514.1|	hypothetical protein CICLE_v10022503mg [Citrus clementina]	178	5e-08	137	36	31	69.44	386	279	139	174	-3	0	Citrus clementina
contig_42663	373	gi|573945517|ref|XP_006655096.1|	PREDICTED: uncharacterized protein LOC102701357 [Oryza brachyantha]	852	1e-28	300	126	81	46.03	362	3	222	347	-3	0	Oryza brachyantha
contig_42684	2969	gi|168040589|ref|XP_001772776.1|	predicted protein [Physcomitrella patens]	436	0	1434	398	327	66.33	2319	1147	39	436	-3	0	Physcomitrella patens
contig_42715	1827	gi|573916864|ref|XP_006646078.1|	PREDICTED: kinesin-like protein KIF19-like [Oryza brachyantha]	728	1e-152	1205	288	249	76.74	1806	943	131	418	-1	0	Oryza brachyantha
contig_42725	641	gi|398388605|ref|XP_003847764.1|	hypothetical protein MYCGRDRAFT_97372 [Zymoseptoria tritici IPO323]	218	1e-23	258	177	93	32.2	553	23	32	205	-2	0	Zymoseptoria tritici IPO323
contig_42808	552	gi|508728014|gb|EOY19911.1|	RING/U-box and TRAF-like domains [Theobroma cacao]	304	4e-10	160	55	38	56.36	167	3	21	75	-2	0	Theobroma cacao
contig_42859	2932	gi|508703287|gb|EOX95183.1|	Uncharacterized protein isoform 2, partial [Theobroma cacao]	375	8e-16	221	127	71	35.43	554	180	187	310	-3	0	Theobroma cacao
contig_42879	1314	gi|148910808|gb|ABR18470.1|	unknown [Picea sitchensis]	440	0	1382	402	314	65.17	1	1194	41	440	1	0	Picea sitchensis
contig_42889	979	gi|308072465|dbj|BAJ22094.1|	Sec-independent protein translocase protein [Cycas taitungensis]	259	6e-64	544	205	134	61.46	978	430	42	246	-2	0	Cycas taitungensis
contig_42939	427	gi|567150726|ref|XP_006416726.1|	hypothetical protein EUTSA_v10006611mg [Eutrema salsugineum]	1156	1e-12	182	104	54	39.42	114	425	58	159	3	0	Eutrema salsugineum
contig_42949	704	gi|470116044|ref|XP_004294196.1|	PREDICTED: ankyrin repeat-containing protein At5g02620-like isoform 2 [Fragaria vesca subsp. vesca]	577	6e-10	164	76	53	44.74	648	424	414	487	-3	0	Fragaria vesca subsp. vesca
contig_43071	461	gi|148906759|gb|ABR16526.1|	unknown [Picea sitchensis]	704	3e-35	349	152	98	48.03	460	5	184	329	-2	0	Picea sitchensis
contig_43194	370	gi|147839869|emb|CAN68235.1|	hypothetical protein VITISV_037104 [Vitis vinifera]	2041	6e-28	296	105	71	49.52	336	22	1888	1992	-2	0	Vitis vinifera
contig_43224	1332	gi|390979606|dbj|BAM21554.1|	hypothetical protein [Cryptomeria japonica]	892	5e-116	955	455	283	45.71	3	1331	20	469	3	0	Cryptomeria japonica
contig_43234	1298	gi|116786007|gb|ABK23938.1|	unknown [Picea sitchensis]	353	3e-81	552	190	132	54.21	1268	702	6	193	-1	0	Picea sitchensis
contig_43244	511	gi|452841884|gb|EME43820.1|	hypothetical protein DOTSEDRAFT_71600 [Dothistroma septosporum NZE10]	433	2e-36	354	83	81	86.75	509	261	351	433	-3	0	Dothistroma septosporum NZE10
contig_43254	1009	gi|586642537|ref|XP_006826375.1|	hypothetical protein AMTR_s00004p00133120 [Amborella trichopoda]	673	1e-121	966	191	184	90.05	1007	435	483	673	-3	0	Amborella trichopoda
contig_43317	486	gi|453088270|gb|EMF16310.1|	CBFB_NFYA-domain-containing protein [Sphaerulina musiva SO2202]	337	1e-24	265	75	59	74.67	246	470	1	75	3	0	Sphaerulina musiva SO2202
contig_43337	1840	gi|566168719|ref|XP_006382338.1|	hypothetical protein POPTR_0005s01170g, partial [Populus trichocarpa]	270	2e-06	115	66	36	34.85	389	192	71	135	-3	0	Populus trichocarpa
contig_43372	336	gi|398407127|ref|XP_003855029.1|	CHS5 chitin synthase, class V [Zymoseptoria tritici IPO323]	1855	2e-71	618	112	112	100	336	1	1300	1411	-1	0	Zymoseptoria tritici IPO323
contig_43422	352	gi|470115755|ref|XP_004294057.1|	PREDICTED: serine carboxypeptidase-like 51-like [Fragaria vesca subsp. vesca]	473	5e-35	339	118	88	59.32	2	352	119	236	2	0	Fragaria vesca subsp. vesca
contig_43454	386	gi|573917798|ref|XP_006646541.1|	PREDICTED: pentatricopeptide repeat-containing protein At2g03880, mitochondrial-like [Oryza brachyantha]	451	4e-11	145	44	34	54.55	146	15	139	182	-1	0	Oryza brachyantha
contig_43464	438	gi|453087871|gb|EMF15912.1|	phosphodiesterase/alkaline phosphatase D precursor [Sphaerulina musiva SO2202]	627	8e-75	626	147	130	78.91	2	436	34	180	2	0	Sphaerulina musiva SO2202
contig_43516	930	gi|168005590|ref|XP_001755493.1|	predicted protein [Physcomitrella patens]	430	1e-20	247	115	71	39.13	454	798	48	162	1	0	Physcomitrella patens
contig_43536	491	gi|567221600|ref|XP_006414429.1|	hypothetical protein EUTSA_v10024228mg [Eutrema salsugineum]	1315	8e-39	381	122	96	59.84	490	125	1093	1213	-2	0	Eutrema salsugineum
contig_43547	354	gi|383153655|gb|AFG58964.1|	hypothetical protein 0_18098_01, partial [Pinus taeda]	156	3e-13	174	54	38	61.11	352	191	102	155	-3	0	Pinus taeda
contig_43579	1613	gi|390979602|dbj|BAM21552.1|	hypothetical protein [Cryptomeria japonica]	743	0	1570	467	376	69.59	1613	213	256	722	-1	0	Cryptomeria japonica
contig_43600	359	gi|116786108|gb|ABK23978.1|	unknown [Picea sitchensis]	114	8e-37	331	99	76	67.68	70	357	6	104	1	0	Picea sitchensis
contig_43620	375	gi|294464036|gb|ADE77537.1|	unknown [Picea sitchensis]	130	6e-09	143	61	39	42.62	246	64	1	61	-1	0	Picea sitchensis
contig_43690	1663	gi|586700524|ref|XP_006844813.1|	hypothetical protein AMTR_s00058p00043110 [Amborella trichopoda]	261	5e-06	137	119	58	36.97	3	356	132	250	3	0	Amborella trichopoda
contig_43702	358	gi|168019275|ref|XP_001762170.1|	predicted protein [Physcomitrella patens]	810	5e-28	294	122	83	45.08	356	3	505	625	-3	0	Physcomitrella patens
contig_43713	1961	gi|357510969|ref|XP_003625773.1|	ABC transporter G family member [Medicago truncatula]	1455	3e-13	204	73	47	57.53	3	221	1053	1104	3	0	Medicago truncatula
contig_43733	2071	gi|526117595|ref|NP_001268065.1|	uncharacterized protein LOC100260747 [Vitis vinifera]	462	9e-24	285	210	121	35.71	155	781	1	170	2	0	Vitis vinifera
contig_43754	857	gi|452845755|gb|EME47688.1|	hypothetical protein DOTSEDRAFT_166948 [Dothistroma septosporum NZE10]	686	2e-115	920	280	222	68.57	13	852	385	660	1	0	Dothistroma septosporum NZE10
contig_43826	1067	gi|508722711|gb|EOY14608.1|	Peptidase S24/S26A/S26B/S26C family protein isoform 6 [Theobroma cacao]	313	2e-39	384	176	112	49.43	483	10	127	300	-3	0	Theobroma cacao
contig_43836	447	gi|148909324|gb|ABR17761.1|	unknown [Picea sitchensis]	248	5e-23	250	66	54	69.7	3	200	182	247	3	0	Picea sitchensis
contig_43856	1782	gi|116781112|gb|ABK21969.1|	unknown [Picea sitchensis]	266	4e-81	609	162	137	69.14	275	760	17	178	2	0	Picea sitchensis
contig_43866	302	gi|77552419|gb|ABA95216.1|	retrotransposon protein, putative, Ty3-gypsy subclass [Oryza sativa Japonica Group]	522	5e-34	330	100	81	62	302	3	105	204	-1	0	Oryza sativa Japonica Group
contig_43937	2089	gi|224284251|gb|ACN39861.1|	unknown [Picea sitchensis]	1011	1e-60	584	722	347	28.81	1	1911	299	1005	1	0	Picea sitchensis
contig_43959	559	gi|225448580|ref|XP_002278107.1|	PREDICTED: uncharacterized protein LOC100263842 [Vitis vinifera]	496	9e-30	308	85	63	65.88	2	256	411	495	2	0	Vitis vinifera
contig_44043	579	gi|512404594|gb|AGO02736.1|	sabinene synthase [Thuja plicata]	604	3e-65	564	179	138	57.54	2	538	424	602	2	0	Thuja plicata
contig_44064	493	gi|449303865|gb|EMC99872.1|	hypothetical protein BAUCODRAFT_30283 [Baudoinia compniacensis UAMH 10762]	140	4e-84	651	139	126	84.17	430	14	1	139	-1	0	Baudoinia compniacensis UAMH 10762
contig_44084	1051	gi|452978819|gb|EME78582.1|	hypothetical protein MYCFIDRAFT_212424 [Pseudocercospora fijiensis CIRAD86]	252	1e-54	484	178	131	64.04	631	104	84	252	-1	0	Pseudocercospora fijiensis CIRAD86
contig_44129	1368	gi|302824412|ref|XP_002993849.1|	hypothetical protein SELMODRAFT_137645 [Selaginella moellendorffii]	1434	1e-167	1341	372	291	65.05	1	1113	1063	1434	1	0	Selaginella moellendorffii
contig_44139	1032	gi|452985959|gb|EME85715.1|	hypothetical protein MYCFIDRAFT_52839 [Pseudocercospora fijiensis CIRAD86]	247	1e-156	1160	246	236	86.59	937	200	2	247	-3	0	Pseudocercospora fijiensis CIRAD86
contig_44149	916	gi|302820331|ref|XP_002991833.1|	hypothetical protein SELMODRAFT_430072 [Selaginella moellendorffii]	384	8e-15	203	281	120	24.2	914	117	22	279	-3	0	Selaginella moellendorffii
contig_44250	312	gi|508713196|gb|EOY05093.1|	Recombination initiation defect 1, putative [Theobroma cacao]	1359	9e-07	133	95	51	36.84	310	26	124	208	-3	0	Theobroma cacao
contig_44291	4279	gi|508700275|gb|EOX92171.1|	Gag-pol polyprotein-like protein [Theobroma cacao]	399	6e-07	128	86	44	33.72	3928	4176	49	134	1	0	Theobroma cacao
contig_44394	313	gi|548483588|ref|XP_005685894.1|	PREDICTED: uncharacterized protein LOC102189869 [Capra hircus]	205	9e-17	200	69	50	63.77	286	80	102	170	-1	0	Capra hircus
contig_44416	307	gi|470120478|ref|XP_004296329.1|	PREDICTED: uncharacterized protein LOC101295505 [Fragaria vesca subsp. vesca]	2814	3e-41	393	101	85	70.3	3	305	1256	1356	3	0	Fragaria vesca subsp. vesca
contig_44427	596	gi|168047613|ref|XP_001776264.1|	predicted protein [Physcomitrella patens]	104	7e-32	305	68	60	80.88	206	3	1	68	-1	0	Physcomitrella patens
contig_44550	1292	gi|296083596|emb|CBI23585.3|	unnamed protein product [Vitis vinifera]	632	2e-136	1071	407	283	50.86	1181	3	36	431	-1	0	Vitis vinifera
contig_44581	326	gi|508726194|gb|EOY18091.1|	S-adenosyl-L-methionine-dependent methyltransferases superfamily protein isoform 1 [Theobroma cacao]	682	3e-13	183	108	60	39.81	7	324	106	198	1	0	Theobroma cacao
contig_44591	1483	gi|586687583|ref|XP_006842250.1|	hypothetical protein AMTR_s00078p00196690 [Amborella trichopoda]	786	6e-11	182	145	67	33.1	193	618	484	627	1	0	Amborella trichopoda
contig_44611	1027	gi|508724940|gb|EOY16837.1|	Uncharacterized protein TCM_035725 [Theobroma cacao]	499	8e-88	726	334	202	46.11	66	1013	5	335	3	0	Theobroma cacao
contig_44621	1654	gi|147744704|gb|ABQ51218.1|	R2R3-MYB transcription factor MYB2 [Picea glauca]	448	1e-99	821	463	275	45.57	1522	269	1	448	-1	0	Picea glauca
contig_44642	313	gi|89887350|gb|ABD78329.1|	polyprotein [Primula vulgaris]	383	8e-35	333	102	73	61.76	1	306	121	222	1	0	Primula vulgaris
contig_44652	1626	gi|470127057|ref|XP_004299495.1|	PREDICTED: uncharacterized protein LOC101296773 [Fragaria vesca subsp. vesca]	496	1e-96	803	432	245	43.75	1624	401	68	445	-3	0	Fragaria vesca subsp. vesca
contig_44753	1116	gi|561019256|gb|ESW18027.1|	hypothetical protein PHAVU_006G007000g [Phaseolus vulgaris]	377	1e-87	718	295	192	48.14	874	2	42	333	-3	0	Phaseolus vulgaris
contig_44783	2478	gi|294461615|gb|ADE76368.1|	unknown [Picea sitchensis]	429	0	1624	430	358	70.93	789	2078	1	429	3	0	Picea sitchensis
contig_44794	3017	gi|586680216|ref|XP_006840527.1|	hypothetical protein AMTR_s00045p00208290 [Amborella trichopoda]	892	0	3159	836	690	67.7	2524	17	57	892	-2	0	Amborella trichopoda
contig_44804	466	gi|148909308|gb|ABR17753.1|	unknown [Picea sitchensis]	668	2e-10	164	41	37	73.17	3	125	628	668	3	0	Picea sitchensis
contig_44845	371	gi|242085572|ref|XP_002443211.1|	hypothetical protein SORBIDRAFT_08g015460 [Sorghum bicolor]	698	6e-26	278	129	82	45.74	1	369	223	351	1	0	Sorghum bicolor
contig_44855	746	gi|452843887|gb|EME45822.1|	hypothetical protein DOTSEDRAFT_71500 [Dothistroma septosporum NZE10]	192	4e-112	850	192	174	82.81	65	640	1	192	2	0	Dothistroma septosporum NZE10
contig_44909	668	gi|297599295|ref|NP_001046945.2|	Os02g0513700 [Oryza sativa Japonica Group]	675	5e-12	163	176	87	27.27	482	3	217	388	-1	0	Oryza sativa Japonica Group
contig_44929	568	gi|255553033|ref|XP_002517559.1|	hydrolase, putative [Ricinus communis]	446	2e-22	253	119	81	45.38	566	222	93	210	-3	0	Ricinus communis
contig_44969	468	gi|1350531|gb|AAB01567.1|	embryo-abundant protein [Picea glauca]	266	9e-28	217	65	50	64.62	272	466	52	116	2	0	Picea glauca
contig_44989	332	gi|123479989|ref|XP_001323150.1|	ankyrin repeat protein [Trichomonas vaginalis G3]	283	2e-09	149	96	50	34.38	18	272	12	107	3	0	Trichomonas vaginalis G3
contig_45080	497	gi|219362941|ref|NP_001137105.1|	uncharacterized protein LOC100217282 [Zea mays]	150	2e-43	383	115	90	54.78	497	153	32	146	-1	0	Zea mays
contig_45162	2399	gi|586671220|ref|XP_006837135.1|	hypothetical protein AMTR_s00110p00138300 [Amborella trichopoda]	606	0	1628	616	427	51.79	1908	73	3	606	-3	0	Amborella trichopoda
contig_45232	414	gi|586725135|ref|XP_006849491.1|	hypothetical protein AMTR_s00024p00121650 [Amborella trichopoda]	2378	1e-35	356	137	98	56.2	412	2	2052	2185	-3	0	Amborella trichopoda
contig_45326	642	gi|414887057|tpg|DAA63071.1|	TPA: putative S-locus receptor-like protein kinase family protein [Zea mays]	826	1e-39	389	220	129	41.36	4	642	333	543	1	0	Zea mays
contig_45388	518	gi|452842946|gb|EME44881.1|	hypothetical protein DOTSEDRAFT_70808 [Dothistroma septosporum NZE10]	399	3e-65	549	182	138	71.43	2	517	216	391	2	0	Dothistroma septosporum NZE10
contig_45418	1079	gi|452987545|gb|EME87300.1|	hypothetical protein MYCFIDRAFT_97070, partial [Pseudocercospora fijiensis CIRAD86]	524	2e-82	642	144	133	89.58	11	439	1	142	2	0	Pseudocercospora fijiensis CIRAD86
contig_45490	1609	gi|566260284|ref|XP_006389695.1|	hypothetical protein POPTR_0020s00540g, partial [Populus trichocarpa]	341	1e-07	153	75	46	36	225	1	87	161	-2	0	Populus trichocarpa
contig_45510	2444	gi|343960560|dbj|BAK64051.1|	cyclin B;1 [Physcomitrella patens]	503	6e-79	574	219	154	50.68	1119	484	273	491	-3	0	Physcomitrella patens
contig_45542	1474	gi|566207563|ref|XP_002322422.2|	hypothetical protein POPTR_0015s14350g [Populus trichocarpa]	730	6e-14	206	167	87	36.53	897	397	577	717	-2	0	Populus trichocarpa
contig_45604	466	gi|586732249|ref|XP_006849970.1|	hypothetical protein AMTR_s00022p00151480 [Amborella trichopoda]	1058	4e-46	433	146	109	59.59	3	440	72	217	3	0	Amborella trichopoda
contig_45614	828	gi|508778845|gb|EOY26101.1|	Uncharacterized protein TCM_027503 [Theobroma cacao]	338	1e-108	845	253	195	59.29	69	827	74	326	3	0	Theobroma cacao
contig_45739	1278	gi|470103436|ref|XP_004288143.1|	PREDICTED: probable aquaporin SIP2-1-like [Fragaria vesca subsp. vesca]	232	1e-44	334	134	88	51.49	556	957	96	228	1	0	Fragaria vesca subsp. vesca
contig_45785	626	gi|168037640|ref|XP_001771311.1|	predicted protein [Physcomitrella patens]	1343	5e-44	425	125	100	60	410	39	1	125	-1	0	Physcomitrella patens
contig_45806	1982	gi|452837951|gb|EME39892.1|	hypothetical protein DOTSEDRAFT_74694 [Dothistroma septosporum NZE10]	577	0	2620	578	534	87.37	94	1818	1	577	1	0	Dothistroma septosporum NZE10
contig_45846	978	gi|449296946|gb|EMC92965.1|	hypothetical protein BAUCODRAFT_142491 [Baudoinia compniacensis UAMH 10762]	258	1e-171	1257	258	247	90.31	929	156	1	258	-2	0	Baudoinia compniacensis UAMH 10762
contig_45920	389	gi|356483019|emb|CCE46012.1|	putative actin, partial [Nephrops norvegicus]	208	7e-91	698	129	129	100	389	3	9	137	-1	0	Nephrops norvegicus
contig_46001	2720	gi|224116516|ref|XP_002317320.1|	predicted protein [Populus trichocarpa]	761	4e-06	145	158	70	25.95	1074	1544	154	311	3	0	Populus trichocarpa
contig_46021	662	gi|14029436|gb|AAK52681.1|	cytochrome c oxidase subunit II [Cynomys ludovicianus]	227	7e-53	458	206	138	47.09	611	9	9	212	-1	0	Cynomys ludovicianus
contig_46097	2018	gi|9927274|dbj|BAB08213.2|	unnamed protein product [Oryza sativa Japonica Group]	2876	1e-37	221	132	74	37.12	337	732	2657	2785	1	0	Oryza sativa Japonica Group
contig_46149	2243	gi|565404743|ref|XP_006367786.1|	PREDICTED: ankyrin repeat-containing protein At3g12360-like [Solanum tuberosum]	596	1e-33	367	463	214	27	1897	611	38	459	-2	0	Solanum tuberosum
contig_46159	374	gi|388517463|gb|AFK46793.1|	unknown [Lotus japonicus]	169	5e-12	166	90	62	50	107	373	3	86	2	0	Lotus japonicus
contig_46243	1190	gi|302781787|ref|XP_002972667.1|	hypothetical protein SELMODRAFT_441904 [Selaginella moellendorffii]	1063	2e-126	1030	330	246	58.48	3	989	352	677	3	0	Selaginella moellendorffii
contig_46253	1058	gi|462410081|gb|EMJ15415.1|	hypothetical protein PRUPE_ppa022640mg [Prunus persica]	580	1e-27	307	225	113	36.89	382	1056	1	219	1	0	Prunus persica
contig_46263	1490	gi|585710734|ref|XP_006824602.1|	PREDICTED: RNA-directed DNA polymerase from mobile element jockey-like [Saccoglossus kowalevskii]	265	3e-14	201	109	68	35.78	452	126	89	197	-1	0	Saccoglossus kowalevskii
contig_46293	1166	gi|147812093|emb|CAN74740.1|	hypothetical protein VITISV_040899 [Vitis vinifera]	607	2e-23	277	283	138	33.92	914	174	8	282	-1	0	Vitis vinifera
contig_46456	1190	gi|89887350|gb|ABD78329.1|	polyprotein [Primula vulgaris]	383	4e-30	323	147	91	44.9	461	21	128	274	-1	0	Primula vulgaris
contig_46476	4896	gi|332322082|emb|CCA65974.1|	hypothetical protein [Beta vulgaris subsp. vulgaris]	1379	1e-143	1262	1062	516	31.26	4887	1804	331	1376	-1	0	Beta vulgaris subsp. vulgaris
contig_46487	404	gi|452984677|gb|EME84434.1|	hypothetical protein MYCFIDRAFT_210875 [Pseudocercospora fijiensis CIRAD86]	187	1e-46	404	111	91	70.27	71	403	44	152	2	0	Pseudocercospora fijiensis CIRAD86
contig_46527	3545	gi|462408445|gb|EMJ13779.1|	hypothetical protein PRUPE_ppa015871mg, partial [Prunus persica]	1499	2e-31	361	304	164	30.59	896	3	323	616	-1	0	Prunus persica
contig_46558	1072	gi|452841447|gb|EME43384.1|	hypothetical protein DOTSEDRAFT_72702 [Dothistroma septosporum NZE10]	522	0	1744	357	347	94.12	1072	2	42	398	-1	0	Dothistroma septosporum NZE10
contig_46579	1716	gi|168062094|ref|XP_001783018.1|	predicted protein [Physcomitrella patens]	553	4e-81	704	518	276	35.33	1711	299	33	541	-3	0	Physcomitrella patens
contig_46589	831	gi|116792842|gb|ABK26521.1|	unknown [Picea sitchensis]	370	5e-101	797	233	175	61.37	829	131	138	370	-3	0	Picea sitchensis
contig_46599	1273	gi|452844622|gb|EME46556.1|	hypothetical protein DOTSEDRAFT_70537 [Dothistroma septosporum NZE10]	422	0	1480	416	352	67.55	13	1245	1	416	1	0	Dothistroma septosporum NZE10
contig_46659	850	gi|317106761|dbj|BAJ53254.1|	JHL25P11.3 [Jatropha curcas]	943	2e-24	173	117	67	39.32	463	804	264	377	1	0	Jatropha curcas
contig_46741	1648	gi|387965727|gb|AFK13856.1|	Ty3/gypsy retrotransposon protein [Beta vulgaris subsp. vulgaris]	1631	5e-104	354	206	112	39.32	926	327	930	1135	-3	0	Beta vulgaris subsp. vulgaris
contig_46764	1328	gi|302768305|ref|XP_002967572.1|	glycosyltransferase, CAZy family GT34-like protein [Selaginella moellendorffii]	439	1e-08	160	46	35	67.39	3	140	385	430	3	0	Selaginella moellendorffii
contig_46785	944	gi|462403623|gb|EMJ09180.1|	hypothetical protein PRUPE_ppa015715mg, partial [Prunus persica]	1445	5e-31	259	79	57	55.7	239	3	1016	1094	-1	0	Prunus persica
contig_46816	1604	gi|347597790|gb|AEP14546.1|	clavata 1-like protein [Pinus pinaster]	1014	2e-131	1077	483	307	48.65	1603	155	191	672	-2	0	Pinus pinaster
contig_46826	1961	gi|116789946|gb|ABK25447.1|	unknown [Picea sitchensis]	477	0	1569	479	358	62.21	1648	221	1	468	-2	0	Picea sitchensis
contig_46928	611	gi|398404810|ref|XP_003853871.1|	hypothetical protein MYCGRDRAFT_91773 [Zymoseptoria tritici IPO323]	750	3e-76	649	191	160	75.92	3	560	560	750	3	0	Zymoseptoria tritici IPO323
contig_47036	641	gi|586661083|ref|XP_006830303.1|	hypothetical protein AMTR_s00121p00111530 [Amborella trichopoda]	976	1e-124	994	213	194	82.63	2	640	153	365	2	0	Amborella trichopoda
contig_47057	1048	gi|398389582|ref|XP_003848252.1|	hypothetical protein MYCGRDRAFT_101681 [Zymoseptoria tritici IPO323]	299	6e-145	1089	274	235	78.47	31	852	1	272	1	0	Zymoseptoria tritici IPO323
contig_47067	2137	gi|502085894|ref|XP_004488041.1|	PREDICTED: probable polyamine oxidase 5-like [Cicer arietinum]	548	3e-137	1096	565	346	43.19	406	2022	2	543	1	0	Cicer arietinum
contig_47077	1646	gi|452847127|gb|EME49059.1|	hypothetical protein DOTSEDRAFT_30380 [Dothistroma septosporum NZE10]	451	2e-169	1286	425	311	63.76	96	1295	22	445	3	0	Dothistroma septosporum NZE10
contig_47119	393	gi|453080470|gb|EMF08521.1|	septin [Sphaerulina musiva SO2202]	344	6e-90	705	131	130	99.24	393	1	90	220	-1	0	Sphaerulina musiva SO2202
contig_47179	914	gi|321474716|gb|EFX85681.1|	hypothetical protein DAPPUDRAFT_313764 [Daphnia pulex]	1539	9e-14	199	308	136	25	886	11	253	542	-2	0	Daphnia pulex
contig_47220	879	gi|147864804|emb|CAN81548.1|	hypothetical protein VITISV_007953 [Vitis vinifera]	248	1e-06	138	94	52	35.11	300	22	119	212	-1	0	Vitis vinifera
contig_47230	397	gi|508717497|gb|EOY09394.1|	Uncharacterized protein TCM_024822 [Theobroma cacao]	431	9e-35	337	124	88	48.39	373	2	145	268	-1	0	Theobroma cacao
contig_47241	517	gi|452984586|gb|EME84343.1|	hypothetical protein MYCFIDRAFT_152568 [Pseudocercospora fijiensis CIRAD86]	382	2e-32	323	70	64	84.29	1	210	313	382	1	0	Pseudocercospora fijiensis CIRAD86
contig_47302	370	gi|452840303|gb|EME42241.1|	hypothetical protein DOTSEDRAFT_73161 [Dothistroma septosporum NZE10]	614	1e-63	546	123	115	86.99	370	2	286	407	-1	0	Dothistroma septosporum NZE10
contig_47312	635	gi|224118926|ref|XP_002331338.1|	predicted protein [Populus trichocarpa]	819	5e-10	164	108	54	29.63	179	502	16	123	2	0	Populus trichocarpa
contig_47414	1155	gi|257147229|emb|CAR86202.1|	Conserved protein [Lactobacillus rhamnosus GG]	131	3e-20	235	100	62	53	854	1153	1	100	2	0	Lactobacillus rhamnosus GG
contig_47466	788	gi|168001184|ref|XP_001753295.1|	predicted protein [Physcomitrella patens]	458	5e-49	315	129	84	48.06	531	157	275	403	-3	0	Physcomitrella patens
contig_47486	614	gi|449299010|gb|EMC95024.1|	hypothetical protein BAUCODRAFT_72765 [Baudoinia compniacensis UAMH 10762]	287	5e-69	569	145	118	73.1	34	468	19	163	1	0	Baudoinia compniacensis UAMH 10762
contig_47578	511	gi|116793445|gb|ABK26749.1|	unknown [Picea sitchensis]	148	9e-56	465	124	103	66.13	2	373	24	147	2	0	Picea sitchensis
contig_47588	670	gi|453086225|gb|EMF14267.1|	ribosomal protein S16 [Sphaerulina musiva SO2202]	150	1e-91	709	142	140	90.85	92	517	1	142	2	0	Sphaerulina musiva SO2202
contig_47598	646	gi|47824985|gb|AAT38758.1|	Putative gag-pol polyprotein, identical [Solanum demissum]	1333	4e-37	374	185	106	43.78	10	555	1139	1323	1	0	Solanum demissum
contig_47669	637	gi|587893220|gb|EXB81774.1|	hypothetical protein L484_001349 [Morus notabilis]	614	2e-27	296	101	69	59.41	3	305	201	286	3	0	Morus notabilis
contig_47721	1606	gi|502166689|ref|XP_004513956.1|	PREDICTED: uncharacterized protein LOC101500085 isoform X2 [Cicer arietinum]	814	9e-14	206	266	118	27.07	697	1410	504	752	1	0	Cicer arietinum
contig_47784	1213	gi|452841945|gb|EME43881.1|	hypothetical protein DOTSEDRAFT_71628 [Dothistroma septosporum NZE10]	309	2e-122	947	310	241	65.16	1137	208	1	309	-2	0	Dothistroma septosporum NZE10
contig_47804	517	gi|310753565|gb|ADP20179.1|	gag-pol polyprotein [Silene latifolia]	1475	3e-25	172	64	43	43.75	8	199	378	441	2	0	Silene latifolia
contig_47826	814	gi|116833024|gb|ABK29441.1|	sugar transport protein, partial [Coffea canephora]	290	8e-39	372	158	105	44.94	812	339	129	286	-3	0	Coffea canephora
contig_47847	2857	gi|586769235|ref|XP_006856168.1|	hypothetical protein AMTR_s00059p00176060 [Amborella trichopoda]	511	1e-112	943	457	289	39.61	1997	681	54	510	-3	0	Amborella trichopoda
contig_47929	1246	gi|341958473|gb|AEL13780.1|	expansin A, partial [Taxus baccata]	101	2e-08	148	30	29	90	1	90	52	81	1	0	Taxus baccata
contig_47941	479	gi|294460354|gb|ADE75758.1|	unknown [Picea sitchensis]	573	8e-49	445	160	103	56.88	1	477	142	260	1	0	Picea sitchensis
contig_48003	477	gi|572152999|ref|NP_001275803.1|	acyl-ACP-thioesterase B [Citrus sinensis]	418	6e-08	144	45	31	64.44	477	343	307	346	-1	0	Citrus sinensis
contig_48147	425	gi|15235472|ref|NP_195434.1|	pentatricopeptide repeat-containing protein [Arabidopsis thaliana]	691	4e-10	161	75	48	40	225	1	70	144	-3	0	Arabidopsis thaliana
contig_48319	416	gi|116786574|gb|ABK24160.1|	unknown [Picea sitchensis]	316	9e-15	191	54	42	74.07	416	261	263	316	-1	0	Picea sitchensis
contig_48349	321	gi|452836587|gb|EME38531.1|	hypothetical protein DOTSEDRAFT_75899 [Dothistroma septosporum NZE10]	145	7e-58	472	91	91	98.9	47	319	1	91	2	0	Dothistroma septosporum NZE10
contig_48391	407	gi|297791549|ref|XP_002863659.1|	hypothetical protein ARALYDRAFT_494659 [Arabidopsis lyrata subsp. lyrata]	648	5e-15	198	93	58	48.39	129	407	4	90	3	0	Arabidopsis lyrata subsp. lyrata
contig_48421	481	gi|208609049|dbj|BAG72147.1|	hypothetical protein [Lotus japonicus]	1520	1e-22	213	136	74	34.56	479	102	840	967	-3	0	Lotus japonicus
contig_48484	738	gi|453085112|gb|EMF13155.1|	Aldo_ket_red-domain-containing protein [Sphaerulina musiva SO2202]	346	3e-108	839	241	188	65.98	720	1	1	238	-1	0	Sphaerulina musiva SO2202
contig_48525	1665	gi|586778663|ref|XP_006858327.1|	hypothetical protein AMTR_s00064p00137280 [Amborella trichopoda]	580	0	1407	532	351	54.14	1665	142	90	578	-1	0	Amborella trichopoda
contig_48596	1054	gi|148906489|gb|ABR16397.1|	unknown [Picea sitchensis]	508	1e-76	652	249	169	52.61	359	1054	14	262	2	0	Picea sitchensis
contig_48618	3921	gi|34392557|dbj|BAC82607.1|	pol-like protein [Tetraodon nigroviridis]	1302	1e-30	356	268	145	29.48	1522	2319	415	680	1	0	Tetraodon nigroviridis
contig_48629	850	gi|156401266|ref|XP_001639212.1|	predicted protein [Nematostella vectensis]	665	6e-11	174	199	96	25.63	632	72	188	383	-3	0	Nematostella vectensis
contig_48649	1749	gi|508786291|gb|EOY33547.1|	UPF0481 protein, putative [Theobroma cacao]	492	5e-34	362	452	197	26.33	1572	241	53	478	-1	0	Theobroma cacao
contig_48659	965	gi|116792842|gb|ABK26521.1|	unknown [Picea sitchensis]	370	8e-86	700	224	155	57.14	5	676	31	254	2	0	Picea sitchensis
contig_48741	516	gi|38344156|emb|CAD41876.2|	OSJNBa0041A02.23 [Oryza sativa Japonica Group]	1373	2e-25	201	84	60	45.24	2	253	1204	1287	2	0	Oryza sativa Japonica Group
contig_48752	792	gi|224286393|gb|ACN40904.1|	unknown [Picea sitchensis]	218	2e-13	161	109	57	33.94	231	557	31	125	3	0	Picea sitchensis
contig_48762	544	gi|586681366|ref|XP_006840809.1|	hypothetical protein AMTR_s00214p00019140 [Amborella trichopoda]	222	2e-17	212	99	61	46.46	299	3	16	111	-3	0	Amborella trichopoda
contig_48804	987	gi|452845463|gb|EME47396.1|	hypothetical protein DOTSEDRAFT_69360 [Dothistroma septosporum NZE10]	807	3e-13	195	134	83	44.78	849	475	677	799	-1	0	Dothistroma septosporum NZE10
contig_48845	602	gi|116788877|gb|ABK25036.1|	unknown [Picea sitchensis]	367	4e-11	170	48	40	58.33	599	456	236	283	-1	0	Picea sitchensis
contig_48937	560	gi|357469013|ref|XP_003604791.1|	Jasmonate O-methyltransferase [Medicago truncatula]	359	9e-15	130	62	38	45.16	3	182	187	245	3	0	Medicago truncatula
contig_48957	1734	gi|351721140|ref|NP_001235152.1|	S-locus lectin protein kinase family protein precursor [Glycine max]	829	2e-106	898	504	301	40.67	275	1732	50	538	2	0	Glycine max
contig_48988	1219	gi|508780720|gb|EOY27976.1|	CBL-interacting protein kinase 20 [Theobroma cacao]	474	1e-08	120	34	26	55.88	588	487	432	465	-2	0	Theobroma cacao
contig_49008	471	gi|148906138|gb|ABR16227.1|	unknown [Picea sitchensis]	351	5e-19	198	77	52	54.55	268	59	274	350	-3	0	Picea sitchensis
contig_49102	380	gi|116791637|gb|ABK26051.1|	unknown [Picea sitchensis]	241	5e-14	183	69	48	57.97	3	209	8	76	3	0	Picea sitchensis
contig_49127	1218	gi|452977662|gb|EME77428.1|	hypothetical protein MYCFIDRAFT_158260 [Pseudocercospora fijiensis CIRAD86]	309	2e-153	1151	317	255	69.4	1157	207	1	309	-2	0	Pseudocercospora fijiensis CIRAD86
contig_49177	703	gi|4335731|gb|AAD17409.1|	putative retroelement pol polyprotein [Arabidopsis thaliana]	1347	3e-22	263	267	128	29.96	701	3	681	934	-3	0	Arabidopsis thaliana
contig_49199	750	gi|566150638|ref|XP_006369479.1|	hypothetical protein POPTR_0001s23830g [Populus trichocarpa]	563	5e-38	376	223	132	38.12	654	1	5	225	-1	0	Populus trichocarpa
contig_49220	1129	gi|147854417|emb|CAN78583.1|	hypothetical protein VITISV_029931 [Vitis vinifera]	1875	6e-22	181	96	55	37.5	513	229	1274	1369	-2	0	Vitis vinifera
contig_49301	457	gi|225679314|gb|EEH17598.1|	ATP synthase subunit alpha [Paracoccidioides brasiliensis Pb03]	255	4e-98	753	151	150	96.03	3	455	19	169	3	0	Paracoccidioides brasiliensis Pb03
contig_49321	584	gi|116780190|gb|ABK21582.1|	unknown [Picea sitchensis]	350	1e-07	142	28	26	89.29	1	84	54	81	1	0	Picea sitchensis
contig_49331	634	gi|568113990|gb|ETN36612.1|	phosphoglycerate kinase [Cyphellophora europaea CBS 101466]	417	3e-100	624	130	124	90	634	245	99	228	-1	0	Cyphellophora europaea CBS 101466
contig_49352	474	gi|586717952|ref|XP_006848210.1|	hypothetical protein AMTR_s00029p00242610 [Amborella trichopoda]	258	2e-23	253	87	65	62.07	230	460	136	222	2	0	Amborella trichopoda
contig_49362	750	gi|586648361|ref|XP_006828866.1|	hypothetical protein AMTR_s00001p00171160 [Amborella trichopoda]	904	4e-16	215	207	106	34.78	62	655	37	233	2	0	Amborella trichopoda
contig_49423	662	gi|398390407|ref|XP_003848664.1|	hypothetical protein MYCGRDRAFT_76764 [Zymoseptoria tritici IPO323]	363	2e-116	891	220	190	76.36	3	662	98	314	3	0	Zymoseptoria tritici IPO323
contig_49465	1497	gi|148909941|gb|ABR18056.1|	unknown [Picea sitchensis]	818	2e-95	757	441	259	41.72	1280	9	303	718	-2	0	Picea sitchensis
contig_49475	2333	gi|508709261|gb|EOY01158.1|	DNA/RNA polymerases superfamily protein [Theobroma cacao]	786	2e-19	185	254	118	27.17	1560	808	301	509	-3	0	Theobroma cacao
contig_49518	846	gi|148906770|gb|ABR16531.1|	unknown [Picea sitchensis]	183	2e-42	390	183	124	44.81	592	113	1	183	-3	0	Picea sitchensis
contig_49528	656	gi|297599295|ref|NP_001046945.2|	Os02g0513700 [Oryza sativa Japonica Group]	675	9e-22	256	95	64	51.58	359	75	253	347	-1	0	Oryza sativa Japonica Group
contig_49538	755	gi|452839021|gb|EME40961.1|	hypothetical protein DOTSEDRAFT_157982 [Dothistroma septosporum NZE10]	288	8e-75	434	146	109	58.9	18	452	16	155	3	0	Dothistroma septosporum NZE10
contig_49559	426	gi|356507032|ref|XP_003522275.1|	PREDICTED: probable WRKY transcription factor 50-like [Glycine max]	161	5e-27	272	119	82	46.22	80	424	22	139	2	0	Glycine max
contig_49589	3614	gi|587854264|gb|EXB44336.1|	putative serine/threonine-protein kinase mps1 [Morus notabilis]	836	0	1546	713	449	48.25	1069	3189	139	795	1	0	Morus notabilis
contig_49687	605	gi|453083770|gb|EMF11815.1|	hypothetical protein SEPMUDRAFT_67121 [Sphaerulina musiva SO2202]	715	1e-102	826	200	174	73	4	603	473	672	1	0	Sphaerulina musiva SO2202
contig_49719	3189	gi|449461463|ref|XP_004148461.1|	PREDICTED: serine acetyltransferase 5-like [Cucumis sativus]	294	6e-28	264	92	69	52.17	455	180	54	144	-2	0	Cucumis sativus
contig_49730	815	gi|586750172|ref|XP_006851555.1|	hypothetical protein AMTR_s00040p00185210 [Amborella trichopoda]	1530	1e-141	1144	270	243	74.07	813	4	269	538	-3	0	Amborella trichopoda
contig_49740	493	gi|190612861|gb|ACE80808.1|	pentatricopeptide repeat protein [Pinus nigra]	153	3e-11	162	44	33	70.45	425	294	107	150	-3	0	Pinus nigra
contig_49750	356	gi|68164457|gb|AAY87195.1|	reverse transcriptase [Ginkgo biloba]	143	2e-24	250	137	81	40.88	11	355	1	137	2	0	Ginkgo biloba
contig_49760	1588	gi|168000883|ref|XP_001753145.1|	predicted protein [Physcomitrella patens]	983	2e-27	317	256	137	32.81	251	1012	181	427	2	0	Physcomitrella patens
contig_49790	1599	gi|147807772|emb|CAN62252.1|	hypothetical protein VITISV_027357 [Vitis vinifera]	583	3e-28	319	162	100	46.91	1449	964	128	288	-1	0	Vitis vinifera
contig_49831	1759	gi|51450927|gb|AAU02711.1|	cytochrome c oxidase subunit I [Homo sapiens]	513	0	2273	513	497	91.81	158	1696	1	513	2	0	Homo sapiens
contig_49841	1184	gi|89887334|gb|ABD78322.1|	polyprotein [Primula vulgaris]	1359	2e-32	219	104	58	44.23	587	898	1089	1192	2	0	Primula vulgaris
contig_49862	613	gi|253761858|ref|XP_002489303.1|	hypothetical protein SORBIDRAFT_0010s005460 [Sorghum bicolor]	699	6e-17	210	82	54	47.56	253	8	194	275	-1	0	Sorghum bicolor
contig_49914	731	gi|224284234|gb|ACN39853.1|	unknown [Picea sitchensis]	473	1e-11	177	63	44	61.9	731	543	151	213	-1	0	Picea sitchensis
contig_50014	546	gi|508703673|gb|EOX95569.1|	DNA/RNA polymerases superfamily protein [Theobroma cacao]	1452	1e-22	177	65	42	52.31	321	512	365	426	3	0	Theobroma cacao
contig_50075	975	gi|568855906|ref|XP_006481536.1|	PREDICTED: apoptosis-inducing factor 2-like [Citrus sinensis]	369	8e-91	734	237	179	56.96	975	265	126	362	-1	0	Citrus sinensis
contig_50137	924	gi|147794801|emb|CAN71427.1|	hypothetical protein VITISV_027864 [Vitis vinifera]	1300	2e-59	344	151	99	47.02	456	10	906	1056	-1	0	Vitis vinifera
contig_50158	1448	gi|586757257|ref|XP_006853528.1|	hypothetical protein AMTR_s00032p00226460 [Amborella trichopoda]	1261	2e-127	880	337	237	54.01	990	1	807	1139	-3	0	Amborella trichopoda
contig_50179	409	gi|452848282|gb|EME50214.1|	hypothetical protein DOTSEDRAFT_68929 [Dothistroma septosporum NZE10]	567	8e-81	662	136	131	91.18	408	1	184	319	-2	0	Dothistroma septosporum NZE10
contig_50200	394	gi|116789854|gb|ABK25414.1|	unknown [Picea sitchensis]	389	3e-54	470	129	104	69.77	3	389	74	200	3	0	Picea sitchensis
contig_50220	435	gi|147841216|emb|CAN64356.1|	hypothetical protein VITISV_020633 [Vitis vinifera]	1852	2e-12	180	102	61	40.2	434	132	1101	1202	-2	0	Vitis vinifera
contig_50280	619	gi|586691263|ref|XP_006843075.1|	hypothetical protein AMTR_s02193p00008230, partial [Amborella trichopoda]	377	8e-47	427	206	119	39.81	2	619	150	355	2	0	Amborella trichopoda
contig_50290	327	gi|452846341|gb|EME48274.1|	hypothetical protein DOTSEDRAFT_70020 [Dothistroma septosporum NZE10]	308	3e-44	395	85	81	88.24	1	255	224	308	1	0	Dothistroma septosporum NZE10
contig_50310	767	gi|361069085|gb|AEW08854.1|	hypothetical protein CL1973Contig1_04, partial [Pinus radiata]	65	2e-20	227	56	49	69.64	222	389	7	62	3	0	Pinus radiata
contig_50320	631	gi|586714592|ref|XP_006847418.1|	hypothetical protein AMTR_s00153p00065050 [Amborella trichopoda]	1121	5e-87	737	214	173	66.82	9	629	56	267	3	0	Amborella trichopoda
contig_50392	601	gi|449507290|ref|XP_004162989.1|	PREDICTED: lachrymatory-factor synthase-like [Cucumis sativus]	163	3e-12	172	113	59	38.94	3	341	50	157	3	0	Cucumis sativus
contig_50453	360	gi|568876152|ref|XP_006491149.1|	PREDICTED: G-type lectin S-receptor-like serine/threonine-protein kinase SD2-2-like [Citrus sinensis]	894	2e-10	163	123	58	33.33	352	2	240	354	-3	0	Citrus sinensis
contig_50495	1749	gi|294460229|gb|ADE75697.1|	unknown [Picea sitchensis]	614	0	2473	588	514	77.21	1747	2	16	603	-3	0	Picea sitchensis
contig_50507	886	gi|302142511|emb|CBI19714.3|	unnamed protein product [Vitis vinifera]	422	1e-51	445	145	97	55.17	602	168	274	418	-3	0	Vitis vinifera
contig_50517	365	gi|108935817|sp|P40108.2|ALDH_CLAHE	RecName: Full=Aldehyde dehydrogenase; Short=ALDDH; Short=ALDH; AltName: Full=Allergen Cla h 3; AltName: Full=Allergen Cla h III; AltName: Allergen=Cla h 10	496	3e-73	604	120	118	95	362	3	355	474	-1	0
contig_50537	411	gi|568862026|ref|XP_006484493.1|	PREDICTED: outer envelope protein 80, chloroplastic-like [Citrus sinensis]	707	3e-20	238	71	55	63.38	5	217	635	705	2	0	Citrus sinensis
contig_50590	1005	gi|116309032|emb|CAH66146.1|	OSIGBa0114M03.4 [Oryza sativa Indica Group]	1448	2e-52	320	137	84	48.18	36	440	595	731	3	0	Oryza sativa Indica Group
contig_50612	617	gi|40060533|gb|AAR37423.1|	putative ethylene response factor 5 [Vitis aestivalis]	341	2e-34	339	167	101	45.51	464	9	176	341	-1	0	Vitis aestivalis
contig_50806	925	gi|147838602|emb|CAN65058.1|	hypothetical protein VITISV_008902 [Vitis vinifera]	857	2e-59	353	180	114	46.11	865	335	28	204	-1	0	Vitis vinifera
contig_50836	1142	gi|116779994|gb|ABK21509.1|	unknown [Picea sitchensis]	220	3e-22	255	74	58	63.51	228	449	147	220	3	0	Picea sitchensis
contig_50876	718	gi|571551748|ref|XP_006603418.1|	PREDICTED: uncharacterized protein LOC102664224 [Glycine max]	243	2e-09	156	83	54	39.76	249	4	26	108	-2	0	Glycine max
contig_50939	1940	gi|462408445|gb|EMJ13779.1|	hypothetical protein PRUPE_ppa015871mg, partial [Prunus persica]	1499	3e-16	120	108	58	31.48	1215	931	319	424	-3	0	Prunus persica
contig_51000	715	gi|452838253|gb|EME40194.1|	hypothetical protein DOTSEDRAFT_74869 [Dothistroma septosporum NZE10]	370	8e-115	884	219	184	77.63	714	70	154	369	-2	0	Dothistroma septosporum NZE10
contig_51040	1643	gi|502165747|ref|XP_004513677.1|	PREDICTED: LRR receptor-like serine/threonine-protein kinase GSO1-like [Cicer arietinum]	1047	6e-72	660	569	285	34.45	1551	1	41	590	-3	0	Cicer arietinum
contig_51060	481	gi|452986807|gb|EME86563.1|	hypothetical protein MYCFIDRAFT_210534 [Pseudocercospora fijiensis CIRAD86]	338	5e-75	609	160	131	65.62	2	481	100	259	2	0	Pseudocercospora fijiensis CIRAD86
contig_51090	325	gi|224110822|ref|XP_002315646.1|	T-complex protein 1 [Populus trichocarpa]	535	6e-10	119	22	22	90.91	203	268	352	373	2	0	Populus trichocarpa
contig_51121	437	gi|453082084|gb|EMF10132.1|	enolase [Sphaerulina musiva SO2202]	438	3e-63	441	96	91	84.38	435	148	150	245	-3	0	Sphaerulina musiva SO2202
contig_51204	930	gi|356565093|ref|XP_003550779.1|	PREDICTED: CAS1 domain-containing protein 1-like isoform X1 [Glycine max]	545	2e-06	140	48	33	54.17	3	146	393	433	3	0	Glycine max
contig_51225	397	gi|398396258|ref|XP_003851587.1|	hypothetical protein MYCGRDRAFT_104951 [Zymoseptoria tritici IPO323]	234	2e-39	359	105	85	64.76	2	316	132	234	2	0	Zymoseptoria tritici IPO323
contig_51255	814	gi|296082217|emb|CBI21222.3|	unnamed protein product [Vitis vinifera]	1582	2e-25	291	216	115	37.5	25	633	1373	1582	1	0	Vitis vinifera
contig_51286	1335	gi|255588867|ref|XP_002534745.1|	conserved hypothetical protein [Ricinus communis]	98	5e-08	145	43	32	74.42	367	239	47	89	-3	0	Ricinus communis
contig_51318	2706	gi|222637552|gb|EEE67684.1|	hypothetical protein OsJ_25333 [Oryza sativa Japonica Group]	238	2e-07	149	91	51	37.36	2122	2379	81	167	1	0	Oryza sativa Japonica Group
contig_51328	2316	gi|130582|sp|P10978.1|POLX_TOBAC	RecName: Full=Retrovirus-related Pol polyprotein from transposon TNT 1-94; Includes: RecName: Full=Protease; Includes: RecName: Full=Reverse transcriptase; Includes: RecName: Full=Endonuclease	1328	8e-40	425	193	124	47.67	2224	1655	545	736	-3	0
contig_51339	411	gi|190183763|dbj|BAG48495.1|	TM8-like MADS-box transcription factor [Cryptomeria japonica]	212	6e-58	482	137	112	67.88	1	411	19	155	1	0	Cryptomeria japonica
contig_51370	1775	gi|586694503|ref|XP_006843566.1|	hypothetical protein AMTR_s00007p00088050 [Amborella trichopoda]	1327	2e-57	559	478	232	34.1	1672	410	14	478	-2	0	Amborella trichopoda
contig_51493	963	gi|224284397|gb|ACN39933.1|	unknown [Picea sitchensis]	559	6e-164	1236	320	268	72.5	962	3	156	470	-2	0	Picea sitchensis
contig_51503	2832	gi|148906303|gb|ABR16307.1|	unknown [Picea sitchensis]	407	3e-31	214	169	87	34.32	960	1451	191	358	3	0	Picea sitchensis
contig_51535	688	gi|587892259|gb|EXB80846.1|	hypothetical protein L484_020104 [Morus notabilis]	799	1e-09	162	45	35	62.22	135	1	63	107	-2	0	Morus notabilis
contig_51642	582	gi|508712854|gb|EOY04751.1|	FKBP-like peptidyl-prolyl cis-trans isomerase family protein isoform 2 [Theobroma cacao]	224	7e-29	293	66	63	86.36	572	375	159	224	-2	0	Theobroma cacao
contig_51672	3573	gi|462403223|gb|EMJ08780.1|	hypothetical protein PRUPE_ppa018489mg, partial [Prunus persica]	1146	1e-100	915	516	291	38.76	2037	3572	124	632	3	0	Prunus persica
contig_51693	1487	gi|148910650|gb|ABR18395.1|	unknown [Picea sitchensis]	551	9e-86	730	354	226	48.59	504	1484	10	363	3	0	Picea sitchensis
contig_51713	804	gi|255566732|ref|XP_002524350.1|	Alliin lyase precursor, putative [Ricinus communis]	440	1e-23	167	65	42	53.85	486	292	125	189	-1	0	Ricinus communis
contig_51765	633	gi|148910226|gb|ABR18194.1|	unknown [Picea sitchensis]	579	2e-33	339	148	90	47.97	172	579	32	179	1	0	Picea sitchensis
contig_51806	860	gi|323449148|gb|EGB05038.1|	hypothetical protein AURANDRAFT_66664 [Aureococcus anophagefferens]	837	2e-06	140	140	72	31.43	272	682	112	248	2	0	Aureococcus anophagefferens
contig_51827	643	gi|222635571|gb|EEE65703.1|	hypothetical protein OsJ_21337 [Oryza sativa Japonica Group]	217	3e-08	145	55	37	45.45	629	465	119	173	-3	0	Oryza sativa Japonica Group
contig_51837	673	gi|398391625|ref|XP_003849272.1|	hypothetical protein MYCGRDRAFT_48216 [Zymoseptoria tritici IPO323]	237	1e-75	611	168	139	68.45	500	3	1	168	-3	0	Zymoseptoria tritici IPO323
contig_51891	826	gi|149688552|gb|ABR27721.1|	dirigent-like protein [Picea sitchensis]	175	4e-20	234	171	100	37.43	802	323	8	173	-1	0	Picea sitchensis
contig_51982	3617	gi|586753606|ref|XP_006852596.1|	hypothetical protein AMTR_s00021p00219530 [Amborella trichopoda]	942	4e-71	592	558	289	33.33	2899	1259	5	489	-2	0	Amborella trichopoda
contig_52002	543	gi|302791735|ref|XP_002977634.1|	hypothetical protein SELMODRAFT_176387 [Selaginella moellendorffii]	584	1e-06	136	29	27	86.21	303	389	231	259	3	0	Selaginella moellendorffii
contig_52053	1117	gi|148909481|gb|ABR17838.1|	unknown [Picea sitchensis]	795	7e-60	552	285	169	37.19	258	1112	116	400	3	0	Picea sitchensis
contig_52105	578	gi|586762300|ref|XP_006854636.1|	hypothetical protein AMTR_s00030p00184390 [Amborella trichopoda]	477	4e-11	171	64	40	54.69	137	328	157	220	2	0	Amborella trichopoda
contig_52248	881	gi|116792842|gb|ABK26521.1|	unknown [Picea sitchensis]	370	4e-119	919	293	208	57.68	881	3	76	368	-1	0	Picea sitchensis
contig_52352	1522	gi|587909434|gb|EXB97347.1|	hypothetical protein L484_024210 [Morus notabilis]	880	4e-102	865	505	283	36.63	6	1517	125	558	3	0	Morus notabilis
contig_52435	2289	gi|587891566|gb|EXB80185.1|	Pleiotropic drug resistance protein 1 [Morus notabilis]	840	0	2090	681	503	55.95	2021	3	87	764	-2	0	Morus notabilis
contig_52499	1307	gi|89887350|gb|ABD78329.1|	polyprotein [Primula vulgaris]	383	4e-27	199	122	69	36.89	173	535	97	218	2	0	Primula vulgaris
contig_52509	1722	gi|168011019|ref|XP_001758201.1|	predicted protein [Physcomitrella patens]	490	7e-97	807	475	265	36.42	33	1430	1	407	3	0	Physcomitrella patens
contig_52551	956	gi|116789358|gb|ABK25219.1|	unknown [Picea sitchensis]	563	1e-39	394	164	107	49.39	620	141	395	558	-1	0	Picea sitchensis
contig_52593	686	gi|462418685|gb|EMJ22948.1|	hypothetical protein PRUPE_ppb022800mg, partial [Prunus persica]	722	1e-14	119	49	29	51.02	147	1	315	360	-3	0	Prunus persica
contig_52623	509	gi|561026097|gb|ESW24782.1|	hypothetical protein PHAVU_004G159700g [Phaseolus vulgaris]	238	2e-13	181	61	43	54.1	508	341	175	235	-2	0	Phaseolus vulgaris
contig_52643	354	gi|462396420|gb|EMJ02219.1|	hypothetical protein PRUPE_ppa005589mg [Prunus persica]	452	5e-19	223	109	66	38.53	327	1	157	265	-1	0	Prunus persica
contig_52704	525	gi|220966840|gb|ACL97387.1|	Gag-Pol polyprotein [Lotus japonicus]	1305	8e-08	145	115	51	30.43	143	484	222	336	2	0	Lotus japonicus
contig_52725	1083	gi|586687914|ref|XP_006842315.1|	hypothetical protein AMTR_s00079p00138710 [Amborella trichopoda]	364	3e-68	532	140	116	70.71	205	624	209	348	1	0	Amborella trichopoda
contig_52775	1272	gi|147865100|emb|CAN79389.1|	hypothetical protein VITISV_004909 [Vitis vinifera]	895	2e-72	453	200	123	43	1040	441	589	788	-2	0	Vitis vinifera
contig_52815	1884	gi|586778228|ref|XP_006858227.1|	hypothetical protein AMTR_s00062p00189850 [Amborella trichopoda]	442	0	1411	383	311	67.62	1672	530	59	435	-3	0	Amborella trichopoda
contig_52939	827	gi|225460935|ref|XP_002277934.1|	PREDICTED: GDSL esterase/lipase At5g55050 [Vitis vinifera]	364	1e-67	573	210	155	56.19	210	827	15	222	3	0	Vitis vinifera
contig_52959	366	gi|91176517|gb|ABE26648.1|	pol polyprotein [Nosema bombycis]	1225	5e-20	236	121	74	42.98	366	4	939	1058	-1	0	Nosema bombycis
contig_53010	446	gi|449295375|gb|EMC91397.1|	hypothetical protein BAUCODRAFT_39566 [Baudoinia compniacensis UAMH 10762]	475	3e-36	351	141	100	53.19	423	4	1	139	-3	0	Baudoinia compniacensis UAMH 10762
contig_53227	1010	gi|388515927|gb|AFK46025.1|	unknown [Lotus japonicus]	251	1e-37	366	241	131	38.17	703	2	37	249	-2	0	Lotus japonicus
contig_53237	623	gi|302772513|ref|XP_002969674.1|	hypothetical protein SELMODRAFT_63250 [Selaginella moellendorffii]	463	3e-39	239	56	50	80.36	162	329	392	447	3	0	Selaginella moellendorffii
contig_53247	424	gi|502168089|ref|XP_004514317.1|	PREDICTED: uncharacterized protein LOC101499663 [Cicer arietinum]	421	7e-09	150	103	55	35.92	423	163	174	276	-2	0	Cicer arietinum
contig_53375	410	gi|462398167|gb|EMJ03835.1|	hypothetical protein PRUPE_ppa012070mg [Prunus persica]	184	9e-51	376	74	74	100	187	408	90	163	1	0	Prunus persica
contig_53386	2668	gi|502086885|ref|XP_004488357.1|	PREDICTED: probable galacturonosyltransferase 10-like [Cicer arietinum]	533	2e-45	192	99	55	41.41	1901	2176	365	463	2	0	Cicer arietinum
contig_53407	1937	gi|452840949|gb|EME42886.1|	hypothetical protein DOTSEDRAFT_72356 [Dothistroma septosporum NZE10]	548	0	2395	545	508	86.97	1764	133	4	548	-3	0	Dothistroma septosporum NZE10
contig_53417	2170	gi|460395326|ref|XP_004243235.1|	PREDICTED: ATP-dependent DNA helicase PIF1-like [Solanum lycopersicum]	498	4e-157	1225	438	313	54.34	442	1725	47	483	1	0	Solanum lycopersicum
contig_53490	1270	gi|242058731|ref|XP_002458511.1|	hypothetical protein SORBIDRAFT_03g034920 [Sorghum bicolor]	687	5e-23	172	206	93	28.64	714	1268	410	607	3	0	Sorghum bicolor
contig_53531	1521	gi|148906112|gb|ABR16214.1|	unknown [Picea sitchensis]	449	2e-95	789	295	202	56.61	1144	272	142	422	-3	0	Picea sitchensis
contig_53603	847	gi|148906116|gb|ABR16216.1|	unknown [Picea sitchensis]	394	6e-52	470	201	127	43.28	246	836	161	361	3	0	Picea sitchensis
contig_53613	1240	gi|302783823|ref|XP_002973684.1|	hypothetical protein SELMODRAFT_413959 [Selaginella moellendorffii]	537	4e-144	1112	348	261	60.34	1026	1	3	344	-2	0	Selaginella moellendorffii
contig_53634	559	gi|398393232|ref|XP_003850075.1|	hypothetical protein MYCGRDRAFT_110506 [Zymoseptoria tritici IPO323]	1176	2e-86	731	185	155	74.05	556	2	730	913	-1	0	Zymoseptoria tritici IPO323
contig_53644	779	gi|398408349|ref|XP_003855640.1|	hypothetical protein MYCGRDRAFT_107974 [Zymoseptoria tritici IPO323]	578	3e-121	701	146	138	89.73	438	1	316	461	-3	0	Zymoseptoria tritici IPO323
contig_53654	764	gi|361128384|gb|EHL00325.1|	putative Uncharacterized hemerythrin-like protein [Glarea lozoyensis 74030]	215	1e-43	265	109	70	49.54	283	609	109	215	1	0	Glarea lozoyensis 74030
contig_53725	1721	gi|502180142|ref|XP_004516575.1|	PREDICTED: uncharacterized protein LOC101493090 [Cicer arietinum]	835	2e-24	294	394	184	27.66	1428	343	96	481	-3	0	Cicer arietinum
contig_53745	681	gi|9927274|dbj|BAB08213.2|	unnamed protein product [Oryza sativa Japonica Group]	2876	9e-51	469	154	113	54.55	2	463	2607	2760	2	0	Oryza sativa Japonica Group
contig_53765	508	gi|586776478|ref|XP_006857769.1|	hypothetical protein AMTR_s00061p00202160 [Amborella trichopoda]	1061	3e-08	148	141	64	31.21	78	494	117	256	3	0	Amborella trichopoda
contig_53775	499	gi|356520561|ref|XP_003528930.1|	PREDICTED: bark storage protein A [Glycine max]	343	4e-16	203	92	63	40.22	493	221	243	334	-1	0	Glycine max
contig_53878	1544	gi|147782066|emb|CAN76505.1|	hypothetical protein VITISV_016883 [Vitis vinifera]	882	2e-12	188	272	129	26.1	775	1539	55	318	1	0	Vitis vinifera
contig_53888	514	gi|470102560|ref|XP_004287720.1|	PREDICTED: SRSF protein kinase 1-like [Fragaria vesca subsp. vesca]	445	2e-14	195	80	52	47.5	497	261	365	444	-3	0	Fragaria vesca subsp. vesca
contig_53920	444	gi|361068547|gb|AEW08585.1|	hypothetical protein CL622Contig1_01, partial [Pinus radiata]	81	2e-10	152	54	42	53.7	444	283	16	69	-1	0	Pinus radiata
contig_53940	1497	gi|567903028|ref|XP_006444002.1|	hypothetical protein CICLE_v10019207mg [Citrus clementina]	659	7e-79	428	154	113	50	425	880	485	638	2	0	Citrus clementina
contig_53990	715	gi|587848708|gb|EXB38967.1|	Subtilisin-like protease [Morus notabilis]	761	3e-85	715	255	183	57.25	713	3	152	406	-3	0	Morus notabilis
contig_54094	789	gi|502081370|ref|XP_004486846.1|	PREDICTED: protein ODORANT1-like [Cicer arietinum]	343	4e-16	210	130	70	41.54	1	375	51	147	1	0	Cicer arietinum
contig_54217	420	gi|453084982|gb|EMF13026.1|	Ribosomal_L27e-domain-containing protein [Sphaerulina musiva SO2202]	135	2e-89	683	134	131	96.27	19	420	1	134	1	0	Sphaerulina musiva SO2202
contig_54288	722	gi|462405925|gb|EMJ11389.1|	hypothetical protein PRUPE_ppa017790mg [Prunus persica]	1485	7e-48	445	218	135	45.41	6	644	750	963	3	0	Prunus persica
contig_54330	951	gi|586688378|ref|XP_006842420.1|	hypothetical protein AMTR_s00077p00014810 [Amborella trichopoda]	315	4e-124	949	233	206	75.97	951	253	83	315	-1	0	Amborella trichopoda
contig_54401	398	gi|508717497|gb|EOY09394.1|	Uncharacterized protein TCM_024822 [Theobroma cacao]	431	2e-25	269	103	71	44.66	14	322	157	259	2	0	Theobroma cacao
contig_54431	713	gi|239735560|ref|NP_001155151.1|	calreticulin precursor [Nasonia vitripennis]	403	2e-57	503	146	117	67.12	712	278	229	374	-2	0	Nasonia vitripennis
contig_54533	1448	gi|452989706|gb|EME89461.1|	hypothetical protein MYCFIDRAFT_27742 [Pseudocercospora fijiensis CIRAD86]	297	4e-22	262	159	85	41.51	34	462	132	290	1	0	Pseudocercospora fijiensis CIRAD86
contig_54576	406	gi|508704894|gb|EOX96790.1|	Actin-related protein 2/3 complex subunit 2 isoform 3 [Theobroma cacao]	307	5e-11	163	41	35	73.17	284	406	216	253	2	0	Theobroma cacao
contig_54606	689	gi|148906303|gb|ABR16307.1|	unknown [Picea sitchensis]	407	1e-25	217	96	60	46.88	399	112	141	234	-3	0	Picea sitchensis
contig_54636	1201	gi|224284251|gb|ACN39861.1|	unknown [Picea sitchensis]	1011	8e-07	146	133	73	28.57	914	522	149	281	-3	0	Picea sitchensis
contig_54721	363	gi|571523151|ref|XP_006598505.1|	PREDICTED: uncharacterized protein LOC102667806, partial [Glycine max]	517	5e-12	173	118	58	33.05	329	21	1	118	-2	0	Glycine max
contig_54791	415	gi|332848699|ref|XP_511838.3|	PREDICTED: myosin-2 isoform 2 [Pan troglodytes]	954	2e-58	395	82	82	100	166	411	676	757	1	0	Pan troglodytes
contig_54947	562	gi|357459269|ref|XP_003599915.1|	Receptor-like protein kinase [Medicago truncatula]	789	5e-30	316	157	93	43.31	550	80	621	771	-1	0	Medicago truncatula
contig_54987	619	gi|302781759|ref|XP_002972653.1|	hypothetical protein SELMODRAFT_270979 [Selaginella moellendorffii]	473	3e-94	753	183	162	74.32	619	74	291	473	-1	0	Selaginella moellendorffii
contig_55017	536	gi|407915800|gb|EKG09313.1|	hypothetical protein MPH_13669 [Macrophomina phaseolina MS6]	286	1e-11	138	53	33	49.06	213	55	113	165	-3	0	Macrophomina phaseolina MS6
contig_55048	752	gi|453085173|gb|EMF13216.1|	hypothetical protein SEPMUDRAFT_132564 [Sphaerulina musiva SO2202]	341	4e-74	612	205	154	58.54	751	137	141	339	-2	0	Sphaerulina musiva SO2202
contig_55078	374	gi|453086867|gb|EMF14908.1|	hypothetical protein SEPMUDRAFT_146935 [Sphaerulina musiva SO2202]	1907	2e-15	202	136	82	43.38	17	373	1403	1534	2	0	Sphaerulina musiva SO2202
contig_55149	544	gi|462424248|gb|EMJ28511.1|	hypothetical protein PRUPE_ppa016553mg [Prunus persica]	992	3e-13	189	149	77	32.89	526	95	223	368	-1	0	Prunus persica
contig_55199	468	gi|586690035|ref|XP_006842801.1|	hypothetical protein AMTR_s00081p00020570 [Amborella trichopoda]	380	1e-05	126	87	46	37.93	259	2	16	102	-3	0	Amborella trichopoda
contig_55300	422	gi|586668483|ref|XP_006836011.1|	hypothetical protein AMTR_s03799p00000720, partial [Amborella trichopoda]	282	2e-50	438	148	108	62.84	3	419	135	282	3	0	Amborella trichopoda
contig_55361	596	gi|452845620|gb|EME47553.1|	hypothetical protein DOTSEDRAFT_69488 [Dothistroma septosporum NZE10]	158	5e-104	788	157	151	91.72	25	495	1	157	1	0	Dothistroma septosporum NZE10
contig_55382	347	gi|508778861|gb|EOY26117.1|	Serine-threonine protein kinase, plant-type, putative [Theobroma cacao]	988	9e-18	218	92	60	46.74	275	9	852	943	-1	0	Theobroma cacao
contig_55434	844	gi|294464347|gb|ADE77686.1|	unknown [Picea sitchensis]	151	5e-75	604	142	128	78.87	665	240	1	142	-3	0	Picea sitchensis
contig_55444	601	gi|167997357|ref|XP_001751385.1|	predicted protein [Physcomitrella patens]	663	2e-20	244	189	102	39.68	59	598	476	651	2	0	Physcomitrella patens
contig_55456	1029	gi|449468081|ref|XP_004151750.1|	PREDICTED: uncharacterized protein LOC101220238, partial [Cucumis sativus]	169	4e-15	198	120	67	29.17	7	366	32	151	1	0	Cucumis sativus
contig_55549	660	gi|116788531|gb|ABK24912.1|	unknown [Picea sitchensis]	328	3e-72	595	215	146	57.21	637	2	4	202	-3	0	Picea sitchensis
contig_55560	324	gi|168061733|ref|XP_001782841.1|	predicted protein [Physcomitrella patens]	670	1e-06	132	37	30	64.86	213	323	15	51	3	0	Physcomitrella patens
contig_55613	1551	gi|498904047|gb|AGL53583.1|	WUSCHEL homeobox protein WOX5 [Picea abies]	285	9e-47	443	307	160	41.69	383	1243	13	266	2	0	Picea abies
contig_55633	568	gi|452838154|gb|EME40095.1|	hypothetical protein DOTSEDRAFT_179032 [Dothistroma septosporum NZE10]	265	2e-65	542	132	111	78.03	400	8	38	169	-1	0	Dothistroma septosporum NZE10
contig_55695	968	gi|452838427|gb|EME40368.1|	glycosyltransferase family 48 protein [Dothistroma septosporum NZE10]	1920	0	1475	323	300	91.33	5	967	25	345	2	0	Dothistroma septosporum NZE10
contig_55820	452	gi|12597806|gb|AAG60117.1|AC073555_1	copia-type polyprotein, putative [Arabidopsis thaliana]	1352	9e-12	151	129	71	40.31	445	98	840	963	-2	0	Arabidopsis thaliana
contig_55886	476	gi|12597806|gb|AAG60117.1|AC073555_1	copia-type polyprotein, putative [Arabidopsis thaliana]	1352	5e-37	368	149	101	48.99	444	1	486	633	-3	0	Arabidopsis thaliana
contig_55896	728	gi|116790954|gb|ABK25802.1|	unknown [Picea sitchensis]	235	1e-93	731	220	173	62.27	64	723	1	218	1	0	Picea sitchensis
contig_55928	723	gi|398388495|ref|XP_003847709.1|	40S ribosomal protein S27 [Zymoseptoria tritici IPO323]	82	3e-49	423	82	82	98.78	131	376	1	82	2	0	Zymoseptoria tritici IPO323
contig_55938	709	gi|494826410|gb|EON63492.1|	60S ribosomal protein L16 [Coniosporium apollinis CBS 100218]	202	3e-129	963	202	192	87.13	52	657	1	202	1	0	Coniosporium apollinis CBS 100218
contig_55958	467	gi|124359851|gb|ABN06154.1|	gag-pol polyprotein, putative [Medicago truncatula]	315	6e-16	200	85	55	50.59	456	205	26	110	-3	0	Medicago truncatula
contig_56029	491	gi|238014902|gb|ACR38486.1|	unknown [Zea mays]	496	2e-13	188	43	39	72.09	3	131	398	440	3	0	Zea mays
contig_56133	358	gi|383167277|gb|AFG66680.1|	hypothetical protein 0_14992_02, partial [Pinus taeda]	150	8e-30	287	117	73	47.01	3	353	1	117	3	0	Pinus taeda
contig_56194	895	gi|586679571|ref|XP_006840332.1|	hypothetical protein AMTR_s00045p00092460 [Amborella trichopoda]	484	3e-89	730	270	192	55.93	96	890	23	292	3	0	Amborella trichopoda
contig_56264	307	gi|74325233|gb|ABA03061.1|	putative CC-NBS-LRR protein [Pinus monticola]	296	2e-22	242	90	65	52.22	39	305	36	125	3	0	Pinus monticola
contig_56295	378	gi|525584979|gb|EPS31229.1|	hypothetical protein PDE_06184 [Penicillium oxalicum 114-2]	537	2e-25	273	58	51	84.48	378	205	479	536	-1	0	Penicillium oxalicum 114-2
contig_56305	887	gi|567873717|ref|XP_006429448.1|	hypothetical protein CICLE_v10013640mg [Citrus clementina]	169	2e-27	286	59	54	86.44	112	288	29	87	1	0	Citrus clementina
contig_56315	382	gi|242060640|ref|XP_002451609.1|	hypothetical protein SORBIDRAFT_04g004550 [Sorghum bicolor]	259	5e-07	132	53	35	49.06	159	1	11	63	-2	0	Sorghum bicolor
contig_56325	1329	gi|475579391|gb|EMT18334.1|	hypothetical protein F775_22939 [Aegilops tauschii]	710	8e-20	251	169	88	36.69	108	587	534	700	3	0	Aegilops tauschii
contig_56366	1790	gi|452844668|gb|EME46602.1|	hypothetical protein DOTSEDRAFT_70574 [Dothistroma septosporum NZE10]	537	0	2656	534	507	90.26	1612	11	3	536	-2	0	Dothistroma septosporum NZE10
contig_56397	776	gi|147862608|emb|CAN79339.1|	hypothetical protein VITISV_044312 [Vitis vinifera]	354	5e-25	147	67	43	41.79	747	547	95	161	-3	0	Vitis vinifera
contig_56448	414	gi|147844986|emb|CAN81223.1|	hypothetical protein VITISV_038027 [Vitis vinifera]	988	5e-07	119	49	33	51.02	3	149	902	950	3	0	Vitis vinifera
contig_56459	1200	gi|508702148|gb|EOX94044.1|	DNA/RNA polymerases superfamily protein [Theobroma cacao]	546	2e-24	285	204	107	34.31	49	639	247	448	1	0	Theobroma cacao
contig_56593	497	gi|571483852|ref|XP_006589371.1|	PREDICTED: glucomannan 4-beta-mannosyltransferase 9-like isoform X2 [Glycine max]	502	4e-10	162	30	29	96.67	92	3	234	263	-1	0	Glycine max
contig_56633	812	gi|148905742|gb|ABR16035.1|	unknown [Picea sitchensis]	744	6e-60	541	194	144	56.19	641	69	552	744	-1	0	Picea sitchensis
contig_56656	520	gi|302767158|ref|XP_002966999.1|	hypothetical protein SELMODRAFT_408308 [Selaginella moellendorffii]	322	7e-11	165	87	45	37.93	265	5	33	119	-1	0	Selaginella moellendorffii
contig_56676	556	gi|452845849|gb|EME47782.1|	hypothetical protein DOTSEDRAFT_69650 [Dothistroma septosporum NZE10]	284	9e-63	525	173	131	65.9	513	4	1	167	-2	0	Dothistroma septosporum NZE10
contig_56687	2210	gi|452844119|gb|EME46053.1|	hypothetical protein DOTSEDRAFT_70146 [Dothistroma septosporum NZE10]	407	0	1612	370	344	91.35	537	1646	41	406	3	0	Dothistroma septosporum NZE10
contig_56727	808	gi|148909481|gb|ABR17838.1|	unknown [Picea sitchensis]	795	7e-86	725	265	182	50.19	9	803	139	403	3	0	Picea sitchensis
contig_56737	514	gi|82408817|gb|ABB73202.1|	heat shock protein 101 [Funaria hygrometrica]	908	3e-09	156	96	61	41.67	219	506	1	90	3	0	Funaria hygrometrica
contig_56881	842	gi|462423886|gb|EMJ28149.1|	hypothetical protein PRUPE_ppa025194mg, partial [Prunus persica]	1347	3e-06	99	35	26	51.43	705	809	847	881	3	0	Prunus persica
contig_56911	1036	gi|452987867|gb|EME87622.1|	hypothetical protein MYCFIDRAFT_28909 [Pseudocercospora fijiensis CIRAD86]	348	5e-143	741	173	152	80.35	1031	513	1	173	-3	0	Pseudocercospora fijiensis CIRAD86
contig_56942	1185	gi|408795928|gb|AFU91979.1|	response regulator 1 protein [Pinus pinaster]	184	2e-60	520	156	129	66.03	579	1034	8	162	3	0	Pinus pinaster
contig_56952	697	gi|514798709|ref|XP_004974293.1|	PREDICTED: protein MKS1-like [Setaria italica]	260	2e-14	193	68	51	60.29	474	677	15	80	3	0	Setaria italica
contig_56963	1905	gi|462398875|gb|EMJ04543.1|	hypothetical protein PRUPE_ppa020282mg [Prunus persica]	1496	8e-06	92	82	40	29.27	247	2	716	794	-3	0	Prunus persica
contig_56994	746	gi|224085549|ref|XP_002307616.1|	hypothetical protein POPTR_0005s23770g [Populus trichocarpa]	379	1e-13	191	59	48	62.71	3	179	320	378	3	0	Populus trichocarpa
contig_57004	565	gi|449302313|gb|EMC98322.1|	hypothetical protein BAUCODRAFT_32342 [Baudoinia compniacensis UAMH 10762]	1060	4e-114	923	188	181	90.43	564	1	576	763	-2	0	Baudoinia compniacensis UAMH 10762
contig_57014	1031	gi|566185246|ref|XP_006380102.1|	hypothetical protein POPTR_0008s21930g, partial [Populus trichocarpa]	333	1e-06	141	113	57	31.86	156	482	84	196	3	0	Populus trichocarpa
contig_57066	1094	gi|302801818|ref|XP_002982665.1|	hypothetical protein SELMODRAFT_421953 [Selaginella moellendorffii]	2190	5e-111	944	380	245	48.16	1094	3	1804	2178	-1	0	Selaginella moellendorffii
contig_57086	1252	gi|452989127|gb|EME88882.1|	glycoside hydrolase family 17 protein [Pseudocercospora fijiensis CIRAD86]	308	2e-177	1311	308	267	79.87	121	1041	1	308	1	0	Pseudocercospora fijiensis CIRAD86
contig_57197	1355	gi|585722101|ref|XP_006813392.1|	PREDICTED: uncharacterized protein LOC102810040 [Saccoglossus kowalevskii]	857	3e-10	148	80	47	36.25	361	122	326	405	-2	0	Saccoglossus kowalevskii
contig_57249	1212	gi|470120478|ref|XP_004296329.1|	PREDICTED: uncharacterized protein LOC101295505 [Fragaria vesca subsp. vesca]	2814	1e-39	217	142	79	32.39	726	1151	1731	1872	3	0	Fragaria vesca subsp. vesca
contig_57259	378	gi|452847883|gb|EME49815.1|	hypothetical protein DOTSEDRAFT_68570 [Dothistroma septosporum NZE10]	356	4e-29	295	74	63	68.92	222	1	1	74	-1	0	Dothistroma septosporum NZE10
contig_57299	2931	gi|38346464|emb|CAD39568.2|	OSJNBa0019G23.12 [Oryza sativa Japonica Group]	1140	2e-18	222	139	78	38.85	2438	2851	680	817	2	0	Oryza sativa Japonica Group
contig_57331	424	gi|497803834|ref|WP_010118018.1|	hypothetical protein, partial [Acinetobacter sp. P8-3-8]	121	4e-74	581	115	115	100	422	78	7	121	-3	0	Acinetobacter sp. P8-3-8
contig_57351	1156	gi|586768251|ref|XP_006855946.1|	hypothetical protein AMTR_s00037p00221530 [Amborella trichopoda]	120	1e-39	372	79	73	83.54	155	391	34	112	2	0	Amborella trichopoda
contig_57597	964	gi|452839804|gb|EME41743.1|	hypothetical protein DOTSEDRAFT_73956 [Dothistroma septosporum NZE10]	286	0	1406	286	276	90.56	80	937	1	286	2	0	Dothistroma septosporum NZE10
contig_57607	360	gi|453086884|gb|EMF14925.1|	ARM repeat-containing protein [Sphaerulina musiva SO2202]	1144	1e-65	572	119	114	90.76	2	358	676	794	2	0	Sphaerulina musiva SO2202
contig_57700	736	gi|571481244|ref|XP_006588596.1|	PREDICTED: uncharacterized protein LOC100794406 isoform X2 [Glycine max]	1246	7e-67	597	148	127	72.3	1	444	1099	1246	1	0	Glycine max
contig_57741	1036	gi|4959171|gb|AAD34268.1|AF084420_1	calmodulin mutant SYNCAM64B [synthetic construct]	148	1e-21	246	103	68	51.46	421	729	45	147	1	0	synthetic construct
contig_57873	845	gi|452979578|gb|EME79340.1|	hypothetical protein MYCFIDRAFT_57646 [Pseudocercospora fijiensis CIRAD86]	594	4e-88	569	154	116	68.83	594	187	440	593	-3	0	Pseudocercospora fijiensis CIRAD86
contig_57893	501	gi|294464483|gb|ADE77752.1|	unknown [Picea sitchensis]	237	1e-61	512	132	115	73.48	83	478	1	131	2	0	Picea sitchensis
contig_57975	641	gi|398390968|ref|XP_003848944.1|	SPRY-like protein [Zymoseptoria tritici IPO323]	551	8e-137	1043	212	203	90.09	2	637	121	332	2	0	Zymoseptoria tritici IPO323
contig_58046	387	gi|452843594|gb|EME45529.1|	hypothetical protein DOTSEDRAFT_71288 [Dothistroma septosporum NZE10]	705	2e-67	577	127	119	88.19	6	386	530	656	3	0	Dothistroma septosporum NZE10
contig_58077	598	gi|452981754|gb|EME81514.1|	hypothetical protein MYCFIDRAFT_72190 [Pseudocercospora fijiensis CIRAD86]	149	2e-98	750	149	147	95.97	20	466	1	149	2	0	Pseudocercospora fijiensis CIRAD86
contig_58097	328	gi|168043858|ref|XP_001774400.1|	predicted protein [Physcomitrella patens]	460	7e-10	156	34	30	85.29	174	76	273	306	-2	0	Physcomitrella patens
contig_58149	357	gi|115385765|ref|XP_001209429.1|	conserved hypothetical protein [Aspergillus terreus NIH2624]	326	4e-30	300	110	74	54.55	316	5	9	118	-3	0	Aspergillus terreus NIH2624
contig_58213	419	gi|470149335|ref|XP_004310194.1|	PREDICTED: uncharacterized protein LOC101296542 [Fragaria vesca subsp. vesca]	179	2e-18	213	98	59	46.94	119	412	41	138	2	0	Fragaria vesca subsp. vesca
contig_58275	658	gi|567882719|ref|XP_006433918.1|	hypothetical protein CICLE_v10000130mg [Citrus clementina]	1024	9e-24	248	69	55	62.32	265	471	812	880	1	0	Citrus clementina
contig_58315	1166	gi|482813307|gb|EOA89998.1|	glycoside hydrolase family 18 protein [Setosphaeria turcica Et28A]	660	4e-69	613	292	168	42.47	1165	290	368	659	-2	0	Setosphaeria turcica Et28A
contig_58437	1008	gi|116789974|gb|ABK25456.1|	unknown [Picea sitchensis]	558	2e-107	862	369	244	51.76	1	1008	197	549	1	0	Picea sitchensis
contig_58488	709	gi|449443196|ref|XP_004139366.1|	PREDICTED: LOW QUALITY PROTEIN: protein SUPPRESSOR OF npr1-1, CONSTITUTIVE 1-like [Cucumis sativus]	1253	4e-12	183	239	114	28.03	38	703	579	807	2	0	Cucumis sativus
contig_58623	378	gi|148909076|gb|ABR17640.1|	unknown [Picea sitchensis]	142	1e-18	211	80	54	51.25	13	252	49	128	1	0	Picea sitchensis
contig_58654	637	gi|255578353|ref|XP_002530043.1|	Alpha-L-fucosidase 2 precursor, putative [Ricinus communis]	388	3e-32	326	118	79	55.08	279	632	6	122	3	0	Ricinus communis
contig_58736	574	gi|359487273|ref|XP_003633556.1|	PREDICTED: zinc finger A20 and AN1 domain-containing stress-associated protein 8-like isoform 1 [Vitis vinifera]	172	7e-23	248	68	53	64.71	458	255	105	172	-3	0	Vitis vinifera
contig_58933	541	gi|452837436|gb|EME39378.1|	hypothetical protein DOTSEDRAFT_75171 [Dothistroma septosporum NZE10]	834	1e-35	356	117	88	64.96	192	539	1	110	3	0	Dothistroma septosporum NZE10
contig_58986	416	gi|452842691|gb|EME44627.1|	hypothetical protein DOTSEDRAFT_72180 [Dothistroma septosporum NZE10]	331	5e-16	200	133	91	54.14	399	25	203	331	-3	0	Dothistroma septosporum NZE10
contig_59017	726	gi|398394287|ref|XP_003850602.1|	proteasome core particle subunit beta 3 [Zymoseptoria tritici IPO323]	206	7e-117	883	175	173	95.43	525	1	1	175	-1	0	Zymoseptoria tritici IPO323
contig_59131	1392	gi|225454300|ref|XP_002275491.1|	PREDICTED: pentatricopeptide repeat-containing protein At3g61520, mitochondrial [Vitis vinifera]	765	4e-49	479	344	187	32.85	390	1373	141	478	3	0	Vitis vinifera
contig_59172	429	gi|116792842|gb|ABK26521.1|	unknown [Picea sitchensis]	370	1e-46	418	141	95	56.03	429	7	156	296	-1	0	Picea sitchensis
contig_59222	1071	gi|116308939|emb|CAH66066.1|	OSIGBa0092O07.1 [Oryza sativa Indica Group]	1445	4e-65	421	243	141	37.86	1011	283	453	683	-1	0	Oryza sativa Indica Group
contig_59243	446	gi|359488553|ref|XP_002276092.2|	PREDICTED: lysosomal alpha-mannosidase-like [Vitis vinifera]	1025	1e-41	399	101	85	70.3	444	151	740	840	-3	0	Vitis vinifera
contig_59294	545	gi|113205349|gb|AAT38786.2|	Gag-pol polyprotein, putative [Solanum demissum]	1140	3e-38	379	164	105	45.73	491	3	916	1079	-1	0	Solanum demissum
contig_59376	578	gi|452842790|gb|EME44726.1|	ABC transporter-like protein [Dothistroma septosporum NZE10]	1515	1e-69	614	150	121	72	576	127	1361	1504	-3	0	Dothistroma septosporum NZE10
contig_59407	620	gi|13793973|gb|AAK12626.1|	unknown protein [Aedes aegypti]	1298	2e-08	152	55	37	45.45	5	169	640	694	2	0	Aedes aegypti
contig_59538	575	gi|302824731|ref|XP_002994006.1|	hypothetical protein SELMODRAFT_187683 [Selaginella moellendorffii]	376	4e-23	257	98	71	50	294	1	2	98	-3	0	Selaginella moellendorffii
contig_59549	1261	gi|148907803|gb|ABR17027.1|	unknown [Picea sitchensis]	618	6e-50	479	388	204	35.31	1	1002	180	564	1	0	Picea sitchensis
contig_59609	577	gi|508702579|gb|EOX94475.1|	Uncharacterized protein TCM_004065 [Theobroma cacao]	1117	5e-13	135	135	67	31.85	409	17	968	1100	-1	0	Theobroma cacao
contig_59691	482	gi|398408794|ref|XP_003855862.1|	hypothetical protein MYCGRDRAFT_64917 [Zymoseptoria tritici IPO323]	514	2e-18	225	144	80	44.44	481	149	371	514	-2	0	Zymoseptoria tritici IPO323
contig_59732	470	gi|121501699|gb|ABM55240.1|	retrotransposon protein [Beta vulgaris]	1501	1e-31	327	152	91	46.71	16	468	491	622	1	0	Beta vulgaris
contig_59752	433	gi|398399349|ref|XP_003853091.1|	m-AAA protease subunit YTA12 [Zymoseptoria tritici IPO323]	918	1e-88	735	144	140	95.83	432	1	714	857	-2	0	Zymoseptoria tritici IPO323
contig_59762	390	gi|147775005|emb|CAN70471.1|	hypothetical protein VITISV_013478 [Vitis vinifera]	1122	5e-16	142	60	39	45	390	211	905	964	-1	0	Vitis vinifera
contig_59783	403	gi|147775610|emb|CAN60646.1|	hypothetical protein VITISV_013190 [Vitis vinifera]	451	7e-06	127	111	62	35.14	73	396	110	217	1	0	Vitis vinifera
contig_59793	350	gi|452980687|gb|EME80448.1|	hypothetical protein MYCFIDRAFT_156204 [Pseudocercospora fijiensis CIRAD86]	213	4e-19	217	62	48	64.52	348	163	108	169	-3	0	Pseudocercospora fijiensis CIRAD86
contig_59824	472	gi|573945237|ref|XP_006654958.1|	PREDICTED: cysteine-rich receptor-like protein kinase 2-like [Oryza brachyantha]	610	1e-56	500	122	106	72.95	3	368	366	487	3	0	Oryza brachyantha
contig_59886	1476	gi|148907071|gb|ABR16679.1|	unknown [Picea sitchensis]	392	4e-124	974	246	201	76.83	758	1474	1	241	2	0	Picea sitchensis
contig_59898	470	gi|351727152|ref|NP_001236383.1|	uncharacterized protein LOC100305765 [Glycine max]	155	4e-09	146	35	30	77.14	3	107	8	42	3	0	Glycine max
contig_59928	504	gi|147863188|emb|CAN80487.1|	hypothetical protein VITISV_043198 [Vitis vinifera]	1499	2e-09	106	70	41	35.71	298	498	229	298	1	0	Vitis vinifera
contig_59949	638	gi|148907765|gb|ABR17008.1|	unknown [Picea sitchensis]	653	3e-26	266	95	63	53.68	181	465	18	112	1	0	Picea sitchensis
contig_59989	1117	gi|302801912|ref|XP_002982712.1|	hypothetical protein SELMODRAFT_116683 [Selaginella moellendorffii]	734	2e-15	214	230	109	28.26	169	834	165	390	1	0	Selaginella moellendorffii
contig_60052	1278	gi|514708769|ref|XP_004951620.1|	PREDICTED: putative multidrug resistance protein-like [Setaria italica]	1244	9e-11	179	66	45	51.52	1097	900	971	1036	-2	0	Setaria italica
contig_60082	358	gi|398397511|ref|XP_003852213.1|	putative alpha-mannosidase I [Zymoseptoria tritici IPO323]	1089	1e-52	477	109	101	77.98	356	30	981	1089	-3	0	Zymoseptoria tritici IPO323
contig_60092	438	gi|147765769|emb|CAN68980.1|	hypothetical protein VITISV_004150 [Vitis vinifera]	798	8e-06	127	88	42	39.77	365	102	160	219	-2	0	Vitis vinifera
contig_60113	743	gi|508776052|gb|EOY23308.1|	Glycerol dehydrogenase large subunit, putative [Theobroma cacao]	98	1e-20	231	90	62	57.78	529	311	8	96	-2	0	Theobroma cacao
contig_60165	679	gi|452841022|gb|EME42959.1|	hypothetical protein DOTSEDRAFT_72398 [Dothistroma septosporum NZE10]	380	2e-78	642	123	123	100	2	370	258	380	2	0	Dothistroma septosporum NZE10
contig_60197	633	gi|462398481|gb|EMJ04149.1|	hypothetical protein PRUPE_ppa016504mg, partial [Prunus persica]	1162	5e-10	125	99	49	34.34	26	322	140	235	2	0	Prunus persica
contig_60247	512	gi|571541146|ref|XP_006601693.1|	PREDICTED: uncharacterized protein LOC102667942 [Glycine max]	150	6e-15	190	85	56	43.53	221	469	16	100	2	0	Glycine max
contig_60268	615	gi|398390319|ref|XP_003848620.1|	hypothetical protein MYCGRDRAFT_49895 [Zymoseptoria tritici IPO323]	168	1e-75	602	169	134	65.09	556	50	1	167	-3	0	Zymoseptoria tritici IPO323
contig_60413	704	gi|31432289|gb|AAP53939.1|	retrotransposon protein, putative, unclassified [Oryza sativa Japonica Group]	1652	9e-39	389	218	130	34.86	36	689	1155	1372	3	0	Oryza sativa Japonica Group
contig_60503	1337	gi|67633936|gb|AAY78890.1|	CC-NBS-LRR resistance-like protein [Pinus lambertiana]	777	4e-164	1270	446	339	58.07	1334	3	123	567	-1	0	Pinus lambertiana
contig_60513	628	gi|147852240|emb|CAN80132.1|	hypothetical protein VITISV_012031 [Vitis vinifera]	1371	6e-13	149	163	75	26.38	5	472	407	569	2	0	Vitis vinifera
contig_60638	629	gi|586775196|ref|XP_006857431.1|	hypothetical protein AMTR_s00067p00161830 [Amborella trichopoda]	109	9e-13	173	82	51	43.9	573	328	36	107	-3	0	Amborella trichopoda
contig_60688	2264	gi|567155550|ref|XP_006418109.1|	hypothetical protein EUTSA_v10010013mg [Eutrema salsugineum]	436	0	1415	384	313	66.67	1889	747	28	411	-1	0	Eutrema salsugineum
contig_60771	1458	gi|452843762|gb|EME45697.1|	hypothetical protein DOTSEDRAFT_129162 [Dothistroma septosporum NZE10]	580	0	1430	394	310	67.51	1458	283	187	580	-1	0	Dothistroma septosporum NZE10
contig_60842	584	gi|452839617|gb|EME41556.1|	hypothetical protein DOTSEDRAFT_73851 [Dothistroma septosporum NZE10]	781	2e-72	623	170	136	66.47	510	1	333	502	-3	0	Dothistroma septosporum NZE10
contig_60882	564	gi|452837588|gb|EME39530.1|	hypothetical protein DOTSEDRAFT_75258 [Dothistroma septosporum NZE10]	1189	8e-75	647	130	126	92.31	390	1	1	130	-1	0	Dothistroma septosporum NZE10
contig_60943	451	gi|116787615|gb|ABK24576.1|	unknown [Picea sitchensis]	508	8e-15	196	74	53	55.41	445	224	238	308	-1	0	Picea sitchensis
contig_60984	532	gi|453085018|gb|EMF13061.1|	cytochrome P450 [Sphaerulina musiva SO2202]	475	5e-107	835	177	167	88.14	2	532	235	411	2	0	Sphaerulina musiva SO2202
contig_61034	929	gi|294460862|gb|ADE76004.1|	unknown [Picea sitchensis]	133	7e-10	158	94	59	32.98	413	694	3	96	2	0	Picea sitchensis
contig_61054	528	gi|130582|sp|P10978.1|POLX_TOBAC	RecName: Full=Retrovirus-related Pol polyprotein from transposon TNT 1-94; Includes: RecName: Full=Protease; Includes: RecName: Full=Reverse transcriptase; Includes: RecName: Full=Endonuclease	1328	1e-06	135	140	74	32.14	25	429	81	217	1	0
contig_61066	659	gi|452846808|gb|EME48740.1|	hypothetical protein DOTSEDRAFT_142068 [Dothistroma septosporum NZE10]	146	5e-42	378	88	85	86.36	659	396	59	146	-1	0	Dothistroma septosporum NZE10
contig_61079	1223	gi|561033586|gb|ESW32165.1|	hypothetical protein PHAVU_002G298800g [Phaseolus vulgaris]	343	9e-106	839	321	225	51.4	1209	259	26	340	-3	0	Phaseolus vulgaris
contig_61254	611	gi|398398253|ref|XP_003852584.1|	hypothetical protein MYCGRDRAFT_109542 [Zymoseptoria tritici IPO323]	336	5e-20	235	104	69	59.62	609	346	234	335	-3	0	Zymoseptoria tritici IPO323
contig_61295	603	gi|116781001|gb|ABK21920.1|	unknown [Picea sitchensis]	319	4e-06	131	151	72	27.15	8	409	103	250	2	0	Picea sitchensis
contig_61316	443	gi|116317875|emb|CAH65904.1|	H0207B04.5 [Oryza sativa Indica Group]	1481	1e-30	252	72	59	62.5	218	3	1138	1209	-1	0	Oryza sativa Indica Group
contig_61326	1165	gi|190183771|dbj|BAG48499.1|	B-class MADS-box transcription factor [Cryptomeria japonica]	215	1e-131	996	215	203	88.84	952	317	1	215	-1	0	Cryptomeria japonica
contig_61338	1158	gi|359479937|ref|XP_002269588.2|	PREDICTED: uncharacterized protein LOC100257206 [Vitis vinifera]	787	2e-14	129	168	73	21.43	704	1153	256	423	2	0	Vitis vinifera
contig_61400	889	gi|255553458|ref|XP_002517770.1|	structural maintenance of chromosomes 5 smc5, putative [Ricinus communis]	1057	3e-10	123	44	30	50	164	292	453	496	2	0	Ricinus communis
contig_61410	619	gi|452983801|gb|EME83559.1|	hypothetical protein MYCFIDRAFT_174986 [Pseudocercospora fijiensis CIRAD86]	590	1e-49	457	201	120	45.77	546	1	377	577	-2	0	Pseudocercospora fijiensis CIRAD86
contig_61421	1894	gi|586719877|ref|XP_006848634.1|	hypothetical protein AMTR_s00171p00044550 [Amborella trichopoda]	367	6e-91	761	225	164	60.44	1776	1102	108	332	-2	0	Amborella trichopoda
contig_61431	1360	gi|452839641|gb|EME41580.1|	hypothetical protein DOTSEDRAFT_156529 [Dothistroma septosporum NZE10]	700	0	1883	380	362	91.84	1	1140	321	700	1	0	Dothistroma septosporum NZE10
contig_61463	547	gi|452988426|gb|EME88181.1|	hypothetical protein MYCFIDRAFT_184947 [Pseudocercospora fijiensis CIRAD86]	725	3e-109	870	181	168	84.53	1	543	341	521	1	0	Pseudocercospora fijiensis CIRAD86
contig_61786	555	gi|514695873|ref|XP_004995507.1|	hypothetical protein PTSG_12079 [Salpingoeca rosetta]	1848	4e-18	208	123	72	36.59	489	121	182	304	-1	0	Salpingoeca rosetta
contig_61797	728	gi|284434556|gb|ADB85304.1|	putative retrotransposon protein [Phyllostachys edulis]	335	2e-39	376	198	116	39.9	679	86	138	335	-2	0	Phyllostachys edulis
contig_61857	1097	gi|384500509|gb|EIE91000.1|	hypothetical protein RO3G_15711 [Rhizopus delemar RA 99-880]	836	5e-11	141	143	66	30.07	111	500	511	648	3	0	Rhizopus delemar RA 99-880
contig_61887	744	gi|116792147|gb|ABK26250.1|	unknown [Picea sitchensis]	226	3e-78	630	200	146	59	657	58	27	225	-1	0	Picea sitchensis
contig_61928	501	gi|294464140|gb|ADE77588.1|	unknown [Picea sitchensis]	312	4e-27	283	120	75	50	501	178	135	254	-1	0	Picea sitchensis
contig_61958	545	gi|567150526|ref|XP_006416668.1|	hypothetical protein EUTSA_v10006915mg [Eutrema salsugineum]	734	5e-10	163	127	68	33.86	114	449	598	724	3	0	Eutrema salsugineum
contig_61989	994	gi|571513600|ref|XP_006596896.1|	PREDICTED: uncharacterized protein LOC102664455 [Glycine max]	1176	6e-30	329	330	155	28.48	3	881	205	531	3	0	Glycine max
contig_62082	469	gi|15724009|gb|AAL06413.1|AF378049_1	reverse transcriptase [Pisum sativum]	254	1e-39	365	153	95	49.02	9	464	45	197	3	0	Pisum sativum
contig_62102	1300	gi|452837426|gb|EME39368.1|	hypothetical protein DOTSEDRAFT_75166 [Dothistroma septosporum NZE10]	381	0	1951	380	372	96.32	1290	154	1	379	-2	0	Dothistroma septosporum NZE10
contig_62156	403	gi|294462934|gb|ADE77007.1|	unknown [Picea sitchensis]	76	3e-08	135	62	42	46.77	112	297	15	76	1	0	Picea sitchensis
contig_62167	571	gi|452838898|gb|EME40838.1|	hypothetical protein DOTSEDRAFT_136088 [Dothistroma septosporum NZE10]	492	2e-70	593	159	129	69.18	2	472	333	491	2	0	Dothistroma septosporum NZE10
contig_62249	725	gi|452988491|gb|EME88246.1|	pyruvate kinase [Pseudocercospora fijiensis CIRAD86]	527	4e-107	847	169	163	89.35	724	218	359	527	-2	0	Pseudocercospora fijiensis CIRAD86
contig_62259	781	gi|470115413|ref|XP_004293894.1|	PREDICTED: serine/threonine-protein kinase-like protein ACR4-like [Fragaria vesca subsp. vesca]	338	1e-66	563	243	153	45.68	720	1	55	287	-2	0	Fragaria vesca subsp. vesca
contig_62354	1741	gi|566215411|ref|XP_006372127.1|	hypothetical protein POPTR_0018s12000g [Populus trichocarpa]	375	3e-111	895	360	240	48.33	186	1262	20	372	3	0	Populus trichocarpa
contig_62395	479	gi|587656817|gb|EWY79230.1|	hypothetical protein FOYG_17592 [Fusarium oxysporum FOSC 3-a]	980	1e-14	198	145	73	32.41	474	52	659	788	-3	0	Fusarium oxysporum FOSC 3-a
contig_62437	381	gi|294460862|gb|ADE76004.1|	unknown [Picea sitchensis]	133	2e-10	153	78	50	41.03	5	235	50	127	2	0	Picea sitchensis
contig_62477	355	gi|453085229|gb|EMF13272.1|	glycoside hydrolase family 76 protein [Sphaerulina musiva SO2202]	432	2e-27	282	102	73	58.82	355	56	325	426	-1	0	Sphaerulina musiva SO2202
contig_62488	438	gi|460402854|ref|XP_004246925.1|	PREDICTED: pentatricopeptide repeat-containing protein At3g53360, mitochondrial-like [Solanum lycopersicum]	751	5e-23	259	128	78	39.06	62	424	62	189	2	0	Solanum lycopersicum
contig_62498	465	gi|587932667|gb|EXC19698.1|	putative WRKY transcription factor 51 [Morus notabilis]	210	4e-09	147	47	36	65.96	465	325	155	200	-1	0	Morus notabilis
contig_62539	426	gi|294460862|gb|ADE76004.1|	unknown [Picea sitchensis]	133	4e-09	145	99	56	32.32	1	294	29	127	1	0	Picea sitchensis
contig_62631	767	gi|242042575|ref|XP_002468682.1|	hypothetical protein SORBIDRAFT_01g050160 [Sorghum bicolor]	647	6e-16	160	103	57	38.83	383	676	136	238	2	0	Sorghum bicolor
contig_62641	1312	gi|147860462|emb|CAN82562.1|	hypothetical protein VITISV_014148 [Vitis vinifera]	1384	6e-73	383	147	103	52.38	573	1001	40	183	3	0	Vitis vinifera
contig_62661	367	gi|462408445|gb|EMJ13779.1|	hypothetical protein PRUPE_ppa015871mg, partial [Prunus persica]	1499	9e-06	126	80	49	37.5	1	225	327	403	1	0	Prunus persica
contig_62884	350	gi|566239850|ref|XP_006371447.1|	hypothetical protein POPTR_0019s105502g, partial [Populus trichocarpa]	367	4e-12	172	57	41	57.89	173	3	57	113	-1	0	Populus trichocarpa
contig_62894	2149	gi|147770030|emb|CAN72143.1|	hypothetical protein VITISV_036307 [Vitis vinifera]	781	3e-16	158	189	92	28.04	857	384	171	355	-3	0	Vitis vinifera
contig_62915	601	gi|452988400|gb|EME88155.1|	hypothetical protein MYCFIDRAFT_148775 [Pseudocercospora fijiensis CIRAD86]	483	3e-46	428	95	85	82.11	1	285	387	481	1	0	Pseudocercospora fijiensis CIRAD86
contig_63071	444	gi|585662294|ref|XP_006816725.1|	PREDICTED: RNA-directed DNA polymerase from mobile element jockey-like [Saccoglossus kowalevskii]	272	8e-25	263	144	83	33.33	10	441	86	229	1	0	Saccoglossus kowalevskii
contig_63081	507	gi|462413531|gb|EMJ18580.1|	hypothetical protein PRUPE_ppa024492mg, partial [Prunus persica]	216	3e-40	367	93	80	66.67	16	294	123	215	1	0	Prunus persica
contig_63092	486	gi|398409178|ref|XP_003856054.1|	hypothetical protein MYCGRDRAFT_65422 [Zymoseptoria tritici IPO323]	298	2e-57	488	102	98	87.25	485	180	197	298	-2	0	Zymoseptoria tritici IPO323
contig_63102	1151	gi|294464042|gb|ADE77540.1|	unknown [Picea sitchensis]	107	6e-24	260	68	57	70.59	703	500	17	83	-2	0	Picea sitchensis
contig_63175	399	gi|557723762|dbj|GAD97503.1|	predicted protein [Byssochlamys spectabilis No. 5]	422	2e-34	336	133	90	48.12	399	1	185	310	-1	0	Byssochlamys spectabilis No. 5
contig_63206	766	gi|116790124|gb|ABK25508.1|	unknown [Picea sitchensis]	177	2e-79	634	138	126	80.43	633	220	40	177	-2	0	Picea sitchensis
contig_63237	841	gi|398396806|ref|XP_003851861.1|	hypothetical protein MYCGRDRAFT_104845 [Zymoseptoria tritici IPO323]	498	3e-55	499	115	102	79.13	107	451	384	498	2	0	Zymoseptoria tritici IPO323
contig_63280	427	gi|21655195|gb|AAM28912.1|	NBS/LRR [Pinus taeda]	363	7e-18	215	139	73	33.09	425	9	130	266	-3	0	Pinus taeda
contig_63458	879	gi|449300557|gb|EMC96569.1|	glycosyltransferase family 39 protein [Baudoinia compniacensis UAMH 10762]	744	4e-168	1277	264	242	85.98	1	792	480	743	1	0	Baudoinia compniacensis UAMH 10762
contig_63499	491	gi|124359822|gb|ABN06136.1|	RNA-directed DNA polymerase (Reverse transcriptase); Ribonuclease H [Medicago truncatula]	1146	1e-29	312	164	98	39.02	489	1	80	243	-3	0	Medicago truncatula
contig_63559	1170	gi|453088635|gb|EMF16675.1|	hypothetical protein SEPMUDRAFT_145870 [Sphaerulina musiva SO2202]	382	7e-67	580	232	162	59.48	437	1099	11	237	2	0	Sphaerulina musiva SO2202
contig_63569	844	gi|116782186|gb|ABK22400.1|	unknown [Picea sitchensis]	113	5e-17	207	49	41	69.39	558	412	63	111	-2	0	Picea sitchensis
contig_63599	326	gi|34099660|gb|AAQ57134.1|	putative NBS-LRR protein G8029 [Pinus monticola]	281	5e-13	174	57	40	59.65	2	160	225	281	2	0	Pinus monticola
contig_63619	826	gi|116783230|gb|ABK22846.1|	unknown [Picea sitchensis]	190	3e-19	228	66	49	65.15	205	402	60	125	1	0	Picea sitchensis
contig_63659	460	gi|452989235|gb|EME88990.1|	hypothetical protein MYCFIDRAFT_160172 [Pseudocercospora fijiensis CIRAD86]	163	5e-86	665	150	132	81.33	7	456	1	150	1	0	Pseudocercospora fijiensis CIRAD86
contig_63812	1675	gi|452842122|gb|EME44058.1|	hypothetical protein DOTSEDRAFT_71757 [Dothistroma septosporum NZE10]	253	8e-53	484	280	166	47.86	443	1255	1	253	2	0	Dothistroma septosporum NZE10
contig_63874	492	gi|398397719|ref|XP_003852317.1|	Hsp70 family protein [Zymoseptoria tritici IPO323]	681	1e-109	867	164	163	98.78	492	1	79	242	-1	0	Zymoseptoria tritici IPO323
contig_63915	420	gi|147775005|emb|CAN70471.1|	hypothetical protein VITISV_013478 [Vitis vinifera]	1122	1e-16	212	101	63	47.52	411	112	937	1037	-1	0	Vitis vinifera
contig_63925	1075	gi|147779107|emb|CAN73467.1|	hypothetical protein VITISV_043900 [Vitis vinifera]	1593	1e-15	173	131	66	33.59	3	380	970	1099	3	0	Vitis vinifera
contig_64033	480	gi|110739704|dbj|BAF01759.1|	putative non-LTR retroelement reverse transcriptase [Arabidopsis thaliana]	400	5e-37	356	156	100	43.59	2	460	110	265	2	0	Arabidopsis thaliana
contig_64053	582	gi|168032055|ref|XP_001768535.1|	predicted protein [Physcomitrella patens]	505	2e-29	306	137	95	40.15	413	3	65	198	-2	0	Physcomitrella patens
contig_64074	535	gi|297742916|emb|CBI35783.3|	unnamed protein product [Vitis vinifera]	481	2e-39	378	144	102	52.08	107	535	171	310	2	0	Vitis vinifera
contig_64125	1973	gi|452842738|gb|EME44674.1|	hypothetical protein DOTSEDRAFT_72208 [Dothistroma septosporum NZE10]	814	0	3097	612	590	93.63	3	1838	204	814	3	0	Dothistroma septosporum NZE10
contig_64166	501	gi|452840613|gb|EME42551.1|	hypothetical protein DOTSEDRAFT_133179 [Dothistroma septosporum NZE10]	84	1e-46	398	84	80	90.48	383	132	1	84	-2	0	Dothistroma septosporum NZE10
contig_64238	497	gi|449303137|gb|EMC99145.1|	hypothetical protein BAUCODRAFT_120436 [Baudoinia compniacensis UAMH 10762]	135	2e-81	634	135	129	89.63	416	12	1	135	-1	0	Baudoinia compniacensis UAMH 10762
contig_64269	461	gi|449500020|ref|XP_004160981.1|	PREDICTED: LOW QUALITY PROTEIN: uncharacterized LOC101219663 [Cucumis sativus]	531	8e-07	124	35	27	62.86	459	355	246	280	-3	0	Cucumis sativus
contig_64289	624	gi|148906265|gb|ABR16288.1|	unknown [Picea sitchensis]	363	3e-48	303	77	65	76.62	624	394	150	226	-1	0	Picea sitchensis
contig_64309	415	gi|453088540|gb|EMF16580.1|	TRP-domain-containing protein [Sphaerulina musiva SO2202]	1035	2e-38	374	128	90	59.38	41	415	704	829	2	0	Sphaerulina musiva SO2202
contig_64401	420	gi|453084057|gb|EMF12102.1|	proteasome regulatory particle subunit Rpt2 [Sphaerulina musiva SO2202]	465	1e-49	444	87	86	96.55	418	158	379	465	-3	0	Sphaerulina musiva SO2202
contig_64473	673	gi|452846668|gb|EME48600.1|	hypothetical protein DOTSEDRAFT_67591 [Dothistroma septosporum NZE10]	169	7e-111	837	169	165	95.27	117	623	1	169	3	0	Dothistroma septosporum NZE10
contig_64524	669	gi|565360730|ref|XP_006347119.1|	PREDICTED: putative ribonuclease H protein At1g65750-like [Solanum tuberosum]	450	4e-21	247	235	111	31.06	669	1	178	407	-1	0	Solanum tuberosum
contig_64565	342	gi|383167277|gb|AFG66680.1|	hypothetical protein 0_14992_02, partial [Pinus taeda]	150	2e-34	318	110	76	52.73	330	1	1	110	-1	0	Pinus taeda
contig_64700	1097	gi|452843348|gb|EME45283.1|	hypothetical protein DOTSEDRAFT_87671 [Dothistroma septosporum NZE10]	541	0	1628	338	323	87.87	1015	2	1	337	-2	0	Dothistroma septosporum NZE10
contig_64710	816	gi|168028433|ref|XP_001766732.1|	predicted protein [Physcomitrella patens]	330	1e-13	191	185	90	27.57	260	814	3	174	2	0	Physcomitrella patens
contig_64863	560	gi|125556054|gb|EAZ01660.1|	hypothetical protein OsI_23695 [Oryza sativa Indica Group]	252	1e-33	273	103	72	52.43	320	12	88	190	-1	0	Oryza sativa Indica Group
contig_64875	563	gi|514743452|ref|XP_004960388.1|	PREDICTED: cysteine-rich receptor-like protein kinase 2-like [Setaria italica]	653	3e-35	351	191	113	43.46	561	4	232	413	-3	0	Setaria italica
contig_64886	833	gi|568820041|ref|XP_006464540.1|	PREDICTED: ethylene-responsive transcription factor ABR1-like isoform X2 [Citrus sinensis]	355	8e-34	342	76	68	80.26	64	291	142	217	1	0	Citrus sinensis
contig_64928	412	gi|388506464|gb|AFK41298.1|	unknown [Lotus japonicus]	145	1e-08	141	44	31	63.64	132	1	4	47	-2	0	Lotus japonicus
contig_65031	509	gi|148906747|gb|ABR16520.1|	unknown [Picea sitchensis]	644	2e-49	453	169	118	49.11	3	509	310	478	3	0	Picea sitchensis
contig_65112	604	gi|452840111|gb|EME42049.1|	hypothetical protein DOTSEDRAFT_174852 [Dothistroma septosporum NZE10]	265	5e-121	911	191	181	84.82	6	578	75	265	3	0	Dothistroma septosporum NZE10
contig_65164	542	gi|359489462|ref|XP_003633925.1|	PREDICTED: uncharacterized protein LOC100854171 [Vitis vinifera]	1227	3e-15	205	157	83	31.21	32	496	706	861	2	0	Vitis vinifera
contig_65204	1527	gi|148907817|gb|ABR17034.1|	unknown [Picea sitchensis]	229	3e-06	137	184	76	28.8	840	430	18	201	-1	0	Picea sitchensis
contig_65361	1518	gi|460393856|ref|XP_004242524.1|	PREDICTED: uncharacterized protein LOC101258077 [Solanum lycopersicum]	1454	3e-09	169	124	62	29.84	606	974	1276	1399	3	0	Solanum lycopersicum
contig_65372	416	gi|526196821|gb|EPS38154.1|	hypothetical protein H072_8096 [Dactylellina haptotyla CBS 200.50]	428	6e-79	639	138	128	88.41	414	1	201	334	-3	0	Dactylellina haptotyla CBS 200.50
contig_65413	615	gi|116788914|gb|ABK25048.1|	unknown [Picea sitchensis]	510	2e-42	248	96	67	57.29	277	11	197	292	-3	0	Picea sitchensis
contig_65433	888	gi|398390692|ref|XP_003848806.1|	putative Het-C2 heterokaryon incompatibility [Zymoseptoria tritici IPO323]	202	7e-112	855	203	181	79.8	851	243	4	202	-2	0	Zymoseptoria tritici IPO323
contig_65443	380	gi|586731409|ref|XP_006849908.1|	hypothetical protein AMTR_s00022p00101220 [Amborella trichopoda]	210	3e-09	147	111	63	36.04	323	3	5	104	-1	0	Amborella trichopoda
contig_65667	387	gi|452843650|gb|EME45585.1|	hypothetical protein DOTSEDRAFT_171083 [Dothistroma septosporum NZE10]	225	1e-63	519	130	113	79.23	3	386	1	128	3	0	Dothistroma septosporum NZE10
contig_65758	454	gi|586649225|ref|XP_006829174.1|	hypothetical protein AMTR_s00001p00270650 [Amborella trichopoda]	256	7e-81	639	135	122	84.44	6	410	91	225	3	0	Amborella trichopoda
contig_65870	352	gi|378729036|gb|EHY55495.1|	60S ribosomal protein L10a [Exophiala dermatitidis NIH/UT8656]	217	2e-54	457	89	86	93.26	59	325	1	89	2	0	Exophiala dermatitidis NIH/UT8656
contig_65964	472	gi|148910226|gb|ABR18194.1|	unknown [Picea sitchensis]	579	4e-20	233	86	58	54.65	214	471	38	123	1	0	Picea sitchensis
contig_66250	1192	gi|116792316|gb|ABK26316.1|	unknown [Picea sitchensis]	337	4e-73	619	316	191	44.94	144	1022	24	334	3	0	Picea sitchensis
contig_66260	396	gi|367061711|gb|AEX11449.1|	hypothetical protein 0_14259_01 [Pinus taeda]	139	1e-17	205	46	43	82.61	258	395	71	116	3	0	Pinus taeda
contig_66302	1005	gi|586680737|ref|XP_006840661.1|	hypothetical protein AMTR_s00096p00017200 [Amborella trichopoda]	369	4e-25	282	285	144	29.12	1005	187	48	311	-1	0	Amborella trichopoda
contig_66322	725	gi|242070323|ref|XP_002450438.1|	hypothetical protein SORBIDRAFT_05g005485 [Sorghum bicolor]	313	3e-13	187	83	51	46.99	259	11	146	228	-2	0	Sorghum bicolor
contig_66414	505	gi|148907103|gb|ABR16695.1|	unknown [Picea sitchensis]	406	3e-30	309	131	82	45.04	503	111	140	265	-3	0	Picea sitchensis
contig_66445	440	gi|557728740|dbj|GAD92667.1|	40S ribosomal protein S15 [Byssochlamys spectabilis No. 5]	153	1e-91	700	137	136	95.62	413	3	1	137	-1	0	Byssochlamys spectabilis No. 5
contig_66580	698	gi|148907358|gb|ABR16814.1|	unknown [Picea sitchensis]	97	1e-23	251	67	55	73.13	201	398	29	95	3	0	Picea sitchensis
contig_66631	409	gi|109676352|gb|ABG37658.1|	integrase [Populus trichocarpa]	1139	2e-26	286	130	79	49.23	408	25	683	811	-2	0	Populus trichocarpa
contig_66662	1529	gi|571495567|ref|XP_006593273.1|	PREDICTED: uncharacterized mitochondrial protein AtMg00810-like [Glycine max]	222	7e-18	228	193	105	33.16	223	783	1	189	1	0	Glycine max
contig_66703	518	gi|359491213|ref|XP_003634242.1|	PREDICTED: LOW QUALITY PROTEIN: L-type lectin-domain containing receptor kinase S.1-like [Vitis vinifera]	708	1e-22	258	86	66	51.16	518	261	582	667	-1	0	Vitis vinifera
contig_66713	791	gi|116792392|gb|ABK26347.1|	unknown [Picea sitchensis]	319	4e-37	361	122	89	59.84	390	25	7	120	-3	0	Picea sitchensis
contig_66723	677	gi|452979911|gb|EME79673.1|	adenylate kinase [Pseudocercospora fijiensis CIRAD86]	279	5e-90	710	193	157	68.91	12	587	81	273	3	0	Pseudocercospora fijiensis CIRAD86
contig_66744	624	gi|573918128|ref|XP_006646706.1|	PREDICTED: phosphatidylserine decarboxylase proenzyme 3-like [Oryza brachyantha]	589	9e-30	312	164	104	41.46	5	493	65	227	2	0	Oryza brachyantha
contig_66816	506	gi|147773547|emb|CAN61143.1|	hypothetical protein VITISV_004318 [Vitis vinifera]	324	6e-32	212	85	55	45.88	2	256	127	211	2	0	Vitis vinifera
contig_66858	692	gi|398412247|ref|XP_003857450.1|	hypothetical protein MYCGRDRAFT_102306 [Zymoseptoria tritici IPO323]	553	2e-108	857	168	164	92.26	187	690	80	247	1	0	Zymoseptoria tritici IPO323
contig_66868	575	gi|527182237|gb|EPS57268.1|	hypothetical protein M569_17552, partial [Genlisea aurea]	220	4e-42	382	128	91	55.47	8	391	93	220	2	0	Genlisea aurea
contig_66889	315	gi|89887334|gb|ABD78322.1|	polyprotein [Primula vulgaris]	1359	1e-06	133	65	40	47.69	34	225	467	526	1	0	Primula vulgaris
contig_66982	668	gi|297742493|emb|CBI34642.3|	unnamed protein product [Vitis vinifera]	565	2e-31	325	133	85	47.37	441	43	1	126	-3	0	Vitis vinifera
contig_67093	844	gi|398394637|ref|XP_003850777.1|	CAAX prenyl protease 1 [Zymoseptoria tritici IPO323]	457	5e-155	1163	283	244	79.51	1	843	180	456	1	0	Zymoseptoria tritici IPO323
contig_67124	672	gi|452981838|gb|EME81597.1|	hypothetical protein MYCFIDRAFT_50439 [Pseudocercospora fijiensis CIRAD86]	215	3e-109	831	199	173	76.88	75	671	1	199	3	0	Pseudocercospora fijiensis CIRAD86
contig_67165	437	gi|116781001|gb|ABK21920.1|	unknown [Picea sitchensis]	319	2e-06	130	148	63	30.41	414	1	134	280	-3	0	Picea sitchensis
contig_67185	1172	gi|449446095|ref|XP_004140807.1|	PREDICTED: uncharacterized protein LOC101203557 [Cucumis sativus]	1406	6e-73	413	128	95	58.59	2	379	1127	1254	2	0	Cucumis sativus
contig_67225	495	gi|68164467|gb|AAY87200.1|	reverse transcriptase [Sciadopitys verticillata]	148	4e-20	225	134	71	38.81	64	384	4	137	1	0	Sciadopitys verticillata
contig_67237	549	gi|148907966|gb|ABR17103.1|	unknown [Picea sitchensis]	501	3e-36	355	150	102	49.33	140	547	12	159	2	0	Picea sitchensis
contig_67267	2454	gi|586645680|ref|XP_006827704.1|	hypothetical protein AMTR_s00009p00259240 [Amborella trichopoda]	651	0	1993	669	480	58.45	2288	315	9	651	-2	0	Amborella trichopoda
contig_67359	429	gi|401713028|gb|AFP99174.1|	succinate dehydrogenase flavoprotein subunit, partial [Ilex paraguariensis]	58	9e-10	146	35	30	80	106	2	22	56	-3	0	Ilex paraguariensis
contig_67379	584	gi|147855294|emb|CAN83886.1|	hypothetical protein VITISV_001629 [Vitis vinifera]	235	7e-07	135	58	39	36.21	191	18	99	156	-1	0	Vitis vinifera
contig_67429	1097	gi|116784977|gb|ABK23544.1|	unknown [Picea sitchensis]	309	9e-121	843	197	169	80.2	954	367	3	199	-3	0	Picea sitchensis
contig_67489	575	gi|406865713|gb|EKD18754.1|	oxidase [Marssonina brunnea f. sp. 'multigermtubi' MB_m1]	447	4e-77	635	170	138	72.35	71	574	1	169	2	0	Marssonina brunnea f. sp. 'multigermtubi' MB_m1
contig_67549	323	gi|116780509|gb|ABK21705.1|	unknown [Picea sitchensis]	414	8e-14	184	108	59	37.04	3	323	153	260	3	0	Picea sitchensis
contig_67569	837	gi|568846626|ref|XP_006477150.1|	PREDICTED: transcription factor MYB82-like [Citrus sinensis]	205	9e-34	332	97	75	62.89	3	293	61	157	3	0	Citrus sinensis
contig_67600	437	gi|586759134|ref|XP_006853942.1|	hypothetical protein AMTR_s00036p00207520 [Amborella trichopoda]	660	2e-20	239	74	59	56.76	437	216	585	658	-1	0	Amborella trichopoda
contig_67632	434	gi|398404710|ref|XP_003853821.1|	hypothetical protein MYCGRDRAFT_108599 [Zymoseptoria tritici IPO323]	1590	9e-14	191	49	41	79.59	434	288	1546	1589	-1	0	Zymoseptoria tritici IPO323
contig_67694	1999	gi|567867853|ref|XP_006426549.1|	hypothetical protein CICLE_v10025259mg [Citrus clementina]	573	0	1547	577	399	53.38	1922	207	20	570	-3	0	Citrus clementina
contig_67704	975	gi|568869347|ref|XP_006487889.1|	PREDICTED: uncharacterized protein LOC102617714 [Citrus sinensis]	1238	1e-07	98	56	30	35.71	223	56	606	661	-3	0	Citrus sinensis
contig_67838	418	gi|452989487|gb|EME89242.1|	glycoside hydrolase family 76 protein [Pseudocercospora fijiensis CIRAD86]	450	9e-78	633	138	125	84.06	415	2	33	170	-1	0	Pseudocercospora fijiensis CIRAD86
contig_67868	830	gi|9280657|gb|AAF86526.1|AC002560_19	F21B7.27 [Arabidopsis thaliana]	643	5e-14	198	215	103	33.49	801	277	408	617	-3	0	Arabidopsis thaliana
contig_67898	1457	gi|452982282|gb|EME82041.1|	hypothetical protein MYCFIDRAFT_49631 [Pseudocercospora fijiensis CIRAD86]	672	0	1421	272	270	98.9	3	818	243	514	3	0	Pseudocercospora fijiensis CIRAD86
contig_67908	626	gi|452984206|gb|EME83963.1|	hypothetical protein MYCFIDRAFT_195149 [Pseudocercospora fijiensis CIRAD86]	384	2e-77	633	205	158	62.44	620	6	173	372	-1	0	Pseudocercospora fijiensis CIRAD86
contig_67928	747	gi|148910581|gb|ABR18362.1|	unknown [Picea sitchensis]	510	4e-53	481	249	162	45.78	51	746	1	247	3	0	Picea sitchensis
contig_67938	2117	gi|452840241|gb|EME42179.1|	hypothetical protein DOTSEDRAFT_45737 [Dothistroma septosporum NZE10]	577	0	828	284	209	65.85	1616	771	276	525	-1	0	Dothistroma septosporum NZE10
contig_67989	520	gi|453089776|gb|EMF17816.1|	family A G protein-coupled receptor-like protein [Sphaerulina musiva SO2202]	306	9e-69	566	162	139	71.6	472	2	1	162	-1	0	Sphaerulina musiva SO2202
contig_68009	426	gi|359372828|gb|AEV42261.1|	hypothetical protein [Beta vulgaris]	1396	2e-16	212	153	81	33.33	426	1	811	961	-1	0	Beta vulgaris
contig_68099	717	gi|508724802|gb|EOY16699.1|	Uncharacterized protein TCM_035549 [Theobroma cacao]	1392	2e-14	203	275	119	29.09	715	2	775	1039	-3	0	Theobroma cacao
contig_68220	816	gi|571495310|ref|XP_006593151.1|	PREDICTED: G-type lectin S-receptor-like serine/threonine-protein kinase At4g27290-like [Glycine max]	815	4e-41	405	108	89	67.59	326	3	501	608	-2	0	Glycine max
contig_68240	486	gi|452842375|gb|EME44311.1|	hypothetical protein DOTSEDRAFT_71973 [Dothistroma septosporum NZE10]	397	1e-56	490	115	98	77.39	484	140	283	397	-3	0	Dothistroma septosporum NZE10
contig_68270	1102	gi|148909965|gb|ABR18067.1|	unknown [Picea sitchensis]	535	2e-26	296	65	61	86.15	2	196	109	173	2	0	Picea sitchensis
contig_68310	768	gi|398409568|ref|XP_003856249.1|	hypothetical protein MYCGRDRAFT_83726 [Zymoseptoria tritici IPO323]	560	3e-170	1271	256	245	90.62	1	768	150	405	1	0	Zymoseptoria tritici IPO323
contig_68330	607	gi|460416354|ref|XP_004253508.1|	PREDICTED: genome polyprotein-like [Solanum lycopersicum]	545	2e-37	245	75	57	60	603	379	71	145	-2	0	Solanum lycopersicum
contig_68351	423	gi|119196747|ref|XP_001248977.1|	hypothetical protein CIMG_02748 [Coccidioides immitis RS]	278	5e-09	148	128	64	36.72	408	34	96	222	-1	0	Coccidioides immitis RS
contig_68362	786	gi|561013148|gb|ESW12009.1|	hypothetical protein PHAVU_008G077100g [Phaseolus vulgaris]	421	1e-17	223	78	57	53.85	188	421	20	96	2	0	Phaseolus vulgaris
contig_68372	1056	gi|297735902|emb|CBI18678.3|	unnamed protein product [Vitis vinifera]	756	4e-33	352	114	88	55.26	622	287	15	128	-3	0	Vitis vinifera
contig_68403	712	gi|255541660|ref|XP_002511894.1|	zinc finger protein, putative [Ricinus communis]	171	3e-21	240	140	78	34.29	652	233	1	138	-1	0	Ricinus communis
contig_68413	1470	gi|460406220|ref|XP_004248565.1|	PREDICTED: uncharacterized protein LOC101247075 [Solanum lycopersicum]	501	5e-41	413	285	155	34.39	1334	522	218	500	-2	0	Solanum lycopersicum
contig_68506	793	gi|508716797|gb|EOY08694.1|	Uncharacterized protein TCM_023754 [Theobroma cacao]	440	4e-23	264	173	97	36.42	280	783	119	289	1	0	Theobroma cacao
contig_68567	487	gi|147782850|emb|CAN63433.1|	hypothetical protein VITISV_033829 [Vitis vinifera]	1072	5e-17	181	69	44	50.72	216	419	446	511	3	0	Vitis vinifera
contig_68587	484	gi|586643204|ref|XP_006826665.1|	hypothetical protein AMTR_s00137p00035860 [Amborella trichopoda]	368	9e-30	303	154	96	42.21	28	483	134	286	1	0	Amborella trichopoda
contig_68693	1429	gi|359491569|ref|XP_002280533.2|	PREDICTED: uncharacterized protein LOC100266246 [Vitis vinifera]	2234	1e-42	439	387	202	33.85	287	1414	2	371	2	0	Vitis vinifera
contig_68714	827	gi|449296860|gb|EMC92879.1|	hypothetical protein BAUCODRAFT_114866 [Baudoinia compniacensis UAMH 10762]	326	2e-136	1027	262	228	83.21	44	826	4	260	2	0	Baudoinia compniacensis UAMH 10762
contig_68754	517	gi|77556816|gb|ABA99612.1|	retrotransposon protein, putative, unclassified [Oryza sativa Japonica Group]	1198	2e-07	143	61	43	49.18	453	271	904	964	-2	0	Oryza sativa Japonica Group
contig_68824	574	gi|224099044|ref|XP_002334514.1|	predicted protein [Populus trichocarpa]	195	2e-32	314	112	84	51.79	573	238	25	134	-2	0	Populus trichocarpa
contig_68854	435	gi|62732822|gb|AAX94941.1|	retrotransposon protein, putative, unclassified [Oryza sativa Japonica Group]	555	7e-15	197	84	51	50	1	228	84	167	1	0	Oryza sativa Japonica Group
contig_68865	687	gi|561036412|gb|ESW34942.1|	hypothetical protein PHAVU_001G193700g [Phaseolus vulgaris]	152	2e-06	130	104	49	37.5	368	607	38	141	2	0	Phaseolus vulgaris
contig_68917	595	gi|452989519|gb|EME89274.1|	hypothetical protein MYCFIDRAFT_185629 [Pseudocercospora fijiensis CIRAD86]	305	2e-102	791	237	174	65.82	594	1	53	289	-2	0	Pseudocercospora fijiensis CIRAD86
contig_69041	596	gi|452988335|gb|EME88090.1|	hypothetical protein MYCFIDRAFT_125681 [Pseudocercospora fijiensis CIRAD86]	491	2e-119	921	198	185	85.86	2	595	233	430	2	0	Pseudocercospora fijiensis CIRAD86
contig_69053	871	gi|452847364|gb|EME49296.1|	hypothetical protein DOTSEDRAFT_68160 [Dothistroma septosporum NZE10]	174	2e-92	723	179	155	78.77	123	656	1	174	3	0	Dothistroma septosporum NZE10
contig_69144	708	gi|398393978|ref|XP_003850448.1|	hypothetical protein MYCGRDRAFT_74592 [Zymoseptoria tritici IPO323]	566	3e-153	1156	235	223	88.09	3	707	168	402	3	0	Zymoseptoria tritici IPO323
contig_69174	392	gi|452844112|gb|EME46046.1|	hypothetical protein DOTSEDRAFT_70140 [Dothistroma septosporum NZE10]	542	2e-49	445	134	110	70.9	390	1	24	156	-3	0	Dothistroma septosporum NZE10
contig_69194	649	gi|255582096|ref|XP_002531843.1|	ring finger protein, putative [Ricinus communis]	205	4e-13	181	139	74	32.37	408	4	12	142	-2	0	Ricinus communis
contig_69234	459	gi|452989561|gb|EME89316.1|	ABC transporter, ABC-G family, WBC-type [Pseudocercospora fijiensis CIRAD86]	630	2e-47	435	94	81	78.72	425	147	537	630	-2	0	Pseudocercospora fijiensis CIRAD86
contig_69254	1083	gi|557723758|dbj|GAD97499.1|	hypothetical protein MYCGRDRAFT_94394 [Byssochlamys spectabilis No. 5]	351	4e-80	664	305	191	43.93	126	1034	1	304	3	0	Byssochlamys spectabilis No. 5
contig_69264	592	gi|377655441|gb|AFB73911.1|	polyprotein [Citrus sinensis]	1309	3e-11	112	82	39	34.15	300	542	258	339	3	0	Citrus sinensis
contig_69275	625	gi|388511315|gb|AFK43719.1|	unknown [Lotus japonicus]	116	8e-18	210	64	51	60.94	204	13	10	73	-2	0	Lotus japonicus
contig_69305	648	gi|452844978|gb|EME46912.1|	hypothetical protein DOTSEDRAFT_169770 [Dothistroma septosporum NZE10]	183	4e-62	515	182	129	54.95	37	582	1	177	1	0	Dothistroma septosporum NZE10
contig_69448	536	gi|452987054|gb|EME86810.1|	hypothetical protein MYCFIDRAFT_49459 [Pseudocercospora fijiensis CIRAD86]	322	8e-28	289	83	62	65.06	256	8	1	82	-2	0	Pseudocercospora fijiensis CIRAD86
contig_69604	344	gi|389643366|ref|XP_003719315.1|	TPR domain-containing protein [Magnaporthe oryzae 70-15]	746	4e-09	152	118	63	33.05	25	342	114	224	1	0	Magnaporthe oryzae 70-15
contig_69614	1277	gi|359490807|ref|XP_002272450.2|	PREDICTED: uncharacterized protein LOC100255603 [Vitis vinifera]	818	2e-37	390	205	124	43.9	8	619	625	816	2	0	Vitis vinifera
contig_69656	384	gi|452839686|gb|EME41625.1|	hypothetical protein DOTSEDRAFT_55398 [Dothistroma septosporum NZE10]	261	9e-27	274	102	69	60.78	28	324	1	90	1	0	Dothistroma septosporum NZE10
contig_69686	422	gi|357619398|gb|EHJ71992.1|	endonuclease-reverse transcriptase HmRTE-e01 [Danaus plexippus]	586	3e-06	108	46	29	45.65	285	422	447	492	3	0	Danaus plexippus
contig_69892	491	gi|571495567|ref|XP_006593273.1|	PREDICTED: uncharacterized mitochondrial protein AtMg00810-like [Glycine max]	222	1e-52	450	164	111	50	1	489	19	182	1	0	Glycine max
contig_69902	430	gi|508703673|gb|EOX95569.1|	DNA/RNA polymerases superfamily protein [Theobroma cacao]	1452	3e-36	250	73	61	64.38	3	221	668	740	3	0	Theobroma cacao
contig_69933	474	gi|168012671|ref|XP_001759025.1|	predicted protein [Physcomitrella patens]	1249	4e-10	163	76	53	48.68	326	99	244	319	-2	0	Physcomitrella patens
contig_70043	381	gi|449458033|ref|XP_004146752.1|	PREDICTED: uncharacterized protein LOC101208251 [Cucumis sativus]	269	8e-06	99	68	37	32.35	378	175	53	120	-1	0	Cucumis sativus
contig_70083	2108	gi|586711020|ref|XP_006846792.1|	hypothetical protein AMTR_s00148p00054510 [Amborella trichopoda]	774	0	1242	470	327	55.32	1563	172	297	745	-3	0	Amborella trichopoda
contig_70104	923	gi|452984950|gb|EME84707.1|	hypothetical protein MYCFIDRAFT_41352 [Pseudocercospora fijiensis CIRAD86]	294	0	1434	290	280	91.03	54	923	1	290	3	0	Pseudocercospora fijiensis CIRAD86
contig_70115	1190	gi|452843689|gb|EME45624.1|	hypothetical protein DOTSEDRAFT_71354 [Dothistroma septosporum NZE10]	422	0	1704	373	345	86.33	70	1188	1	373	1	0	Dothistroma septosporum NZE10
contig_70126	877	gi|383130006|gb|AFG45721.1|	hypothetical protein 0_12933_01, partial [Pinus taeda]	147	5e-36	344	142	90	47.89	396	821	7	145	3	0	Pinus taeda
contig_70227	608	gi|452986298|gb|EME86054.1|	hypothetical protein MYCFIDRAFT_186425 [Pseudocercospora fijiensis CIRAD86]	683	5e-124	968	201	187	86.57	3	605	445	645	3	0	Pseudocercospora fijiensis CIRAD86
contig_70248	454	gi|585667152|ref|XP_006817258.1|	PREDICTED: RNA-directed DNA polymerase from mobile element jockey-like [Saccoglossus kowalevskii]	760	9e-08	144	160	76	28.12	3	392	18	176	3	0	Saccoglossus kowalevskii
contig_70258	604	gi|116792289|gb|ABK26305.1|	unknown [Picea sitchensis]	290	3e-17	214	64	51	67.19	185	376	39	102	2	0	Picea sitchensis
contig_70269	772	gi|452837526|gb|EME39468.1|	hypothetical protein DOTSEDRAFT_139477 [Dothistroma septosporum NZE10]	172	2e-89	700	172	148	74.42	166	678	1	172	1	0	Dothistroma septosporum NZE10
[truncated: 31,304 more rows]
