# Supplementary material for: In-depth transcriptome characterization uncovers distinct gene family expansions for Cupressus gigantea important to this long-lived species’ adaptability to environmental cues
Source: BMC Genomics. 2019 Mar 13;20:213. doi: 10.1186/s12864-019-5584-6 (PMC6417167; doi:10.1186/s12864-019-5584-6)
Supplement: Supplementary file 8 — Table S5. Swiss-Prot annotations for all unigenes. (XLSX 2954 kb) [file 12864_2019_5584_MOESM8_ESM.xlsx]

## Sheet: S Table3
Supplementary Table 5. Swiss-Port annotation of all unigenes
unigene_ID	unigene_length	protein_ID	protein_description	protein_length	E-value	score	alignment	number_positive-scoring	identity percent	unigene_start	unigene_end	protein_start	protein_end	unigene_frame	protein_frame
Second_Contig1	1401	sp|P10847|ADH2_HORVU	Alcohol dehydrogenase 2 OS=Hordeum vulgare GN=ADH2 PE=3 SV=1	373	2e-09	101	82	39	32.93	547	305	253	326	-3	0
Second_Contig12	1247	sp|O64477|Y2913_ARATH	G-type lectin S-receptor-like serine/threonine-protein kinase At2g19130 OS=Arabidopsis thaliana GN=At2g19130 PE=2 SV=1	828	4e-14	191	160	78	35.62	2	460	554	705	2	0
First_Contig3	3748	sp|O82627|SSG1_ANTMA	Granule-bound starch synthase 1, chloroplastic/amyloplastic OS=Antirrhinum majus GN=WAXY PE=2 SV=1	608	3e-48	476	521	220	33.4	1947	550	89	579	-2	0
First_Contig5	1532	sp|Q39196|PIP14_ARATH	Probable aquaporin PIP1-4 OS=Arabidopsis thaliana GN=PIP1.4 PE=1 SV=1	287	3e-39	375	257	131	40.86	1421	672	5	249	-1	0
First_Contig6	4077	sp|Q05609|CTR1_ARATH	Serine/threonine-protein kinase CTR1 OS=Arabidopsis thaliana GN=CTR1 PE=1 SV=1	821	5e-13	190	148	75	37.84	652	221	578	719	-3	0
First_Contig7	1699	sp|Q9STX2|VEP1_ARATH	3-oxo-Delta(4,5)-steroid 5-beta-reductase OS=Arabidopsis thaliana GN=VEP1 PE=1 SV=1	388	7e-12	100	19	19	94.74	1590	1646	49	67	3	0
First_Contig9	1739	sp|Q9FR37|AMI1_ARATH	Amidase 1 OS=Arabidopsis thaliana GN=AMI1 PE=1 SV=1	425	2e-15	202	162	73	34.57	1316	888	36	176	-1	0
First_Contig11	982	sp|Q8GT20|BEBT_TOBAC	Benzyl alcohol O-benzoyltransferase OS=Nicotiana tabacum GN=HSR201 PE=1 SV=1	460	3e-12	172	227	93	26.87	963	310	207	424	-2	0
First_Contig14	2690	sp|Q9FX99|Y1497_ARATH	Probable receptor-like protein kinase At1g49730 OS=Arabidopsis thaliana GN=At1g49730 PE=1 SV=1	663	2e-25	291	568	235	28.17	678	2195	101	598	3	0
First_Contig15	1999	sp|Q6Z1G7|ODPB1_ORYSJ	Pyruvate dehydrogenase E1 component subunit beta-1, mitochondrial OS=Oryza sativa subsp. japonica GN=Os08g0536000 PE=2 SV=1	374	3e-41	400	287	133	39.02	550	1359	73	352	1	0
First_Contig18	25331	sp|P24676|RBL_PINWA	Ribulose bisphosphate carboxylase large chain OS=Pinus wallichiana GN=rbcL PE=3 SV=1	475	2e-68	634	486	224	38.89	17002	18357	4	448	1	0
First_Contig20	741	sp|Q9XI96|PERK7_ARATH	Proline-rich receptor-like protein kinase PERK7 OS=Arabidopsis thaliana GN=PERK7 PE=2 SV=1	699	1e-24	267	218	112	38.99	632	3	309	517	-2	0
First_Contig21	967	sp|Q93YT1|GLR32_ARATH	Glutamate receptor 3.2 OS=Arabidopsis thaliana GN=GLR3.2 PE=1 SV=2	912	6e-07	130	150	69	29.33	3	437	630	768	3	0
First_Contig24	1690	sp|C0LGP4|Y3475_ARATH	Probable LRR receptor-like serine/threonine-protein kinase At3g47570 OS=Arabidopsis thaliana GN=At3g47570 PE=1 SV=1	1010	2e-10	128	309	118	23.95	1101	289	424	722	-2	0
First_Contig25	4768	sp|Q8RY95|SPL14_ARATH	Squamosa promoter-binding-like protein 14 OS=Arabidopsis thaliana GN=SPL14 PE=2 SV=3	1035	1e-14	205	479	194	25.05	2182	3483	512	935	1	0
First_Contig27	1758	sp|Q5N7W3|RPN2_ORYSJ	Dolichyl-diphosphooligosaccharide--protein glycosyltransferase subunit 2 OS=Oryza sativa subsp. japonica GN=RPN2 PE=2 SV=1	698	7e-11	167	412	156	26.21	1163	60	125	497	-2	0
First_Contig31	1277	sp|Q9SBJ1|PDK_ARATH	[Pyruvate dehydrogenase (acetyl-transferring)] kinase, mitochondrial OS=Arabidopsis thaliana GN=PDK PE=1 SV=1	366	9e-11	90	19	18	73.68	1099	1155	209	227	1	0
First_Contig34	1496	sp|Q9LHP4|RCH2_ARATH	Receptor-like protein kinase 2 OS=Arabidopsis thaliana GN=RCH2 PE=1 SV=1	1141	4e-10	160	460	184	23.91	1468	104	211	650	-2	0
First_Contig38	340	sp|Q94IR2|CCD1_PHAVU	Carotenoid 9,10(9',10')-cleavage dioxygenase 1 OS=Phaseolus vulgaris GN=CCD1 PE=1 SV=1	543	5e-15	181	82	45	42.68	247	2	253	334	-1	0
First_Contig39	2909	sp|Q9C5H4|Y3627_ARATH	VHS domain-containing protein At3g16270 OS=Arabidopsis thaliana GN=At3g16270 PE=1 SV=1	690	7e-11	170	341	145	26.39	430	1401	24	335	1	0
First_Contig41	2537	sp|P55243|GLGL3_SOLTU	Glucose-1-phosphate adenylyltransferase large subunit 3, chloroplastic/amyloplastic OS=Solanum tuberosum GN=AGPS3 PE=1 SV=1	483	2e-53	501	462	212	33.55	1888	551	34	473	-2	0
First_Contig42	866	sp|Q7XUJ2|YSL9_ORYSJ	Probable metal-nicotianamine transporter YSL9 OS=Oryza sativa subsp. japonica GN=YSL9 PE=2 SV=2	684	3e-19	226	150	76	36.67	716	270	421	565	-1	0
First_Contig43	932	sp|O49675|CCD4_ARATH	Probable carotenoid cleavage dioxygenase 4, chloroplastic OS=Arabidopsis thaliana GN=CCD4 PE=1 SV=1	595	2e-10	157	279	102	27.24	801	28	100	352	-3	0
First_Contig46	1142	sp|P28644|ROC1_SPIOL	28 kDa ribonucleoprotein, chloroplastic OS=Spinacia oleracea PE=1 SV=1	233	1e-09	112	155	65	29.68	1098	676	48	188	-3	0
First_Contig47	1888	sp|Q6P1V8|MCM6Z_XENTR	Zygotic DNA replication licensing factor mcm6 OS=Xenopus tropicalis GN=zmcm6 PE=2 SV=1	823	3e-23	270	390	175	31.03	611	1720	167	524	2	0
First_Contig48	1583	sp|P14749|AGAL_CYATE	Alpha-galactosidase OS=Cyamopsis tetragonoloba PE=1 SV=1	411	1e-26	287	336	144	30.06	370	1338	42	358	1	0
First_Contig49	2720	sp|Q99PV0|PRP8_MOUSE	Pre-mRNA-processing-splicing factor 8 OS=Mus musculus GN=Prpf8 PE=1 SV=2	2335	7e-95	858	787	371	36.34	53	2314	1583	2324	2	0
First_Contig50	1277	sp|P53780|METC_ARATH	Cystathionine beta-lyase, chloroplastic OS=Arabidopsis thaliana GN=At3g57050 PE=1 SV=1	464	7e-27	287	230	108	33.91	1	609	228	427	1	0
First_Contig51	1888	sp|Q56YA5|SGAT_ARATH	Serine--glyoxylate aminotransferase OS=Arabidopsis thaliana GN=AGT1 PE=1 SV=2	401	3e-46	439	387	181	37.21	329	1399	32	388	2	0
First_Contig52	743	sp|O81796|IDH3_ARATH	Isocitrate dehydrogenase [NAD] regulatory subunit 3, mitochondrial OS=Arabidopsis thaliana GN=IDH3 PE=1 SV=1	368	8e-22	238	159	83	38.99	8	484	211	367	2	0
First_Contig59	509	sp|O64780|Y1614_ARATH	G-type lectin S-receptor-like serine/threonine-protein kinase At1g61400 OS=Arabidopsis thaliana GN=At1g61400 PE=3 SV=4	814	1e-13	177	153	70	33.33	64	507	621	765	1	0
First_Contig60	3537	sp|Q9ZQG9|E1314_ARATH	Glucan endo-1,3-beta-glucosidase 14 OS=Arabidopsis thaliana GN=At2g27500 PE=1 SV=2	392	1e-10	167	239	97	28.45	2291	2935	132	342	2	0
First_Contig61	2056	sp|O64816|CSK2P_ARATH	Casein kinase II subunit alpha, chloroplastic OS=Arabidopsis thaliana GN=At2g23070 PE=2 SV=1	432	4e-36	365	350	161	37.71	1583	594	87	411	-3	0
First_Contig62	1806	sp|Q39769|G3PC_GINBI	Glyceraldehyde-3-phosphate dehydrogenase, cytosolic OS=Ginkgo biloba PE=2 SV=1	340	1e-44	421	312	152	39.42	1324	401	34	334	-3	0
First_Contig63	435	sp|Q64M78|OML4_ORYSJ	Protein MEI2-like 4 OS=Oryza sativa subsp. japonica GN=ML4 PE=2 SV=1	1001	2e-09	97	33	23	69.7	308	406	832	864	2	0
First_Contig65	3573	sp|Q8RWQ8|FBX14_ARATH	F-box protein FBX14 OS=Arabidopsis thaliana GN=FBX14 PE=2 SV=1	623	2e-35	372	522	211	28.93	2069	603	92	572	-2	0
First_Contig69	2200	sp|Q0DIT2|BGL19_ORYSJ	Beta-glucosidase 19 OS=Oryza sativa subsp. japonica GN=BGLU19 PE=2 SV=1	528	8e-30	321	331	158	31.72	559	1518	46	360	1	0
First_Contig72	3052	sp|Q657S5|PHO11_ORYSJ	Phosphate transporter PHO1-1 OS=Oryza sativa subsp. japonica GN=PHO1-1 PE=2 SV=2	799	3e-39	406	717	293	28.17	2252	273	124	798	-3	0
First_Contig73	1645	sp|Q9SUG3|ITPK2_ARATH	Inositol-tetrakisphosphate 1-kinase 2 OS=Arabidopsis thaliana GN=ITPK2 PE=2 SV=2	353	4e-11	166	224	89	29.46	917	1528	123	324	2	0
First_Contig74	1057	sp|Q8GZA8|ULT1_ARATH	Protein ULTRAPETALA 1 OS=Arabidopsis thaliana GN=ULT1 PE=1 SV=1	237	2e-13	176	207	85	28.5	239	817	38	231	2	0
First_Contig75	1204	sp|Q9ZWJ3|U85A2_ARATH	UDP-glycosyltransferase 85A2 OS=Arabidopsis thaliana GN=UGT85A2 PE=2 SV=1	481	1e-17	218	371	148	29.38	114	1112	68	410	3	0
First_Contig77	1475	sp|Q9SCM3|RS24_ARATH	40S ribosomal protein S2-4 OS=Arabidopsis thaliana GN=RPS2D PE=2 SV=1	276	2e-29	301	205	107	39.02	440	1048	53	252	2	0
First_Contig79	1582	sp|Q9SHV1|GLR22_ARATH	Glutamate receptor 2.2 OS=Arabidopsis thaliana GN=GLR2.2 PE=2 SV=1	920	3e-07	103	96	43	32.29	363	88	524	614	-2	0
First_Contig80	3821	sp|Q7G8Y3|ISW2_ORYSJ	Probable chromatin-remodeling complex ATPase chain OS=Oryza sativa subsp. japonica GN=Os01g0367900 PE=2 SV=2	1107	6e-79	734	928	390	32.22	3324	814	219	1071	-3	0
First_Contig81	2046	sp|Q96UL8|PCKA_EMENI	Phosphoenolpyruvate carboxykinase [ATP] OS=Emericella nidulans (strain FGSC A4 / ATCC 38163 / CBS 112.46 / NRRL 194 / M139) GN=acuF PE=3 SV=3	600	2e-76	670	582	269	37.8	1795	116	46	596	-3	0
First_Contig83	3667	sp|Q94JW8|SPL6_ARATH	Squamosa promoter-binding-like protein 6 OS=Arabidopsis thaliana GN=SPL6 PE=2 SV=2	405	2e-06	132	119	57	36.13	2412	2083	97	198	-2	0
First_Contig85	1443	sp|Q08298|RD22_ARATH	Dehydration-responsive protein RD22 OS=Arabidopsis thaliana GN=RD22 PE=2 SV=1	392	4e-14	190	206	88	30.1	523	1098	201	388	1	0
First_Contig90	2222	sp|Q8GW75|RADL5_ARATH	Protein RADIALIS-like 5 OS=Arabidopsis thaliana GN=RL5 PE=3 SV=1	100	8e-07	90	20	18	75	447	388	23	42	-3	0
First_Contig95	1916	sp|Q9AXM6|T10H_TAXCU	Taxane 10-beta-hydroxylase OS=Taxus cuspidata GN=CYP725A1 PE=1 SV=1	497	8e-21	247	289	130	31.14	133	996	218	496	1	0
First_Contig99	515	sp|P04907|GSTF3_MAIZE	Glutathione S-transferase 3 OS=Zea mays GN=GST3 PE=1 SV=4	222	2e-07	78	21	16	66.67	176	238	46	66	2	0
First_Contig100	1031	sp|Q42522|GSA2_ARATH	Glutamate-1-semialdehyde 2,1-aminomutase 2, chloroplastic OS=Arabidopsis thaliana GN=GSA2 PE=2 SV=2	472	2e-37	364	265	130	36.98	9	794	212	469	3	0
First_Contig101	326	sp|O04153|CALR3_ARATH	Calreticulin-3 OS=Arabidopsis thaliana GN=CRT3 PE=2 SV=2	424	4e-12	158	93	54	49.46	1	270	157	245	1	0
First_Contig103	365	sp|Q8LPT9|GWD1_CITRE	Alpha-glucan water dikinase, chloroplastic OS=Citrus reticulata GN=R1 PE=2 SV=1	1475	2e-06	115	87	46	36.78	123	365	527	606	3	0
First_Contig108	3089	sp|Q54D08|LST8_DICDI	Protein LST8 homolog OS=Dictyostelium discoideum GN=lst8 PE=1 SV=1	304	5e-17	210	154	81	38.31	1106	672	129	265	-1	0
First_Contig109	642	sp|Q10147|TCPB_SCHPO	Probable T-complex protein 1 subunit beta OS=Schizosaccharomyces pombe (strain 972 / ATCC 24843) GN=cct2 PE=3 SV=1	527	7e-13	171	206	91	35.44	619	23	146	338	-3	0
First_Contig112	452	sp|O81208|HLIP_ARATH	High-light-induced protein, chloroplastic OS=Arabidopsis thaliana GN=HLIP PE=1 SV=1	110	6e-12	111	33	24	69.7	270	172	61	93	-3	0
First_Contig115	3227	sp|Q9ZUE9|PP149_ARATH	Pentatricopeptide repeat-containing protein At2g06000 OS=Arabidopsis thaliana GN=At2g06000 PE=2 SV=1	536	1e-09	102	157	71	29.3	369	791	355	493	3	0
First_Contig121	693	sp|P46465|PRS6A_ORYSJ	26S protease regulatory subunit 6A homolog OS=Oryza sativa subsp. japonica GN=TBP1 PE=2 SV=2	429	9e-12	111	30	25	73.33	67	156	396	425	1	0
First_Contig125	3601	sp|Q3EDF8|PPR28_ARATH	Pentatricopeptide repeat-containing protein At1g09900 OS=Arabidopsis thaliana GN=At1g09900 PE=2 SV=1	598	1e-16	219	471	180	22.08	3538	2141	143	563	-1	0
First_Contig130	2650	sp|C0LGX3|HSL2_ARATH	LRR receptor-like serine/threonine-protein kinase HSL2 OS=Arabidopsis thaliana GN=HSL2 PE=2 SV=1	993	5e-16	214	802	303	23.94	2379	64	58	807	-2	0
First_Contig133	1064	sp|P82280|RAV2_ARATH	AP2/ERF and B3 domain-containing transcription repressor RAV2 OS=Arabidopsis thaliana GN=RAV2 PE=2 SV=1	352	4e-15	140	81	41	43.21	250	8	77	155	-2	0
First_Contig140	986	sp|Q9ZS88|DER22_ARATH	Derlin-2.2 OS=Arabidopsis thaliana GN=DER2.2 PE=2 SV=1	244	2e-19	221	160	79	37.5	473	952	1	157	2	0
First_Contig142	2559	sp|Q42586|UMPS_ARATH	Uridine 5'-monophosphate synthase OS=Arabidopsis thaliana GN=PYRE-F PE=2 SV=2	476	4e-24	275	412	175	29.61	7	1086	60	431	1	0
First_Contig143	322	sp|Q39818|HS22M_SOYBN	Heat shock 22 kDa protein, mitochondrial OS=Glycine max GN=HSP23.9 PE=2 SV=1	211	1e-06	90	26	21	65.38	262	185	174	199	-1	0
First_Contig144	405	sp|Q8L7U5|BSL1_ARATH	Serine/threonine-protein phosphatase BSL1 OS=Arabidopsis thaliana GN=BSL1 PE=1 SV=2	881	3e-08	132	84	44	38.1	123	374	468	550	3	0
First_Contig148	2152	sp|Q9FFT9|RH32_ARATH	DEAD-box ATP-dependent RNA helicase 32 OS=Arabidopsis thaliana GN=RH32 PE=2 SV=1	739	8e-34	357	492	210	29.88	2114	771	68	515	-3	0
First_Contig155	1206	sp|Q94F62|BAK1_ARATH	BRASSINOSTEROID INSENSITIVE 1-associated receptor kinase 1 OS=Arabidopsis thaliana GN=BAK1 PE=1 SV=2	615	1e-12	141	94	52	39.36	836	1096	271	356	2	0
First_Contig156	1001	sp|Q50EK4|C75A1_PINTA	Cytochrome P450 750A1 OS=Pinus taeda GN=CYP750A1 PE=2 SV=1	525	4e-15	194	227	101	28.63	919	308	258	467	-2	0
First_Contig166	979	sp|P40690|ALKE_BABBO	Aldo-keto reductase (Fragment) OS=Babesia bovis PE=2 SV=1	285	2e-06	107	93	48	35.48	7	264	91	175	1	0
First_Contig167	645	sp|Q9LXC9|IPYR1_ARATH	Soluble inorganic pyrophosphatase 1, chloroplastic OS=Arabidopsis thaliana GN=PPA1 PE=1 SV=1	300	9e-11	153	101	46	36.63	343	642	55	154	1	0
First_Contig168	2055	sp|Q8GYE0|PHF1_ARATH	SEC12-like protein 1 OS=Arabidopsis thaliana GN=PHF1 PE=2 SV=2	398	4e-09	151	214	89	26.17	1344	739	141	339	-1	0
First_Contig172	2598	sp|P31843|RRPO_OENBE	RNA-directed DNA polymerase homolog OS=Oenothera berteroana PE=4 SV=1	142	4e-06	122	91	47	38.46	280	38	12	91	-3	0
First_Contig174	316	sp|Q0DGD7|BGAL8_ORYSJ	Beta-galactosidase 8 OS=Oryza sativa subsp. japonica GN=Os05g0539400 PE=2 SV=1	673	3e-13	168	86	50	46.51	3	248	249	329	3	0
First_Contig187	433	sp|Q50EK3|C04C1_PINTA	Cytochrome P450 704C1 OS=Pinus taeda GN=CYP704C1 PE=2 SV=1	518	2e-06	95	24	20	62.5	294	365	405	428	3	0
First_Contig191	380	sp|Q94A08|RFS2_ARATH	Probable galactinol--sucrose galactosyltransferase 2 OS=Arabidopsis thaliana GN=RFS2 PE=2 SV=2	773	2e-09	140	83	46	40.96	363	118	505	585	-3	0
First_Contig195	1480	sp|Q2QZL4|U2A2B_ORYSJ	Splicing factor U2af large subunit B OS=Oryza sativa subsp. japonica GN=U2AF65B PE=3 SV=2	548	2e-07	138	89	45	41.57	683	949	150	237	2	0
First_Contig201	961	sp|Q6EPN6|ISPF_ORYSJ	2-C-methyl-D-erythritol 2,4-cyclodiphosphate synthase, chloroplastic OS=Oryza sativa subsp. japonica GN=ISPF PE=2 SV=1	222	5e-22	238	149	78	44.97	585	160	77	216	-2	0
First_Contig204	369	sp|Q9FLW9|PKP2_ARATH	Plastidial pyruvate kinase 2 OS=Arabidopsis thaliana GN=PKP2 PE=1 SV=1	579	8e-16	150	88	53	44.32	309	64	284	364	-1	0
First_Contig205	4360	sp|Q9SF47|PAH1_ARATH	Phosphatidate phosphatase PAH1 OS=Arabidopsis thaliana GN=PAH1 PE=1 SV=1	904	1e-12	101	19	19	89.47	1589	1645	40	58	2	0
First_Contig209	1958	sp|Q6JAH0|CZOG_SORBI	Putative cis-zeatin O-glucosyltransferase OS=Sorghum bicolor GN=SB20O07.14 PE=3 SV=1	466	2e-09	123	108	51	37.04	936	1226	248	350	3	0
First_Contig213	310	sp|Q2XSC6|LALIM_LAVAN	(R)-limonene synthase OS=Lavandula angustifolia PE=1 SV=1	602	4e-07	86	30	21	56.67	191	102	365	394	-3	0
First_Contig221	326	sp|Q9SCP6|U73D1_ARATH	UDP-glycosyltransferase 73D1 OS=Arabidopsis thaliana GN=UGT73D1 PE=3 SV=1	507	2e-12	102	25	19	68	321	247	349	373	-3	0
First_Contig223	378	sp|Q01931|DS22_CRAPL	Desiccation stress protein DSP-22, chloroplastic OS=Craterostigma plantagineum GN=DSP-22 PE=2 SV=1	199	1e-11	129	77	47	36.36	64	294	122	197	1	0
First_Contig234	327	sp|Q5VQ78|COB21_ORYSJ	Coatomer subunit beta'-1 OS=Oryza sativa subsp. japonica GN=Os06g0143900 PE=2 SV=1	907	2e-13	93	27	24	62.96	41	121	765	791	2	0
First_Contig237	2194	sp|A7SKJ3|DPH2_NEMVE	Diphthamide biosynthesis protein 2 OS=Nematostella vectensis GN=dph2 PE=3 SV=1	531	4e-11	137	76	43	39.47	1167	1394	357	431	3	0
First_Contig239	2010	sp|Q9C9P4|KASC2_ARATH	3-oxoacyl-[acyl-carrier-protein] synthase II, chloroplastic OS=Arabidopsis thaliana GN=KAS2 PE=1 SV=1	541	2e-39	393	354	160	37.01	972	1949	138	458	3	0
First_Contig249	3966	sp|O64477|Y2913_ARATH	G-type lectin S-receptor-like serine/threonine-protein kinase At2g19130 OS=Arabidopsis thaliana GN=At2g19130 PE=2 SV=1	828	2e-26	303	265	124	35.85	3193	3924	486	741	1	0
First_Contig251	335	sp|Q9SZ53|P2C60_ARATH	Probable protein phosphatase 2C 60 OS=Arabidopsis thaliana GN=At4g31860 PE=2 SV=1	357	7e-08	126	107	54	35.51	2	310	126	222	2	0
First_Contig261	2400	sp|P04146|COPIA_DROME	Copia protein OS=Drosophila melanogaster GN=GIP PE=1 SV=3	1409	3e-07	110	91	47	37.36	248	517	955	1044	2	0
First_Contig263	1751	sp|Q8LG53|UN932_ARATH	UNC93-like protein 2 OS=Arabidopsis thaliana GN=At1g18010 PE=2 SV=2	459	1e-31	329	402	170	30.1	489	1634	70	428	3	0
First_Contig265	2117	sp|Q6EU10|MTA70_ORYSJ	Probable N6-adenosine-methyltransferase MT-A70-like OS=Oryza sativa subsp. japonica GN=Os02g0672600 PE=2 SV=1	706	1e-25	291	243	107	36.63	690	61	342	550	-3	0
First_Contig266	694	sp|Q6P4T2|U520_MOUSE	U5 small nuclear ribonucleoprotein 200 kDa helicase OS=Mus musculus GN=Snrnp200 PE=1 SV=1	2136	2e-21	243	232	111	36.64	678	49	729	935	-2	0
First_Contig273	1980	sp|Q93ZB2|KO1_ARATH	Ent-kaurene oxidase, chloroplastic OS=Arabidopsis thaliana GN=KO PE=1 SV=2	509	5e-11	168	414	160	23.91	1652	522	76	457	-2	0
First_Contig278	327	sp|P52713|MMSA_CAEEL	Probable methylmalonate-semialdehyde dehydrogenase [acylating], mitochondrial OS=Caenorhabditis elegans GN=alh-8 PE=1 SV=1	523	4e-07	98	22	19	72.73	304	239	470	491	-3	0
First_Contig284	599	sp|O22264|MYB12_ARATH	Transcription factor MYB12 OS=Arabidopsis thaliana GN=MYB12 PE=2 SV=1	371	6e-09	92	19	18	89.47	535	479	85	103	-2	0
First_Contig289	357	sp|Q5VRH4|HGD_ORYSJ	Homogentisate 1,2-dioxygenase OS=Oryza sativa subsp. japonica GN=HGO PE=2 SV=1	470	7e-10	143	87	45	40.23	105	356	147	229	3	0
First_Contig294	1663	sp|Q9C6I8|NOG1_ARATH	Nucleolar GTP-binding protein 1 OS=Arabidopsis thaliana GN=At1g50920 PE=2 SV=1	671	2e-43	424	408	194	36.76	406	1542	7	373	1	0
First_Contig297	1669	sp|Q66GP0|Y5738_ARATH	BTB/POZ domain-containing protein At5g67385 OS=Arabidopsis thaliana GN=At5g67385 PE=2 SV=2	604	2e-20	244	332	157	32.83	1646	672	210	521	-3	0
First_Contig299	821	sp|Q8LAC4|URH2_ARATH	Probable uridine nucleosidase 2 OS=Arabidopsis thaliana GN=URH2 PE=2 SV=1	322	7e-20	224	149	71	38.93	375	815	24	168	3	0
First_Contig301	681	sp|O80594|ERG28_ARATH	Ergosterol biosynthetic protein 28 OS=Arabidopsis thaliana GN=At1g10030 PE=2 SV=2	129	2e-08	130	82	45	47.56	3	242	19	97	3	0
First_Contig304	1976	sp|Q94A82|NUD19_ARATH	Nudix hydrolase 19, chloroplastic OS=Arabidopsis thaliana GN=NUDT19 PE=1 SV=1	438	3e-11	169	210	92	27.62	808	1407	110	311	1	0
First_Contig315	1007	sp|Q94AZ2|STP13_ARATH	Sugar transport protein 13 OS=Arabidopsis thaliana GN=STP13 PE=1 SV=2	526	1e-18	222	167	84	37.13	62	529	329	478	2	0
First_Contig319	436	sp|Q84MA5|CAAT1_ARATH	Cationic amino acid transporter 1 OS=Arabidopsis thaliana GN=CAT1 PE=1 SV=1	594	3e-12	164	146	68	36.3	1	417	170	306	1	0
First_Contig322	3532	sp|P31927|SPSA_MAIZE	Sucrose-phosphate synthase OS=Zea mays GN=SPS PE=1 SV=1	1068	4e-37	393	677	267	28.06	463	2223	34	663	1	0
First_Contig324	2445	sp|O65351|SUBL_ARATH	Subtilisin-like protease OS=Arabidopsis thaliana GN=ARA12 PE=1 SV=1	757	3e-25	289	772	284	24.35	2386	185	19	723	-3	0
First_Contig330	3304	sp|O65685|BLH6_ARATH	BEL1-like homeodomain protein 6 OS=Arabidopsis thaliana GN=BLH6 PE=2 SV=1	532	3e-13	140	219	86	31.96	1709	2305	231	399	2	0
First_Contig331	2239	sp|Q9FL51|Y5694_ARATH	Probably inactive leucine-rich repeat receptor-like protein kinase At5g06940 OS=Arabidopsis thaliana GN=At5g06940 PE=3 SV=1	872	6e-06	127	251	106	29.88	1923	1234	113	335	-2	0
First_Contig335	3634	sp|O04292|ATBH9_ARATH	Homeobox-leucine zipper protein ATHB-9 OS=Arabidopsis thaliana GN=ATHB-9 PE=1 SV=1	841	2e-32	313	684	263	26.9	2864	978	57	661	-3	0
First_Contig338	1893	sp|Q42456|ASPR1_ORYSJ	Aspartic proteinase oryzasin-1 OS=Oryza sativa subsp. japonica GN=Os05g0567100 PE=2 SV=2	509	1e-32	340	473	202	29.18	1350	1	21	457	-1	0
First_Contig341	1876	sp|Q9C7A2|Y3236_ARATH	Ankyrin repeat-containing protein At3g12360 OS=Arabidopsis thaliana GN=At3g12360 PE=2 SV=1	590	5e-19	234	532	215	28.57	368	1864	70	550	2	0
First_Contig351	326	sp|Q9LIG6|NIFU4_ARATH	NifU-like protein 4, mitochondrial OS=Arabidopsis thaliana GN=NIFU4 PE=2 SV=1	283	8e-10	139	93	47	39.78	38	304	164	251	2	0
First_Contig353	332	sp|Q9SGE9|SYFB_ARATH	Probable phenylalanine--tRNA ligase beta subunit OS=Arabidopsis thaliana GN=At1g72550 PE=2 SV=1	598	6e-07	120	87	43	36.78	64	288	362	432	1	0
First_Contig354	391	sp|Q9LRS0|GLO2_ARATH	Peroxisomal (S)-2-hydroxy-acid oxidase GLO2 OS=Arabidopsis thaliana GN=GLO2 PE=1 SV=1	367	9e-12	123	95	50	34.74	48	317	150	241	3	0
First_Contig356	878	sp|Q04903|FNTB_PEA	Protein farnesyltransferase subunit beta OS=Pisum sativum GN=FTB PE=1 SV=1	419	3e-10	155	120	55	35.83	463	792	29	146	1	0
First_Contig360	2047	sp|P20825|POL2_DROME	Retrovirus-related Pol polyprotein from transposon 297 OS=Drosophila melanogaster GN=pol PE=4 SV=1	1059	4e-09	133	358	148	23.18	1981	995	247	576	-1	0
First_Contig362	457	sp|Q9SF47|PAH1_ARATH	Phosphatidate phosphatase PAH1 OS=Arabidopsis thaliana GN=PAH1 PE=1 SV=1	904	2e-10	104	20	20	85	120	61	37	56	-2	0
First_Contig365	1863	sp|Q9FLV4|Y5248_ARATH	G-type lectin S-receptor-like serine/threonine-protein kinase At5g24080 OS=Arabidopsis thaliana GN=At5g24080 PE=2 SV=1	872	1e-13	191	291	120	29.55	1009	1800	532	786	1	0
First_Contig369	668	sp|P43298|TMK1_ARATH	Probable receptor protein kinase TMK1 OS=Arabidopsis thaliana GN=TMK1 PE=1 SV=1	942	6e-06	77	20	15	65	493	552	649	668	1	0
First_Contig373	619	sp|Q9DCD2|SYF1_MOUSE	Pre-mRNA-splicing factor SYF1 OS=Mus musculus GN=Xab2 PE=2 SV=1	855	1e-14	187	204	94	30.39	1	606	497	694	1	0
First_Contig389	321	sp|Q9C757|INT2_ARATH	Probable inositol transporter 2 OS=Arabidopsis thaliana GN=INT2 PE=1 SV=1	580	8e-08	93	19	18	89.47	245	301	46	64	2	0
First_Contig393	819	sp|C0LGP4|Y3475_ARATH	Probable LRR receptor-like serine/threonine-protein kinase At3g47570 OS=Arabidopsis thaliana GN=At3g47570 PE=1 SV=1	1010	4e-11	161	230	109	30	49	669	704	918	1	0
First_Contig396	850	sp|Q8L6H7|SFR2_ORYSJ	Beta-glucosidase-like SFR2, chloroplastic OS=Oryza sativa subsp. japonica GN=SFR2 PE=2 SV=1	647	7e-06	120	97	51	29.9	346	62	220	313	-1	0
First_Contig408	875	sp|Q10S70|EXLA1_ORYSJ	Expansin-like A1 OS=Oryza sativa subsp. japonica GN=EXLA1 PE=2 SV=1	279	6e-18	209	187	88	33.16	864	307	79	261	-3	0
First_Contig409	1160	sp|Q05047|C72A1_CATRO	Secologanin synthase OS=Catharanthus roseus GN=CYP72A1 PE=2 SV=1	524	4e-13	119	59	38	45.76	268	444	345	401	1	0
First_Contig410	3695	sp|Q9SSR4|PPR77_ARATH	Pentatricopeptide repeat-containing protein At1g52620 OS=Arabidopsis thaliana GN=At1g52620 PE=2 SV=1	819	3e-09	158	271	120	27.68	2308	1526	343	599	-2	0
First_Contig423	1721	sp|Q9S9N1|HSP7E_ARATH	Heat shock 70 kDa protein 5 OS=Arabidopsis thaliana GN=HSP70-5 PE=2 SV=1	646	5e-51	483	458	228	34.28	1	1341	156	593	1	0
First_Contig430	1762	sp|Q9SQL2|CB24_PEA	Chlorophyll a-b binding protein P4, chloroplastic OS=Pisum sativum GN=lhcA-P4 PE=1 SV=1	252	1e-27	289	266	128	33.08	1464	685	1	252	-2	0
First_Contig431	2834	sp|Q9ZPV5|NOC2L_ARATH	Nucleolar complex protein 2 homolog OS=Arabidopsis thaliana GN=At2g18220 PE=3 SV=2	764	4e-35	372	417	193	32.85	1300	2478	178	566	1	0
First_Contig433	1958	sp|A2YBX5|G11A_ORYSI	Protein kinase G11A OS=Oryza sativa subsp. indica GN=OsI_021818 PE=2 SV=1	589	3e-30	325	431	173	30.63	1549	308	167	544	-2	0
First_Contig443	1173	sp|O48670|RER1A_ARATH	Protein RER1A OS=Arabidopsis thaliana GN=RER1A PE=2 SV=1	191	4e-13	174	168	74	32.74	812	324	24	189	-2	0
First_Contig447	1449	sp|Q9LW32|PP258_ARATH	Pentatricopeptide repeat-containing protein At3g26782, mitochondrial OS=Arabidopsis thaliana GN=PCMP-H34 PE=2 SV=1	659	3e-15	202	443	178	25.06	64	1308	137	552	1	0
First_Contig452	403	sp|O82782|HIS3_ARATH	1-(5-phosphoribosyl)-5-[(5-phosphoribosylamino)methylideneamino] imidazole-4-carboxamide isomerase, chloroplastic OS=Arabidopsis thaliana GN=HISN3 PE=2 SV=1	304	3e-06	84	77	38	37.66	343	119	43	116	-1	0
First_Contig462	1125	sp|Q9LFL5|PP390_ARATH	Pentatricopeptide repeat-containing protein At5g16860 OS=Arabidopsis thaliana GN=PCMP-H92 PE=2 SV=1	850	1e-11	170	360	137	24.72	64	1113	438	787	1	0
First_Contig464	3504	sp|Q8L746|NPR3_ARATH	Regulatory protein NPR3 OS=Arabidopsis thaliana GN=NPR3 PE=1 SV=1	586	1e-14	163	209	92	32.06	1593	991	263	458	-1	0
First_Contig466	432	sp|Q38775|CDC2D_ANTMA	Cell division control protein 2 homolog D OS=Antirrhinum majus GN=CDC2D PE=2 SV=1	312	2e-19	211	142	74	40.14	1	426	66	205	1	0
First_Contig470	546	sp|Q5ZJD3|LSG1_CHICK	Large subunit GTPase 1 homolog OS=Gallus gallus GN=LSG1 PE=2 SV=1	653	8e-08	85	25	20	56	2	76	176	200	2	0
First_Contig476	4085	sp|Q9CA54|PP122_ARATH	Pentatricopeptide repeat-containing protein At1g74630 OS=Arabidopsis thaliana GN=PCMP-H71 PE=2 SV=1	643	8e-12	156	223	99	29.15	1344	1955	253	454	3	0
First_Contig490	2169	sp|Q9SRE5|Y1666_ARATH	Uncharacterized protein At1g76660 OS=Arabidopsis thaliana GN=At1g76660 PE=2 SV=1	431	5e-13	128	92	46	44.57	248	523	55	137	2	0
First_Contig491	1294	sp|Q9FNY2|DPB_ARATH	Transcription factor-like protein DPB OS=Arabidopsis thaliana GN=DPB PE=1 SV=1	385	4e-10	156	162	73	35.19	504	64	110	254	-2	0
First_Contig492	2549	sp|Q08967|FLC1_YEAST	Flavin carrier protein 1 OS=Saccharomyces cerevisiae (strain ATCC 204508 / S288c) GN=FLC1 PE=1 SV=1	793	3e-10	164	511	185	23.48	2463	1087	124	562	-3	0
First_Contig498	713	sp|O22609|DEGP1_ARATH	Protease Do-like 1, chloroplastic OS=Arabidopsis thaliana GN=DEGP1 PE=1 SV=2	439	8e-10	148	89	51	41.57	111	362	330	412	3	0
First_Contig503	2358	sp|Q7FB56|AB15C_ARATH	Putative ABC transporter C family member 15 OS=Arabidopsis thaliana GN=ABCC15 PE=5 SV=2	1053	1e-26	301	398	175	28.89	1270	2358	7	374	1	0
First_Contig511	977	sp|Q8H6H0|PHT16_ORYSJ	Inorganic phosphate transporter 1-6 OS=Oryza sativa subsp. japonica GN=PHT1-6 PE=1 SV=1	534	5e-18	217	292	118	33.56	864	64	37	305	-3	0
First_Contig513	1089	sp|O82190|RDR3_ARATH	Probable RNA-dependent RNA polymerase 3 OS=Arabidopsis thaliana GN=RDR3 PE=3 SV=2	992	6e-09	148	81	44	44.44	1	243	631	710	1	0
First_Contig520	698	sp|Q39089|PAC_ARATH	Protein PALE CRESS, chloroplastic OS=Arabidopsis thaliana GN=PAC PE=2 SV=1	313	7e-07	105	82	39	28.05	1	237	187	268	1	0
First_Contig521	685	sp|Q00607|VATL_CANTR	V-type proton ATPase 16 kDa proteolipid subunit OS=Candida tropicalis GN=VMA3 PE=3 SV=1	160	6e-19	184	92	54	51.09	56	325	52	140	2	0
First_Contig525	910	sp|Q9FKG5|PUB51_ARATH	U-box domain-containing protein 51 OS=Arabidopsis thaliana GN=PUB51 PE=2 SV=2	796	2e-07	116	84	44	35.71	185	427	686	769	2	0
First_Contig530	1440	sp|Q9FMR1|RGAP1_ARATH	Rho GTPase-activating protein 1 OS=Arabidopsis thaliana GN=ROPGAP1 PE=2 SV=1	466	1e-07	139	83	51	45.78	1288	1046	266	345	-3	0
First_Contig532	1508	sp|P0CZ23|ACOX3_ARATH	Acyl-coenzyme A oxidase 3, peroxisomal OS=Arabidopsis thaliana GN=ACX3 PE=1 SV=1	675	1e-18	229	220	104	37.27	617	3	191	391	-1	0
First_Contig538	1547	sp|Q9SKZ2|CAF1G_ARATH	Probable CCR4-associated factor 1 homolog 7 OS=Arabidopsis thaliana GN=CAF1-7 PE=2 SV=2	275	2e-18	220	280	113	30.71	936	124	1	267	-3	0
First_Contig547	6311	sp|Q99315|YG31B_YEAST	Transposon Ty3-G Gag-Pol polyprotein OS=Saccharomyces cerevisiae (strain ATCC 204508 / S288c) GN=TY3B-G PE=1 SV=3	1547	6e-10	84	55	30	36.36	3941	3786	1158	1212	-1	0
First_Contig556	2036	sp|P54137|NTH1_CAEEL	Probable endonuclease III homolog OS=Caenorhabditis elegans GN=nth-1 PE=1 SV=2	298	9e-08	108	88	42	34.09	1111	863	111	192	-2	0
First_Contig557	3724	sp|Q9SMV7|MSH7_ARATH	DNA mismatch repair protein MSH7 OS=Arabidopsis thaliana GN=MSH7 PE=1 SV=1	1109	4e-27	310	541	220	27.91	714	2240	194	686	3	0
First_Contig562	3702	sp|Q9FWQ5|HAC12_ARATH	Histone acetyltransferase HAC12 OS=Arabidopsis thaliana GN=HAC12 PE=2 SV=2	1706	4e-08	149	108	53	34.26	2592	2894	1487	1585	3	0
First_Contig563	4878	sp|O64728|STI_ARATH	Protein STICHEL OS=Arabidopsis thaliana GN=STI PE=1 SV=2	1218	3e-14	202	363	152	30.3	2988	1999	475	801	-1	0
First_Contig565	5906	sp|Q8LGE9|CSTR1_ARATH	CMP-sialic acid transporter 1 OS=Arabidopsis thaliana GN=At5g41760 PE=2 SV=1	340	3e-13	156	61	41	63.93	5117	5296	252	308	2	0
First_Contig582	975	sp|Q8L7Z0|CNG17_ARATH	Probable cyclic nucleotide-gated ion channel 17 OS=Arabidopsis thaliana GN=CNGC17 PE=2 SV=1	720	1e-10	105	20	19	90	853	794	597	616	-3	0
First_Contig593	306	sp|Q8RXN4|HIBC5_ARATH	3-hydroxyisobutyryl-CoA hydrolase-like protein 2, mitochondrial OS=Arabidopsis thaliana GN=At4g31810 PE=2 SV=1	409	6e-10	141	79	42	44.3	8	244	117	194	2	0
First_Contig603	1413	sp|Q9XID3|Y1343_ARATH	G-type lectin S-receptor-like serine/threonine-protein kinase At1g34300 OS=Arabidopsis thaliana GN=At1g34300 PE=1 SV=1	829	1e-16	209	267	115	28.46	1215	451	489	740	-1	0
First_Contig613	10526	sp|B1VKH6|RR2_CRYJA	30S ribosomal protein S2, chloroplastic OS=Cryptomeria japonica GN=rps2 PE=3 SV=1	235	4e-06	130	81	44	46.91	2575	2814	24	104	1	0
First_Contig626	321	sp|D1I234|DRE2_VITVI	Anamorsin homolog OS=Vitis vinifera GN=VIT_01s0010g01180 PE=3 SV=1	272	2e-07	121	85	44	36.47	257	3	138	209	-2	0
First_Contig627	2486	sp|Q39203|SD22_ARATH	G-type lectin S-receptor-like serine/threonine-protein kinase SD2-2 OS=Arabidopsis thaliana GN=SD22 PE=1 SV=1	797	4e-24	280	220	104	39.09	1471	2097	447	647	1	0
First_Contig634	1021	sp|Q0WSZ6|PTR23_ARATH	Protein NRT1/ PTR FAMILY 5.13 OS=Arabidopsis thaliana GN=NPF5.13 PE=2 SV=2	561	5e-11	163	149	66	33.56	434	787	79	220	2	0
First_Contig637	2684	sp|Q9SY02|PP301_ARATH	Pentatricopeptide repeat-containing protein At4g02750 OS=Arabidopsis thaliana GN=PCMP-H24 PE=3 SV=1	781	4e-19	239	452	177	26.11	1314	2648	304	710	3	0
First_Contig639	4997	sp|Q0DXS3|RDR1_ORYSJ	Probable RNA-dependent RNA polymerase 1 OS=Oryza sativa subsp. japonica GN=RDR1 PE=2 SV=2	740	4e-07	141	126	60	38.89	385	26	419	536	-2	0
First_Contig682	1823	sp|Q5QMN3|RH20_ORYSJ	DEAD-box ATP-dependent RNA helicase 20 OS=Oryza sativa subsp. japonica GN=Os01g0197200 PE=3 SV=2	494	3e-46	443	427	192	34.66	1573	395	3	388	-2	0
First_Contig684	3228	sp|Q9FIZ3|GSO2_ARATH	LRR receptor-like serine/threonine-protein kinase GSO2 OS=Arabidopsis thaliana GN=GSO2 PE=2 SV=2	1252	3e-12	183	216	101	32.41	592	2	948	1146	-3	0
First_Contig693	2645	sp|Q96242|CP74A_ARATH	Allene oxide synthase, chloroplastic OS=Arabidopsis thaliana GN=CYP74A PE=1 SV=3	518	2e-37	383	487	212	29.98	829	2214	55	511	1	0
First_Contig703	2646	sp|Q55694|MNMG_SYNY3	tRNA uridine 5-carboxymethylaminomethyl modification enzyme MnmG OS=Synechocystis sp. (strain PCC 6803 / Kazusa) GN=mnmG PE=3 SV=1	635	4e-48	460	525	243	32.95	505	2022	30	527	1	0
First_Contig709	2200	sp|Q9C5X3|KEULE_ARATH	SNARE-interacting protein KEULE OS=Arabidopsis thaliana GN=KEU PE=1 SV=2	666	3e-26	295	348	167	34.48	590	1582	336	655	2	0
First_Contig721	1379	sp|Q9FK68|RAA1C_ARATH	Ras-related protein RABA1c OS=Arabidopsis thaliana GN=RABA1C PE=1 SV=1	216	1e-07	82	26	19	53.85	1247	1324	87	112	2	0
First_Contig731	568	sp|Q39203|SD22_ARATH	G-type lectin S-receptor-like serine/threonine-protein kinase SD2-2 OS=Arabidopsis thaliana GN=SD22 PE=1 SV=1	797	6e-09	140	126	59	31.75	62	430	512	629	2	0
First_Contig757	4485	sp|Q6I581|GH35_ORYSJ	Probable indole-3-acetic acid-amido synthetase GH3.5 OS=Oryza sativa subsp. japonica GN=GH3.5 PE=2 SV=1	581	1e-12	107	150	63	26	1239	826	224	357	-1	0
First_Contig790	2493	sp|Q9S7J8|HMA7_ARATH	Copper-transporting ATPase RAN1 OS=Arabidopsis thaliana GN=RAN1 PE=1 SV=1	1001	3e-06	88	20	18	85	2248	2189	83	102	-3	0
First_Contig791	2176	sp|O81292|LRK43_ARATH	L-type lectin-domain containing receptor kinase IV.3 OS=Arabidopsis thaliana GN=LECRK43 PE=2 SV=1	674	6e-25	269	326	134	28.53	933	1841	315	616	3	0
First_Contig803	4238	sp|Q42601|CARB_ARATH	Carbamoyl-phosphate synthase large chain, chloroplastic OS=Arabidopsis thaliana GN=CARB PE=1 SV=1	1187	5e-131	1135	1110	522	35.5	876	4061	99	1143	3	0
First_Contig808	2448	sp|Q8W486|Y1491_ARATH	Uncharacterized protein At1g04910 OS=Arabidopsis thaliana GN=At1g04910 PE=1 SV=1	519	1e-09	149	279	121	26.16	1470	682	132	393	-1	0
First_Contig811	901	sp|Q9SH26|PP102_ARATH	Pentatricopeptide repeat-containing protein At1g63400 OS=Arabidopsis thaliana GN=At1g63400 PE=2 SV=1	577	1e-08	86	79	38	31.65	127	360	397	473	1	0
First_Contig814	706	sp|Q7Z8P9|NDK_ASPFU	Nucleoside diphosphate kinase OS=Neosartorya fumigata (strain ATCC MYA-4609 / Af293 / CBS 101355 / FGSC A1100) GN=ndk1 PE=3 SV=1	153	9e-18	200	148	78	43.24	121	522	2	133	1	0
First_Contig826	1342	sp|Q7XNX6|SUS7_ORYSJ	Sucrose synthase 7 OS=Oryza sativa subsp. japonica GN=SUS7 PE=2 SV=2	855	6e-12	174	111	59	39.64	1331	1002	570	679	-3	0
First_Contig832	775	sp|Q9SNB1|U7E11_ARATH	UDP-glycosyltransferase 76E11 OS=Arabidopsis thaliana GN=UGT76E11 PE=2 SV=1	451	4e-08	95	80	37	37.5	117	356	345	419	3	0
First_Contig833	2100	sp|O14328|KSP1_SCHPO	Serine/threonine-protein kinase ksp1 OS=Schizosaccharomyces pombe (strain 972 / ATCC 24843) GN=ksp1 PE=1 SV=1	474	3e-12	178	301	112	28.24	1963	1169	107	381	-3	0
First_Contig859	1574	sp|Q9SIT7|PP151_ARATH	Pentatricopeptide repeat-containing protein At2g13600 OS=Arabidopsis thaliana GN=PCMP-E76 PE=3 SV=1	697	3e-09	152	494	172	21.86	1451	189	48	472	-1	0
First_Contig866	1423	sp|Q9XSC6|KCRM_BOVIN	Creatine kinase M-type OS=Bos taurus GN=CKM PE=1 SV=2	381	2e-65	564	330	174	44.55	169	1122	36	348	1	0
First_Contig877	1837	sp|Q40272|VATE_MESCR	V-type proton ATPase subunit E OS=Mesembryanthemum crystallinum GN=VATE PE=2 SV=1	226	1e-22	252	214	106	36.92	702	1298	11	206	3	0
First_Contig890	2028	sp|Q8LAC4|URH2_ARATH	Probable uridine nucleosidase 2 OS=Arabidopsis thaliana GN=URH2 PE=2 SV=1	322	4e-11	166	127	62	37.8	1587	1967	180	304	3	0
First_Contig898	3342	sp|Q9M1H3|AB4F_ARATH	ABC transporter F family member 4 OS=Arabidopsis thaliana GN=ABCF4 PE=2 SV=1	723	2e-80	725	672	322	37.05	2753	870	101	723	-2	0
First_Contig903	1857	sp|Q9SSV4|INO1_NICPA	Inositol-3-phosphate synthase OS=Nicotiana paniculata GN=INPS1 PE=2 SV=1	510	4e-15	202	160	81	38.75	1407	1856	5	152	3	0
First_Contig911	2195	sp|Q9FGQ6|EB1C_ARATH	Microtubule-associated protein RP/EB family member 1C OS=Arabidopsis thaliana GN=EB1C PE=1 SV=1	329	5e-10	158	219	99	31.96	1339	734	32	227	-2	0
First_Contig924	845	sp|Q7LHG5|YI31B_YEAST	Transposon Ty3-I Gag-Pol polyprotein OS=Saccharomyces cerevisiae (strain ATCC 204508 / S288c) GN=TY3B-I PE=3 SV=2	1498	1e-07	135	228	108	25.88	841	188	659	871	-2	0
First_Contig927	1065	sp|P55088|AQP4_MOUSE	Aquaporin-4 OS=Mus musculus GN=Aqp4 PE=2 SV=2	323	3e-06	80	76	38	28.95	578	802	152	226	2	0
First_Contig931	621	sp|P58051|C71BE_ARATH	Cytochrome P450 71B14 OS=Arabidopsis thaliana GN=CYP71B14 PE=2 SV=1	496	5e-12	164	82	46	40.24	550	314	376	457	-3	0
First_Contig936	2641	sp|Q2QWE9|SGS3_ORYSJ	Protein SUPPRESSOR OF GENE SILENCING 3 homolog OS=Oryza sativa subsp. japonica GN=SGS3 PE=3 SV=1	609	3e-23	272	287	130	30.31	1441	2271	184	457	1	0
First_Contig958	1159	sp|Q680K2|GPPL1_ARATH	Haloacid dehalogenase-like hydrolase domain-containing protein At4g39970 OS=Arabidopsis thaliana GN=At4g39970 PE=2 SV=1	316	1e-11	167	83	46	44.58	815	576	61	140	-3	0
First_Contig960	1458	sp|Q9ZUI0|Y2241_ARATH	Putative leucine-rich repeat receptor-like serine/threonine-protein kinase At2g24130 OS=Arabidopsis thaliana GN=At2g24130 PE=3 SV=1	980	1e-06	130	170	79	28.82	966	1445	372	537	3	0
First_Contig965	786	sp|Q9FWT2|UBC16_ARATH	Probable ubiquitin-conjugating enzyme E2 16 OS=Arabidopsis thaliana GN=UBC16 PE=2 SV=1	161	3e-08	104	25	20	76	76	2	90	114	-3	0
First_Contig970	1354	sp|Q0DZ85|EXB16_ORYSJ	Expansin-B16 OS=Oryza sativa subsp. japonica GN=EXPB16 PE=3 SV=1	272	1e-11	166	104	50	43.27	622	338	59	152	-1	0
First_Contig993	1889	sp|P60113|ATP9_BRANA	ATP synthase subunit 9, mitochondrial OS=Brassica napus GN=ATP9 PE=2 SV=1	74	8e-09	101	20	20	100	1398	1339	25	44	-3	0
First_Contig998	2547	sp|O50003|RL12_PRUAR	60S ribosomal protein L12 OS=Prunus armeniaca GN=RPL12 PE=2 SV=1	166	8e-11	83	24	20	66.67	951	1022	95	118	3	0
First_Contig1004	2696	sp|Q9SRZ6|ICDHC_ARATH	Cytosolic isocitrate dehydrogenase [NADP] OS=Arabidopsis thaliana GN=CICDH PE=2 SV=1	410	5e-55	509	410	200	39.02	2184	1021	4	383	-3	0
First_Contig1018	2002	sp|Q8X097|ACL1_NEUCR	Probable ATP-citrate synthase subunit 1 OS=Neurospora crassa (strain ATCC 24698 / 74-OR23-1A / CBS 708.71 / DSM 1257 / FGSC 987) GN=B14D6.310 PE=3 SV=1	670	2e-81	709	597	282	37.86	306	1976	75	622	3	0
First_Contig1031	3343	sp|O22261|NDT1_ARATH	Nicotinamide adenine dinucleotide transporter 1, chloroplastic OS=Arabidopsis thaliana GN=NDT1 PE=1 SV=2	312	8e-06	93	23	21	78.26	1993	2061	166	188	1	0
First_Contig1041	2153	sp|O65351|SUBL_ARATH	Subtilisin-like protease OS=Arabidopsis thaliana GN=ARA12 PE=1 SV=1	757	1e-18	233	271	114	29.89	193	981	144	403	1	0
First_Contig1044	1157	sp|Q4WTQ6|GMT_ASPFU	GDP-mannose transporter OS=Neosartorya fumigata (strain ATCC MYA-4609 / Af293 / CBS 101355 / FGSC A1100) GN=gmt1 PE=3 SV=1	382	5e-30	308	318	147	35.22	167	1096	1	292	2	0
First_Contig1053	2225	sp|Q9XJ36|CLPR2_ARATH	ATP-dependent Clp protease proteolytic subunit-related protein 2, chloroplastic OS=Arabidopsis thaliana GN=CLPR2 PE=1 SV=1	279	2e-11	168	203	92	29.06	1781	1206	83	272	-1	0
First_Contig1058	2099	sp|Q9LVP0|Y5639_ARATH	Probable leucine-rich repeat receptor-like protein kinase At5g63930 OS=Arabidopsis thaliana GN=At5g63930 PE=1 SV=1	1102	1e-06	90	151	64	30.46	362	787	508	648	2	0
First_Contig1066	1081	sp|Q9FG21|ATL71_ARATH	Putative RING-H2 finger protein ATL71 OS=Arabidopsis thaliana GN=ATL71 PE=3 SV=1	197	4e-06	78	19	14	57.89	471	415	148	166	-2	0
First_Contig1070	1060	sp|P46604|HAT22_ARATH	Homeobox-leucine zipper protein HAT22 OS=Arabidopsis thaliana GN=HAT22 PE=1 SV=1	278	7e-15	189	129	69	39.53	186	572	117	238	3	0
First_Contig1077	4061	sp|Q9C518|TCP8_ARATH	Transcription factor TCP8 OS=Arabidopsis thaliana GN=TCP8 PE=1 SV=1	401	2e-16	105	19	19	94.74	3067	3011	80	98	-2	0
First_Contig1078	1009	sp|Q9FME8|OPT4_ARATH	Oligopeptide transporter 4 OS=Arabidopsis thaliana GN=OPT4 PE=2 SV=1	729	1e-09	152	76	44	51.32	904	683	453	525	-1	0
First_Contig1090	533	sp|Q7RVN0|RL11_NEUCR	60S ribosomal protein L11 OS=Neurospora crassa (strain ATCC 24698 / 74-OR23-1A / CBS 708.71 / DSM 1257 / FGSC 987) GN=rpl-11 PE=3 SV=2	174	3e-17	195	124	65	46.77	370	20	12	125	-2	0
First_Contig1095	1532	sp|Q9LMN8|WAK3_ARATH	Wall-associated receptor kinase 3 OS=Arabidopsis thaliana GN=WAK3 PE=2 SV=2	741	2e-18	229	300	131	29	283	1122	401	676	1	0
First_Contig1105	1608	sp|P10978|POLX_TOBAC	Retrovirus-related Pol polyprotein from transposon TNT 1-94 OS=Nicotiana tabacum PE=2 SV=1	1328	2e-06	86	217	89	22.58	1499	891	426	626	-2	0
First_Contig1111	830	sp|Q8LEJ6|FLA11_ARATH	Fasciclin-like arabinogalactan protein 11 OS=Arabidopsis thaliana GN=FLA11 PE=2 SV=2	246	3e-08	136	173	81	32.95	726	253	35	193	-3	0
First_Contig1113	1812	sp|O64411|PAO_MAIZE	Polyamine oxidase OS=Zea mays GN=PAO PE=1 SV=1	500	1e-27	300	460	186	25.65	1589	312	56	476	-2	0
First_Contig1127	961	sp|P24657|RNTR_HYPRU	Ribonuclease Trv OS=Hypocrea rufa PE=1 SV=1	234	2e-13	175	242	93	30.99	794	138	11	225	-3	0
First_Contig1139	1805	sp|Q04182|PDR15_YEAST	ATP-dependent permease PDR15 OS=Saccharomyces cerevisiae (strain ATCC 204508 / S288c) GN=PDR15 PE=1 SV=1	1529	1e-17	225	348	143	27.3	1767	793	1033	1362	-3	0
First_Contig1141	1770	sp|P92943|CLCD_ARATH	Chloride channel protein CLC-d OS=Arabidopsis thaliana GN=CLC-D PE=1 SV=2	792	5e-21	252	295	147	36.95	416	1291	507	791	2	0
First_Contig1154	1450	sp|P56526|AGLU_ASPNG	Alpha-glucosidase OS=Aspergillus niger GN=aglA PE=1 SV=1	985	1e-18	230	464	173	25.22	1381	62	197	636	-1	0
First_Contig1156	1296	sp|Q9LZ20|CAAT6_ARATH	Cationic amino acid transporter 6, chloroplastic OS=Arabidopsis thaliana GN=CAT6 PE=2 SV=1	583	3e-22	255	278	121	31.29	1200	400	257	521	-1	0
First_Contig1159	849	sp|Q5U3U0|PHYD1_DANRE	Phytanoyl-CoA dioxygenase domain-containing protein 1 OS=Danio rerio GN=phyhd1 PE=2 SV=1	291	1e-08	140	134	64	29.85	704	306	111	240	-2	0
First_Contig1160	926	sp|Q08508|ACCO4_PETHY	1-aminocyclopropane-1-carboxylate oxidase 4 OS=Petunia hybrida GN=ACO4 PE=3 SV=1	319	4e-16	198	203	96	30.54	33	623	111	309	3	0
First_Contig1168	3072	sp|Q700D2|JKD_ARATH	Zinc finger protein JACKDAW OS=Arabidopsis thaliana GN=JKD PE=1 SV=1	503	6e-18	228	141	69	40.43	2291	1869	70	209	-2	0
First_Contig1175	1549	sp|Q9LJF5|DRB3_ARATH	Double-stranded RNA-binding protein 3 OS=Arabidopsis thaliana GN=DRB3 PE=2 SV=1	359	4e-13	182	147	74	37.41	1060	638	1	139	-1	0
First_Contig1180	2324	sp|P40235|HHP1_SCHPO	Casein kinase I homolog hhp1 OS=Schizosaccharomyces pombe (strain 972 / ATCC 24843) GN=hhp1 PE=2 SV=1	365	4e-38	379	296	135	38.85	376	1164	8	266	1	0
First_Contig1207	1114	sp|Q99315|YG31B_YEAST	Transposon Ty3-G Gag-Pol polyprotein OS=Saccharomyces cerevisiae (strain ATCC 204508 / S288c) GN=TY3B-G PE=1 SV=3	1547	9e-07	95	156	63	26.28	347	814	600	754	2	0
First_Contig1225	1703	sp|Q9HGU3|DHE4_NEUSI	NADP-specific glutamate dehydrogenase OS=Neurospora sitophila GN=GDH PE=2 SV=3	454	9e-51	472	461	211	33.62	178	1470	20	437	1	0
First_Contig1227	1456	sp|O22584|RS14_LUPLU	40S ribosomal protein S14 OS=Lupinus luteus GN=RPS14 PE=1 SV=1	150	2e-16	198	145	74	42.76	1235	813	1	139	-3	0
First_Contig1236	1792	sp|Q00859|MAPK_FUSSO	Mitogen-activated protein kinase OS=Fusarium solani subsp. pisi GN=MAPK PE=2 SV=1	355	2e-43	413	367	169	37.6	1452	445	1	333	-2	0
First_Contig1255	1716	sp|Q9SIT7|PP151_ARATH	Pentatricopeptide repeat-containing protein At2g13600 OS=Arabidopsis thaliana GN=PCMP-E76 PE=3 SV=1	697	3e-09	81	30	20	46.67	1312	1223	55	84	-3	0
First_Contig1257	1181	sp|O14075|YEAA_SCHPO	Putative 2-hydroxyacid dehydrogenase UNK4.10 OS=Schizosaccharomyces pombe (strain 972 / ATCC 24843) GN=SPAC2E11.10 PE=2 SV=1	334	8e-07	129	298	127	26.17	115	939	32	295	1	0
First_Contig1262	1083	sp|B9F166|LOGL2_ORYSJ	Probable cytokinin riboside 5'-monophosphate phosphoribohydrolase LOGL2 OS=Oryza sativa subsp. japonica GN=LOGL2 PE=3 SV=1	244	7e-26	270	184	92	39.13	837	301	46	221	-1	0
First_Contig1273	1901	sp|Q9STF3|PP265_ARATH	Pentatricopeptide repeat-containing protein At3g46790, chloroplastic OS=Arabidopsis thaliana GN=CRR2 PE=2 SV=1	657	2e-15	205	390	160	26.67	110	1222	293	657	2	0
First_Contig1291	7516	sp|Q62240|KDM5D_MOUSE	Lysine-specific demethylase 5D OS=Mus musculus GN=Kdm5d PE=2 SV=2	1548	6e-09	93	94	45	28.72	6380	6141	430	520	-3	0
First_Contig1292	1177	sp|P07754|ADH3_EMENI	Alcohol dehydrogenase 3 OS=Emericella nidulans (strain FGSC A4 / ATCC 38163 / CBS 112.46 / NRRL 194 / M139) GN=alcC PE=3 SV=1	352	3e-07	120	207	84	24.64	318	899	85	276	3	0
First_Contig1294	5369	sp|Q27GK7|TPR4_ARATH	Topless-related protein 4 OS=Arabidopsis thaliana GN=TPR4 PE=1 SV=2	1135	8e-102	923	1170	509	31.54	4709	1371	1	1103	-1	0
First_Contig1302	2467	sp|Q21890|YF64_CAEEL	Uncharacterized protein R102.4 OS=Caenorhabditis elegans GN=R102.4 PE=3 SV=3	413	3e-07	137	216	98	31.02	1892	1287	82	277	-3	0
First_Contig1324	2720	sp|Q9SF40|RL4A_ARATH	60S ribosomal protein L4-1 OS=Arabidopsis thaliana GN=RPL4A PE=2 SV=1	406	1e-33	349	350	173	34.29	2231	1257	79	399	-1	0
First_Contig1328	1080	sp|O81117|C94A1_VICSA	Cytochrome P450 94A1 OS=Vicia sativa GN=CYP94A1 PE=2 SV=2	514	4e-20	235	374	150	26.74	59	1063	76	417	2	0
First_Contig1329	2578	sp|Q9DC48|PRP17_MOUSE	Pre-mRNA-processing factor 17 OS=Mus musculus GN=Cdc40 PE=2 SV=1	579	4e-24	278	303	137	32.67	1353	493	299	578	-2	0
First_Contig1348	4308	sp|Q9SLX9|VPS_PSINU	Phloroisovalerophenone synthase OS=Psilotum nudum GN=VPS PE=2 SV=1	406	1e-15	208	281	118	27.76	3385	2588	121	386	-3	0
First_Contig1350	838	sp|Q9M111|SUS3_ARATH	Sucrose synthase 3 OS=Arabidopsis thaliana GN=SUS3 PE=1 SV=1	809	5e-08	94	19	18	89.47	186	242	283	301	3	0
First_Contig1353	2493	sp|Q8W471|AAE15_ARATH	Long-chain-fatty-acid--[acyl-carrier-protein] ligase AEE15, chloroplastic OS=Arabidopsis thaliana GN=AAE15 PE=1 SV=1	727	2e-44	443	527	246	33.02	2066	543	126	624	-2	0
First_Contig1361	1441	sp|Q9VXK6|IF5_DROME	Eukaryotic translation initiation factor 5 OS=Drosophila melanogaster GN=eIF5 PE=1 SV=1	464	1e-10	146	205	88	24.88	42	632	3	199	3	0
First_Contig1374	944	sp|P08463|CKS1_SCHPO	Cyclin-dependent kinases regulatory subunit OS=Schizosaccharomyces pombe (strain 972 / ATCC 24843) GN=suc1 PE=1 SV=3	113	4e-10	145	84	42	40.48	209	448	14	92	2	0
First_Contig1376	4704	sp|Q9BX63|FANCJ_HUMAN	Fanconi anemia group J protein OS=Homo sapiens GN=BRIP1 PE=1 SV=1	1249	6e-10	165	269	118	26.77	1711	2484	609	835	1	0
First_Contig1396	2086	sp|Q9LS88|PP250_ARATH	Pentatricopeptide repeat-containing protein At3g23020 OS=Arabidopsis thaliana GN=At3g23020 PE=2 SV=1	842	5e-08	145	356	151	22.47	501	1499	465	794	3	0
First_Contig1405	3080	sp|Q56ZZ7|PLST4_ARATH	Plastidic glucose transporter 4 OS=Arabidopsis thaliana GN=At5g16150 PE=1 SV=2	546	6e-40	405	467	200	34.69	2347	1070	115	532	-2	0
First_Contig1410	1492	sp|Q9M205|CCU22_ARATH	Cyclin-U2-2 OS=Arabidopsis thaliana GN=CYCU2-2 PE=1 SV=1	230	5e-14	184	142	71	35.21	602	1003	66	196	2	0
First_Contig1414	1765	sp|Q69XM6|C7344_ORYSJ	Cytochrome P450 734A4 OS=Oryza sativa subsp. japonica GN=CYP734A4 PE=2 SV=1	538	6e-08	93	94	47	31.91	739	491	312	398	-1	0
contig_1	1533	sp|Q9SEK3|HXK1_SPIOL	Hexokinase-1 OS=Spinacia oleracea GN=HXK1 PE=2 SV=1	498	2e-140	1082	293	240	68.94	387	1265	203	495	3	0
contig_2	3418	sp|Q9SV82|FBD40_ARATH	FBD-associated F-box protein At4g10400 OS=Arabidopsis thaliana GN=At4g10400 PE=2 SV=2	409	5e-13	186	252	120	27.78	3205	2471	7	234	-1	0
contig_3	2905	sp|P36428|SYA_ARATH	Alanine--tRNA ligase OS=Arabidopsis thaliana GN=ALATS PE=1 SV=3	1003	0	1234	252	234	85.32	1	756	92	343	1	0
contig_4	498	sp|P36428|SYA_ARATH	Alanine--tRNA ligase OS=Arabidopsis thaliana GN=ALATS PE=1 SV=3	1003	2e-32	320	77	71	79.22	232	2	675	751	-3	0
contig_5	2912	sp|Q9SRE5|Y1666_ARATH	Uncharacterized protein At1g76660 OS=Arabidopsis thaliana GN=At1g76660 PE=2 SV=1	431	3e-81	705	389	230	47.81	2046	904	6	360	-3	0
contig_6	2655	sp|Q56X72|RTNLS_ARATH	Reticulon-like protein B21 OS=Arabidopsis thaliana GN=RTNLB21 PE=2 SV=2	487	2e-67	607	216	150	46.3	1918	2565	227	440	1	0
contig_9	1391	sp|Q8VY63|MPU12_ARATH	Mannose-P-dolichol utilization defect 1 protein homolog 2 OS=Arabidopsis thaliana GN=At4g07390 PE=2 SV=1	235	9e-103	802	223	187	65.92	1229	561	1	223	-1	0
contig_11	2209	sp|Q5R8W6|LC7L3_PONAB	Luc7-like protein 3 OS=Pongo abelii GN=LUC7L3 PE=2 SV=1	432	3e-25	281	182	109	35.16	1330	1866	65	243	1	0
contig_12	5530	sp|Q6AXZ2|LRC46_RAT	Leucine-rich repeat-containing protein 46 OS=Rattus norvegicus GN=Lrrc46 PE=2 SV=1	323	8e-07	136	96	53	43.75	3310	3597	85	173	1	0
contig_14	7491	sp|Q8RXN0|AB11G_ARATH	ABC transporter G family member 11 OS=Arabidopsis thaliana GN=ABCG11 PE=1 SV=1	703	3e-34	369	94	80	78.72	6854	7135	129	222	2	0
contig_15	2420	sp|Q940T9|COL4_ARATH	Zinc finger protein CONSTANS-LIKE 4 OS=Arabidopsis thaliana GN=COL4 PE=2 SV=2	362	2e-62	558	442	209	35.97	292	1533	4	362	1	0
contig_16	3033	sp|O04979|LONP2_SPIOL	Lon protease homolog 2, peroxisomal OS=Spinacia oleracea PE=2 SV=2	887	0	2774	659	603	79.82	514	2490	231	887	1	0
contig_17	2945	sp|Q9SV21|COPB1_ARATH	Coatomer subunit beta-1 OS=Arabidopsis thaliana GN=At4g31480 PE=1 SV=2	948	0	2705	661	592	75.19	2623	641	1	657	-2	0
contig_18	3523	sp|O64477|Y2913_ARATH	G-type lectin S-receptor-like serine/threonine-protein kinase At2g19130 OS=Arabidopsis thaliana GN=At2g19130 PE=2 SV=1	828	0	1809	806	524	49.01	3109	761	22	785	-1	0
contig_19	2881	sp|Q9LMM6|BPS1_ARATH	Protein BPS1, chloroplastic OS=Arabidopsis thaliana GN=BPS1 PE=2 SV=1	349	5e-66	587	359	209	37.05	1642	566	1	329	-1	0
contig_20	3667	sp|Q91YT7|YTHD2_MOUSE	YTH domain-containing family protein 2 OS=Mus musculus GN=Ythdf2 PE=2 SV=1	579	1e-59	562	181	125	58.01	1780	1238	398	575	-1	0
contig_21	1826	sp|Q2QY07|CCDA2_ORYSJ	Cytochrome c-type biogenesis ccda-like chloroplastic protein 2 OS=Oryza sativa subsp. japonica GN=CCDA2 PE=3 SV=1	362	1e-118	933	272	229	71.69	530	1345	77	343	2	0
contig_22	2274	sp|Q8GSM7|HST_TOBAC	Shikimate O-hydroxycinnamoyltransferase OS=Nicotiana tabacum GN=HST PE=1 SV=1	435	0	1763	435	371	73.56	580	1878	1	435	1	0
contig_23	1123	sp|Q08632|SDR1_PICAB	Short-chain type dehydrogenase/reductase OS=Picea abies PE=2 SV=1	271	8e-114	870	251	202	68.13	1008	268	19	269	-2	0
contig_24	2137	sp|Q7F8R0|C3H14_ORYSJ	Zinc finger CCCH domain-containing protein 14 OS=Oryza sativa subsp. japonica GN=Os02g0194200 PE=2 SV=1	300	7e-21	243	94	61	55.32	1049	1306	44	129	2	0
contig_25	4362	sp|Q948P6|FRI3_SOYBN	Ferritin-3, chloroplastic OS=Glycine max PE=2 SV=1	256	9e-97	810	226	183	68.14	3519	2854	30	255	-1	0
contig_26	3364	sp|Q8FTH8|THIED_COREF	Thiamine biosynthesis multifunctional protein ThiED OS=Corynebacterium efficiens (strain DSM 44549 / YS-314 / AJ 12310 / JCM 11189 / NBRC 100395) GN=thiED PE=3 SV=1	739	1e-11	178	228	96	27.63	665	1333	529	730	2	0
contig_27	1103	sp|O65085|DAD1_PICMA	Dolichyl-diphosphooligosaccharide--protein glycosyltransferase subunit DAD1 OS=Picea mariana GN=DAD1 PE=3 SV=1	115	2e-66	539	115	109	86.96	869	525	1	115	-1	0
contig_28	3134	sp|Q5E924|G3PP2_ARATH	Glyceraldehyde 3-phosphate dehydrogenase GAPCP2, chloroplastic OS=Arabidopsis thaliana GN=GAPCP2 PE=2 SV=1	420	0	1577	362	320	80.66	1586	2671	59	420	2	0
contig_29	1059	sp|Q9ST69|RR5_SPIOL	30S ribosomal protein S5, chloroplastic OS=Spinacia oleracea GN=rps5 PE=1 SV=1	308	8e-72	592	211	155	59.24	444	1058	82	289	3	0
contig_30	978	sp|Q06652|GPX4_CITSI	Probable phospholipid hydroperoxide glutathione peroxidase OS=Citrus sinensis GN=CSA PE=1 SV=1	167	4e-91	705	163	145	76.69	773	285	5	167	-2	0
contig_31	3484	sp|Q7XJS0|ASHR1_ARATH	Histone-lysine N-methyltransferase ASHR1 OS=Arabidopsis thaliana GN=ASHR1 PE=2 SV=2	480	2e-07	113	217	95	25.35	1617	2255	29	216	3	0
contig_35	13500	sp|B1VKJ3|NU5C_CRYJA	NAD(P)H-quinone oxidoreductase subunit 5, chloroplastic OS=Cryptomeria japonica GN=ndhF PE=3 SV=1	741	0	3568	737	712	93.89	9970	7760	1	736	-3	0
contig_37	2729	sp|Q0JKM9|MAN1_ORYSJ	Mannan endo-1,4-beta-mannosidase 1 OS=Oryza sativa subsp. japonica GN=MAN1 PE=2 SV=2	432	2e-168	1298	387	291	59.69	2083	941	37	423	-2	0
contig_40	1418	sp|Q9SA96|AROD1_ARATH	Arogenate dehydratase/prephenate dehydratase 1, chloroplastic OS=Arabidopsis thaliana GN=ADT1 PE=1 SV=1	392	2e-132	1015	247	219	75.3	1418	678	144	390	-1	0
contig_42	681	sp|P46297|RS23_FRAAN	40S ribosomal protein S23 OS=Fragaria ananassa GN=RPS23 PE=2 SV=1	142	8e-93	704	141	138	96.45	681	259	2	142	-1	0
contig_43	1096	sp|P46297|RS23_FRAAN	40S ribosomal protein S23 OS=Fragaria ananassa GN=RPS23 PE=2 SV=1	142	1e-32	312	64	61	93.75	861	670	1	64	-2	0
contig_46	3156	sp|Q9CAP8|LACS9_ARATH	Long chain acyl-CoA synthetase 9, chloroplastic OS=Arabidopsis thaliana GN=LACS9 PE=2 SV=1	691	0	2611	693	569	69.26	2564	486	4	690	-2	0
contig_47	1698	sp|Q9SEI4|PRS6B_ARATH	26S protease regulatory subunit 6B homolog OS=Arabidopsis thaliana GN=RPT3 PE=1 SV=1	408	2e-176	732	145	141	95.86	1031	597	180	324	-2	0
contig_48	1231	sp|P40619|HMGL_IPONI	HMG1/2-like protein OS=Ipomoea nil PE=2 SV=1	144	2e-28	282	86	71	62.79	699	442	47	132	-2	0
contig_49	1375	sp|Q50EK4|C75A1_PINTA	Cytochrome P450 750A1 OS=Pinus taeda GN=CYP750A1 PE=2 SV=1	525	8e-96	781	318	222	50.31	440	1372	70	387	2	0
contig_50	2185	sp|P80461|GSHRP_TOBAC	Glutathione reductase, chloroplastic (Fragment) OS=Nicotiana tabacum GN=GOR PE=1 SV=1	557	0	1916	443	401	77.65	1	1329	93	535	1	0
contig_51	3850	sp|Q9CAD5|YODA_ARATH	Mitogen-activated protein kinase kinase kinase YODA OS=Arabidopsis thaliana GN=YDA PE=1 SV=1	883	2e-131	1111	716	404	41.34	3158	1122	1	685	-3	0
contig_52	865	sp|Q9SAR5|AKR2_ARATH	Ankyrin repeat domain-containing protein 2 OS=Arabidopsis thaliana GN=AKR2 PE=1 SV=2	342	8e-45	322	131	93	53.44	468	860	120	245	3	0
contig_53	2388	sp|Q54GB2|CTSL2_DICDI	CTD small phosphatase-like protein 2 OS=Dictyostelium discoideum GN=ctdspl2 PE=3 SV=1	567	2e-71	638	214	158	55.14	1367	2008	360	567	2	0
contig_54	1910	sp|Q9SGE0|AXS2_ARATH	UDP-D-apiose/UDP-D-xylose synthase 2 OS=Arabidopsis thaliana GN=AXS2 PE=2 SV=1	389	0	1687	380	337	82.63	1706	600	5	384	-1	0
contig_55	2561	sp|O49453|Y4844_ARATH	Uncharacterized protein At4g28440 OS=Arabidopsis thaliana GN=At4g28440 PE=1 SV=1	153	2e-14	187	72	53	50	453	659	18	89	3	0
contig_56	1453	sp|P40267|H1_SOLPN	Histone H1 OS=Solanum pennellii PE=2 SV=1	202	3e-28	287	120	81	53.33	175	534	5	118	1	0
contig_57	5060	sp|Q8S8Y8|WNK6_ARATH	Probable serine/threonine-protein kinase WNK6 OS=Arabidopsis thaliana GN=WNK6 PE=2 SV=1	567	9e-177	1419	509	353	55.99	1354	2838	4	473	1	0
contig_58	4643	sp|Q9H0J4|QRIC2_HUMAN	Glutamine-rich protein 2 OS=Homo sapiens GN=QRICH2 PE=1 SV=1	1663	5e-06	132	214	86	34.11	1228	590	381	566	-2	0
contig_59	1203	sp|Q91WJ8|FUBP1_MOUSE	Far upstream element-binding protein 1 OS=Mus musculus GN=Fubp1 PE=1 SV=1	651	4e-17	214	159	91	35.22	766	1203	98	254	1	0
contig_62	900	sp|Q9FI61|UBC27_ARATH	Ubiquitin-conjugating enzyme E2 27 OS=Arabidopsis thaliana GN=UBC27 PE=2 SV=1	192	1e-80	635	194	144	64.95	286	834	1	192	1	0
contig_63	1771	sp|Q9LZJ5|AB14C_ARATH	ABC transporter C family member 14 OS=Arabidopsis thaliana GN=ABCC14 PE=1 SV=1	1539	0	1900	609	464	60.76	1770	1	834	1441	-2	0
contig_65	1601	sp|Q8S0J7|IM30_ORYSJ	Probable membrane-associated 30 kDa protein, chloroplastic OS=Oryza sativa subsp. japonica GN=Os01g0895100 PE=1 SV=1	317	6e-130	997	322	253	63.66	211	1158	3	317	1	0
contig_67	2342	sp|Q9C5G5|SAC7_ARATH	Phosphoinositide phosphatase SAC7 OS=Arabidopsis thaliana GN=SAC7 PE=2 SV=1	597	0	1890	594	444	56.57	299	2068	1	594	2	0
contig_68	1803	sp|P25866|UBC2_WHEAT	Ubiquitin-conjugating enzyme E2 2 OS=Triticum aestivum GN=UBC2 PE=1 SV=1	152	2e-46	419	127	96	58.27	644	1024	23	148	2	0
contig_69	1464	sp|O95372|LYPA2_HUMAN	Acyl-protein thioesterase 2 OS=Homo sapiens GN=LYPLA2 PE=1 SV=1	231	4e-34	333	224	121	35.27	172	828	22	228	1	0
contig_70	491	sp|Q8YNW7|DFA4_NOSS1	Putative diflavin flavoprotein A 4 OS=Nostoc sp. (strain PCC 7120 / UTEX 2576) GN=dfa4 PE=3 SV=1	575	2e-33	320	155	90	43.87	25	489	57	193	1	0
contig_71	2160	sp|Q9SV96|PP358_ARATH	Pentatricopeptide repeat-containing protein At4g39620, chloroplastic OS=Arabidopsis thaliana GN=EMB2453 PE=2 SV=1	563	4e-171	1312	415	313	57.11	386	1624	48	460	2	0
contig_72	1895	sp|Q9VDL1|U483_DROME	UPF0483 protein CG5412 OS=Drosophila melanogaster GN=CG5412 PE=2 SV=1	279	8e-19	225	219	106	28.31	1234	614	29	240	-2	0
contig_73	4538	sp|O00410|IPO5_HUMAN	Importin-5 OS=Homo sapiens GN=IPO5 PE=1 SV=4	1097	0	1890	1109	645	37.15	4136	861	11	1096	-1	0
contig_74	4161	sp|C6L7U1|LIN1_LOTJA	Putative E3 ubiquitin-protein ligase LIN-1 OS=Lotus japonicus GN=CERBERUS PE=2 SV=2	1485	0	1262	527	353	51.99	619	2178	512	1032	1	0
contig_75	2650	sp|O80763|NRX1_ARATH	Probable nucleoredoxin 1 OS=Arabidopsis thaliana GN=At1g60420 PE=1 SV=1	578	7e-152	761	293	200	49.49	2005	1127	57	349	-1	0
contig_77	3199	sp|Q0JLS6|RHD3_ORYSJ	Protein ROOT HAIR DEFECTIVE 3 OS=Oryza sativa subsp. japonica GN=RHD3 PE=2 SV=1	806	0	2849	787	639	67.6	3017	666	1	783	-3	0
contig_79	3768	sp|O94264|YORF_SCHPO	Uncharacterized RING finger protein P8B7.15c OS=Schizosaccharomyces pombe (strain 972 / ATCC 24843) GN=SPBP8B7.15c PE=4 SV=1	482	1e-28	250	339	148	27.73	2584	1649	59	351	-3	0
contig_80	3802	sp|Q2R3K3|LCB2A_ORYSJ	Long chain base biosynthesis protein 2a OS=Oryza sativa subsp. japonica GN=Os11g0516000 PE=2 SV=1	488	0	1932	459	398	76.69	311	1684	1	459	2	0
contig_84	1458	sp|Q9SAR5|AKR2_ARATH	Ankyrin repeat domain-containing protein 2 OS=Arabidopsis thaliana GN=AKR2 PE=1 SV=2	342	2e-76	512	202	140	54.46	14	595	45	241	2	0
contig_85	1831	sp|Q8GYC7|PGL1B_ARATH	PGR5-like protein 1B, chloroplastic OS=Arabidopsis thaliana GN=PGRL1B PE=1 SV=1	313	3e-127	985	262	219	69.47	329	1114	51	307	2	0
contig_87	3692	sp|Q8W4H1|GAT26_ARATH	GATA transcription factor 26 OS=Arabidopsis thaliana GN=GATA26 PE=2 SV=1	510	1e-70	639	408	229	42.16	1321	2490	1	393	1	0
contig_90	3810	sp|Q0WVL7|GOGC5_ARATH	Golgin candidate 5 OS=Arabidopsis thaliana GN=GC5 PE=1 SV=1	956	0	1826	630	503	64.92	1506	3371	341	956	3	0
contig_91	2456	sp|P34899|GLYM_PEA	Serine hydroxymethyltransferase, mitochondrial OS=Pisum sativum PE=1 SV=1	518	0	2257	521	465	79.27	390	1940	1	518	3	0
contig_92	1897	sp|Q9LKR8|RAF1_ARATH	Rubisco accumulation factor 1, chloroplastic OS=Arabidopsis thaliana GN=RAF1 PE=1 SV=1	434	6e-75	644	369	224	41.46	498	1571	70	434	3	0
contig_94	1826	sp|P58283|RN216_MOUSE	E3 ubiquitin-protein ligase RNF216 OS=Mus musculus GN=Rnf216 PE=1 SV=3	853	4e-38	230	78	51	50	1021	1254	652	728	1	0
contig_95	5494	sp|Q9C757|INT2_ARATH	Probable inositol transporter 2 OS=Arabidopsis thaliana GN=INT2 PE=1 SV=1	580	1e-178	1441	516	373	54.84	2437	914	48	560	-1	0
contig_96	2142	sp|O49006|PME3_ARATH	Pectinesterase/pectinesterase inhibitor 3 OS=Arabidopsis thaliana GN=PME3 PE=2 SV=2	592	4e-92	711	396	243	40.15	261	1373	42	436	3	0
contig_97	3279	sp|Q5SN75|P2C08_ORYSJ	Probable protein phosphatase 2C 8 OS=Oryza sativa subsp. japonica GN=Os01g0656200 PE=2 SV=1	403	7e-90	768	327	198	47.71	1620	670	87	395	-1	0
contig_99	1274	sp|Q8VY88|LTD_ARATH	Protein LHCP TRANSLOCATION DEFECT OS=Arabidopsis thaliana GN=LTD PE=1 SV=1	175	3e-54	467	141	113	64.54	280	693	33	170	1	0
contig_100	2192	sp|P37707|B2_DAUCA	B2 protein OS=Daucus carota PE=2 SV=1	207	2e-21	244	133	78	36.09	1329	949	72	202	-3	0
contig_101	1680	sp|Q9M5M0|CHS7_PICMA	Chalcone synthase 7 OS=Picea mariana GN=CSF7 PE=2 SV=1	395	0	1931	390	377	89.23	49	1218	6	395	1	0
contig_105	1476	sp|A3A9H6|ACET1_ORYSJ	Probable ascorbate-specific transmembrane electron transporter 1 OS=Oryza sativa subsp. japonica GN=Os02g0642300 PE=3 SV=1	234	2e-69	580	216	151	50	1150	506	4	219	-3	0
contig_106	2553	sp|Q55680|Y005_SYNY3	Uncharacterized protein sll0005 OS=Synechocystis sp. (strain PCC 6803 / Kazusa) GN=sll0005 PE=3 SV=1	681	9e-141	1130	548	341	43.43	2003	378	53	558	-2	0
contig_107	1852	sp|Q9XJ35|CLPR1_ARATH	ATP-dependent Clp protease proteolytic subunit-related protein 1, chloroplastic OS=Arabidopsis thaliana GN=CLPR1 PE=1 SV=1	387	3e-72	621	319	184	43.57	336	1256	63	374	3	0
contig_108	2629	sp|Q5VRH9|PUB12_ORYSJ	U-box domain-containing protein 12 OS=Oryza sativa subsp. japonica GN=PUB12 PE=2 SV=1	611	1e-67	617	330	199	41.21	1118	2107	229	546	2	0
contig_111	1770	sp|Q9SB81|PER42_ARATH	Peroxidase 42 OS=Arabidopsis thaliana GN=PER42 PE=1 SV=2	330	3e-180	1337	331	290	72.81	1497	508	1	330	-1	0
contig_112	4835	sp|Q9FNB0|CHLH_ARATH	Magnesium-chelatase subunit ChlH, chloroplastic OS=Arabidopsis thaliana GN=CHLH PE=1 SV=1	1381	0	2374	514	481	83.46	3100	4641	868	1381	1	0
contig_113	654	sp|Q9M9S3|WHY1_ARATH	Single-stranded DNA-binding protein WHY1, chloroplastic OS=Arabidopsis thaliana GN=WHY1 PE=1 SV=1	263	8e-16	189	76	53	46.05	654	427	176	248	-1	0
contig_116	682	sp|P16031|RBS_LARLA	Ribulose bisphosphate carboxylase small chain, chloroplastic OS=Larix laricina GN=RBCS PE=3 SV=1	189	2e-25	257	61	52	70.49	184	2	64	124	-1	0
contig_117	2341	sp|Q28EW0|TM87A_XENTR	Transmembrane protein 87A OS=Xenopus tropicalis GN=tmem87a PE=2 SV=1	541	2e-49	473	297	175	35.35	1875	1030	197	487	-2	0
contig_119	2132	sp|Q93ZD7|MRS24_ARATH	Magnesium transporter MRS2-4 OS=Arabidopsis thaliana GN=MRS2-4 PE=1 SV=1	436	3e-138	1080	341	263	64.81	1214	198	110	436	-1	0
contig_122	1204	sp|Q9FUM1|EF1G_PRUAV	Elongation factor 1-gamma OS=Prunus avium PE=2 SV=1	422	5e-139	998	289	229	68.51	41	907	3	290	2	0
contig_124	1248	sp|Q54SZ9|Y2107_DICDI	Putative phosphatidylglycerol/phosphatidylinositol transfer protein DDB_G0282107 OS=Dictyostelium discoideum GN=DDB_G0282107 PE=3 SV=1	147	7e-11	155	146	72	29.45	1006	596	4	147	-3	0
contig_125	3638	sp|P17067|CAHC_PEA	Carbonic anhydrase, chloroplastic OS=Pisum sativum PE=1 SV=1	328	1e-72	638	203	147	55.17	616	1224	118	320	1	0
contig_126	2683	sp|Q9AT63|PDX1_GINBI	Probable pyridoxal biosynthesis protein PDX1 OS=Ginkgo biloba GN=PDX1 PE=2 SV=1	309	5e-56	508	101	97	94.06	2379	2681	122	222	3	0
contig_128	4855	sp|O65272|KEA2_ARATH	K(+) efflux antiporter 2, chloroplastic OS=Arabidopsis thaliana GN=KEA2 PE=1 SV=2	1174	0	3045	1154	820	60.83	3924	484	142	1174	-2	0
contig_131	5314	sp|A3BDI8|SAP8_ORYSJ	Zinc finger A20 and AN1 domain-containing stress-associated protein 8 OS=Oryza sativa subsp. japonica GN=SAP8 PE=2 SV=1	171	8e-46	429	174	113	49.43	5102	4614	3	171	-3	0
contig_132	6434	sp|O36025|MPD2_SCHPO	GYF domain-containing protein mpd2 OS=Schizosaccharomyces pombe (strain 972 / ATCC 24843) GN=mpd2 PE=1 SV=1	992	9e-09	156	41	29	60.98	4356	4234	382	422	-3	0
contig_133	5098	sp|Q92797|SYMPK_HUMAN	Symplekin OS=Homo sapiens GN=SYMPK PE=1 SV=2	1274	2e-59	584	316	193	39.24	1858	932	788	1098	-1	0
contig_136	2455	sp|Q947C4|TPSD1_GINBI	Levopimaradiene synthase, chloroplastic OS=Ginkgo biloba GN=LPS PE=1 SV=1	873	4e-129	1015	661	370	34.8	2118	190	214	872	-2	0
contig_137	2157	sp|P09469|VATA_DAUCA	V-type proton ATPase catalytic subunit A OS=Daucus carota PE=1 SV=1	623	1e-124	1005	213	200	86.85	2	640	2	214	2	0
contig_138	4386	sp|Q9C5U1|AHK3_ARATH	Histidine kinase 3 OS=Arabidopsis thaliana GN=AHK3 PE=1 SV=1	1036	0	1561	488	372	63.32	1744	3162	65	552	1	0
contig_142	20323	sp|B1VKH5|RPOC2_CRYJA	DNA-directed RNA polymerase subunit beta'' OS=Cryptomeria japonica GN=rpoC2 PE=3 SV=1	1212	0	5139	1182	1056	83.5	6594	3121	7	1181	-2	0
contig_144	1191	sp|Q40459|PSBO_TOBAC	Oxygen-evolving enhancer protein 1, chloroplastic OS=Nicotiana tabacum GN=PSBO PE=2 SV=1	332	1e-102	761	222	161	68.47	548	1147	111	332	2	0
contig_145	415	sp|C0LGD7|Y1684_ARATH	Probable LRR receptor-like serine/threonine-protein kinase At1g06840 OS=Arabidopsis thaliana GN=At1g06840 PE=1 SV=2	953	1e-21	227	75	57	62.67	187	411	638	710	1	0
contig_147	3884	sp|Q2KJJ5|TBL3_BOVIN	Transducin beta-like protein 3 OS=Bos taurus GN=TBL3 PE=2 SV=1	800	4e-166	876	525	284	39.81	241	1782	10	499	1	0
contig_148	1337	sp|P93306|NDUS2_ARATH	NADH dehydrogenase [ubiquinone] iron-sulfur protein 2 OS=Arabidopsis thaliana GN=NAD7 PE=1 SV=2	394	0	1686	325	317	95.69	1037	63	70	394	-1	0
contig_150	804	sp|P93735|ELIP1_ARATH	Early light-induced protein 1, chloroplastic OS=Arabidopsis thaliana GN=ELIP1 PE=1 SV=1	195	1e-31	256	78	64	62.82	596	363	84	161	-2	0
contig_151	1126	sp|Q9S9N9|CCR1_ARATH	Cinnamoyl-CoA reductase 1 OS=Arabidopsis thaliana GN=CCR1 PE=1 SV=1	344	1e-58	508	313	169	38.34	963	106	11	322	-2	0
contig_152	2545	sp|P93431|RCA_ORYSJ	Ribulose bisphosphate carboxylase/oxygenase activase, chloroplastic OS=Oryza sativa subsp. japonica GN=RCA PE=1 SV=2	466	0	1989	464	415	79.31	480	1847	3	466	3	0
contig_153	2832	sp|Q5AVF0|AMPP1_EMENI	Probable Xaa-Pro aminopeptidase P OS=Emericella nidulans (strain FGSC A4 / ATCC 38163 / CBS 112.46 / NRRL 194 / M139) GN=ampp PE=3 SV=2	654	0	1476	643	401	46.97	380	2293	42	652	2	0
contig_154	2585	sp|Q54YW1|ELMOA_DICDI	ELMO domain-containing protein A OS=Dictyostelium discoideum GN=elmoA PE=1 SV=1	977	1e-20	251	169	89	31.36	1689	2141	388	555	3	0
contig_155	8383	sp|F4J5S1|CLU_ARATH	Clustered mitochondria protein OS=Arabidopsis thaliana GN=FMT PE=2 SV=1	1407	3e-82	525	344	174	33.14	5007	4102	790	1132	-2	0
contig_156	2808	sp|P93236|ABA2_SOLLC	Zeaxanthin epoxidase, chloroplastic OS=Solanum lycopersicum PE=2 SV=1	669	0	2106	575	458	69.04	2211	487	83	651	-1	0
contig_157	1798	sp|Q93XM7|MCAT_ARATH	Mitochondrial carnitine/acylcarnitine carrier-like protein OS=Arabidopsis thaliana GN=BOU PE=1 SV=1	300	8e-151	1140	312	251	69.55	1310	381	3	300	-3	0
contig_158	1063	sp|P59228|VATL2_ARATH	V-type proton ATPase 16 kDa proteolipid subunit c2 OS=Arabidopsis thaliana GN=VHA-C2 PE=2 SV=1	165	5e-105	800	165	163	98.18	215	709	1	165	2	0
contig_159	2136	sp|Q9XES5|DFRA_MALDO	Bifunctional dihydroflavonol 4-reductase/flavanone 4-reductase OS=Malus domestica GN=DFR PE=1 SV=1	348	1e-140	1088	283	240	68.55	1736	888	1	279	-2	0
contig_160	701	sp|Q9FJ95|DHSO_ARATH	Sorbitol dehydrogenase OS=Arabidopsis thaliana GN=SDH PE=1 SV=1	364	2e-98	762	237	177	60.76	700	2	40	276	-2	0
contig_162	2621	sp|Q9SQZ0|CAAT7_ARATH	Cationic amino acid transporter 7, chloroplastic OS=Arabidopsis thaliana GN=CAT7 PE=3 SV=1	584	0	1755	559	433	62.61	2194	527	8	563	-2	0
contig_163	1701	sp|Q9FR53|TOR_ARATH	Serine/threonine-protein kinase TOR OS=Arabidopsis thaliana GN=TOR PE=1 SV=1	2481	3e-167	1367	394	313	67.51	1135	2	55	448	-3	0
contig_164	1325	sp|Q69S39|UCRIA_ORYSJ	Cytochrome b6-f complex iron-sulfur subunit, chloroplastic OS=Oryza sativa subsp. japonica GN=petC PE=1 SV=1	225	5e-98	767	228	170	67.11	1032	361	2	225	-3	0
contig_165	3105	sp|Q8GUN5|PHL1_ARATH	Protein PHR1-LIKE 1 OS=Arabidopsis thaliana GN=PHL1 PE=1 SV=1	413	1e-59	546	257	163	45.53	1925	1155	153	401	-2	0
contig_167	5042	sp|Q0J3D9|COPA3_ORYSJ	Coatomer subunit alpha-3 OS=Oryza sativa subsp. japonica GN=Os09g0127800 PE=2 SV=1	1218	0	4907	1191	1037	73.72	3822	265	1	1190	-3	0
contig_168	2628	sp|Q9AT63|PDX1_GINBI	Probable pyridoxal biosynthesis protein PDX1 OS=Ginkgo biloba GN=PDX1 PE=2 SV=1	309	1e-56	513	101	98	94.06	305	3	122	222	-2	0
contig_174	7677	sp|Q8W4E1|RH47_ARATH	DEAD-box ATP-dependent RNA helicase 47, mitochondrial OS=Arabidopsis thaliana GN=RH47 PE=1 SV=2	551	3e-177	1445	557	378	53.68	2058	442	29	542	-1	0
contig_176	813	sp|B1VKD7|RK2_CRYJA	50S ribosomal protein L2, chloroplastic OS=Cryptomeria japonica GN=rpl2 PE=3 SV=1	277	2e-09	146	34	31	82.35	1	102	104	137	1	0
contig_177	1431	sp|P12302|PSBP_SPIOL	Oxygen-evolving enhancer protein 2, chloroplastic OS=Spinacia oleracea GN=PSBP PE=1 SV=1	267	6e-127	967	265	223	69.06	217	1008	8	267	1	0
contig_179	874	sp|Q9FWT2|UBC16_ARATH	Probable ubiquitin-conjugating enzyme E2 16 OS=Arabidopsis thaliana GN=UBC16 PE=2 SV=1	161	7e-94	719	161	150	87.58	42	524	1	161	3	0
contig_180	2300	sp|Q9FF10|HPSE1_ARATH	Heparanase-like protein 1 OS=Arabidopsis thaliana GN=At5g07830 PE=2 SV=1	543	1e-141	747	241	176	55.6	1401	682	174	414	-3	0
contig_184	1896	sp|Q9FYV1|INO1_SESIN	Inositol-3-phosphate synthase OS=Sesamum indicum PE=2 SV=1	510	0	1814	379	366	86.54	1842	706	132	510	-1	0
contig_185	1304	sp|Q948X8|MTNA_TOBAC	Methylthioribose-1-phosphate isomerase OS=Nicotiana tabacum GN=CIG2 PE=2 SV=1	374	4e-172	1272	352	295	71.88	1299	244	21	371	-3	0
contig_186	952	sp|Q9ZNU6|DET1_SOLLC	Light-mediated development protein DET1 OS=Solanum lycopersicum GN=DET1 PE=1 SV=1	523	8e-15	192	108	62	44.44	676	933	130	237	1	0
contig_187	1372	sp|O49627|ISU1_ARATH	Iron-sulfur cluster assembly protein 1 OS=Arabidopsis thaliana GN=ISU1 PE=2 SV=1	167	3e-08	117	36	29	63.89	1153	1046	48	83	-1	0
contig_188	3283	sp|A2T779|MEOX1_PANTR	Homeobox protein MOX-1 OS=Pan troglodytes GN=MEOX1 PE=3 SV=1	254	2e-06	129	92	54	31.52	1621	1361	154	245	-1	0
contig_191	12480	sp|Q8GY23|UPL1_ARATH	E3 ubiquitin-protein ligase UPL1 OS=Arabidopsis thaliana GN=UPL1 PE=1 SV=3	3681	0	9471	3875	2634	53.06	11970	643	1	3681	-1	0
contig_192	3497	sp|P38935|SMBP2_HUMAN	DNA-binding protein SMUBP-2 OS=Homo sapiens GN=IGHMBP2 PE=1 SV=3	993	4e-111	969	704	388	38.21	905	2938	6	639	2	0
contig_194	1862	sp|P52783|GLNA_PINSY	Glutamine synthetase cytosolic isozyme OS=Pinus sylvestris PE=2 SV=1	357	0	1476	297	285	90.24	1183	293	61	357	-2	0
contig_195	2609	sp|P28769|TCPA_ARATH	T-complex protein 1 subunit alpha OS=Arabidopsis thaliana GN=CCT1 PE=2 SV=1	545	0	1810	409	378	83.13	2006	780	137	545	-1	0
contig_196	1981	sp|P28769|TCPA_ARATH	T-complex protein 1 subunit alpha OS=Arabidopsis thaliana GN=CCT1 PE=2 SV=1	545	0	1596	386	340	79.02	1562	420	139	524	-3	0
contig_199	1879	sp|Q3UDW8|HGNAT_MOUSE	Heparan-alpha-glucosaminide N-acetyltransferase OS=Mus musculus GN=Hgsnat PE=1 SV=2	656	5e-33	347	454	207	28.63	1769	486	256	656	-3	0
contig_200	1921	sp|P48417|CP74_LINUS	Allene oxide synthase, chloroplastic OS=Linum usitatissimum GN=CYP74A PE=1 SV=1	536	2e-142	1111	475	303	46.32	164	1507	52	521	2	0
contig_201	1866	sp|Q93VB2|AT18A_ARATH	Autophagy-related protein 18a OS=Arabidopsis thaliana GN=ATG18A PE=1 SV=1	425	9e-151	1154	378	276	61.11	1621	500	74	421	-3	0
contig_202	3127	sp|Q14149|MORC3_HUMAN	MORC family CW-type zinc finger protein 3 OS=Homo sapiens GN=MORC3 PE=1 SV=3	939	2e-50	499	464	236	31.68	1474	2793	13	439	1	0
contig_203	10855	sp|P10978|POLX_TOBAC	Retrovirus-related Pol polyprotein from transposon TNT 1-94 OS=Nicotiana tabacum PE=2 SV=1	1328	5e-52	290	179	103	37.43	4872	4342	850	1028	-2	0
contig_204	1265	sp|Q9XF89|CB5_ARATH	Chlorophyll a-b binding protein CP26, chloroplastic OS=Arabidopsis thaliana GN=LHCB5 PE=2 SV=1	280	5e-129	977	286	233	73.08	160	1002	2	280	1	0
contig_205	1586	sp|Q8L9A0|RM21_ARATH	50S ribosomal protein L21, mitochondrial OS=Arabidopsis thaliana GN=RPL21M PE=2 SV=1	270	4e-40	381	147	107	57.82	438	878	100	246	3	0
contig_206	1065	sp|Q80YR5|SAFB2_MOUSE	Scaffold attachment factor B2 OS=Mus musculus GN=Safb2 PE=2 SV=2	991	2e-14	191	77	55	45.45	953	723	450	526	-2	0
contig_208	11432	sp|Q54EY2|EI2BB_DICDI	Translation initiation factor eIF-2B subunit beta OS=Dictyostelium discoideum GN=eif2b2 PE=3 SV=1	388	2e-44	297	240	127	32.5	8152	8871	9	231	1	0
contig_209	1002	sp|Q58276|Y866_METJA	Uncharacterized HIT-like protein MJ0866 OS=Methanocaldococcus jannaschii (strain ATCC 43067 / DSM 2661 / JAL-1 / JCM 10045 / NBRC 100440) GN=MJ0866 PE=4 SV=2	129	5e-11	105	39	25	46.15	135	19	68	106	-1	0
contig_211	3977	sp|P93280|CCMB_ARATH	Putative cytochrome c biogenesis ccmB-like mitochondrial protein OS=Arabidopsis thaliana GN=CCMB PE=2 SV=2	206	1e-81	694	208	176	78.37	608	1228	1	206	2	0
contig_214	1174	sp|P91924|ARF_DUGJA	ADP-ribosylation factor OS=Dugesia japonica PE=2 SV=3	183	2e-83	662	178	143	64.61	30	563	1	178	3	0
contig_216	949	sp|P0CG84|UBI4P_NICSY	Polyubiquitin (Fragment) OS=Nicotiana sylvestris GN=UBI4 PE=2 SV=1	377	0	1606	316	314	99.05	1	948	55	370	1	0
contig_218	668	sp|O65872|CHSY_PINST	Chalcone synthase OS=Pinus strobus GN=CHS PE=2 SV=1	395	7e-73	593	125	119	87.2	667	293	270	394	-2	0
contig_219	739	sp|Q9M5M0|CHS7_PICMA	Chalcone synthase 7 OS=Picea mariana GN=CSF7 PE=2 SV=1	395	2e-75	613	131	122	86.26	737	345	265	395	-3	0
contig_220	2010	sp|A5WFR0|PIF1_PSYWF	ATP-dependent DNA helicase pif1 OS=Psychrobacter sp. (strain PRwf-1) GN=pif1 PE=3 SV=1	659	3e-06	129	51	34	50.98	1780	1628	392	442	-3	0
contig_221	9802	sp|A3BDI8|SAP8_ORYSJ	Zinc finger A20 and AN1 domain-containing stress-associated protein 8 OS=Oryza sativa subsp. japonica GN=SAP8 PE=2 SV=1	171	2e-53	489	174	122	56.32	1001	495	2	171	-3	0
contig_222	4748	sp|Q9S7I6|RPK2_ARATH	LRR receptor-like serine/threonine-protein kinase RPK2 OS=Arabidopsis thaliana GN=RPK2 PE=1 SV=1	1151	0	2737	1215	779	50.45	724	4254	11	1149	1	0
contig_223	511	sp|P16031|RBS_LARLA	Ribulose bisphosphate carboxylase small chain, chloroplastic OS=Larix laricina GN=RBCS PE=3 SV=1	189	5e-36	325	74	67	72.97	2	223	79	152	2	0
contig_225	1033	sp|O49675|CCD4_ARATH	Probable carotenoid cleavage dioxygenase 4, chloroplastic OS=Arabidopsis thaliana GN=CCD4 PE=1 SV=1	595	4e-97	784	239	178	63.6	330	1031	73	311	3	0
contig_226	8441	sp|Q9FJ95|DHSO_ARATH	Sorbitol dehydrogenase OS=Arabidopsis thaliana GN=SDH PE=1 SV=1	364	3e-80	620	156	131	75	7624	8091	209	364	1	0
contig_227	2142	sp|Q9FN03|UVR8_ARATH	Ultraviolet-B receptor UVR8 OS=Arabidopsis thaliana GN=UVR8 PE=1 SV=1	440	0	1655	439	360	69.7	350	1666	3	439	2	0
contig_229	1881	sp|Q9P2S5|WRP73_HUMAN	WD repeat-containing protein WRAP73 OS=Homo sapiens GN=WRAP73 PE=2 SV=1	460	7e-154	1179	452	301	48.45	1849	500	1	443	-3	0
contig_231	2043	sp|Q9C5W6|14312_ARATH	14-3-3-like protein GF14 iota OS=Arabidopsis thaliana GN=GRF12 PE=2 SV=1	268	1e-146	1117	259	233	79.92	439	1215	1	259	1	0
contig_232	1104	sp|Q9FNE1|CRK42_ARATH	Cysteine-rich receptor-like protein kinase 42 OS=Arabidopsis thaliana GN=CRK42 PE=2 SV=1	651	7e-14	187	97	60	42.27	491	778	64	158	2	0
contig_233	2179	sp|Q9FNE1|CRK42_ARATH	Cysteine-rich receptor-like protein kinase 42 OS=Arabidopsis thaliana GN=CRK42 PE=2 SV=1	651	2e-57	538	377	195	36.87	492	1580	52	404	3	0
contig_234	2220	sp|Q9M1S8|GCP2_ARATH	Probable glutamate carboxypeptidase 2 OS=Arabidopsis thaliana GN=AMP1 PE=1 SV=3	705	3e-119	978	469	285	43.71	1943	558	25	473	-2	0
contig_236	872	sp|Q9SX22|RRP31_ARATH	30S ribosomal protein 3-1, chloroplastic OS=Arabidopsis thaliana GN=At1g68590 PE=2 SV=1	166	2e-46	403	88	80	79.55	382	645	76	163	1	0
contig_238	8406	sp|Q9SIW1|BLH7_ARATH	BEL1-like homeodomain protein 7 OS=Arabidopsis thaliana GN=BLH7 PE=2 SV=1	482	1e-08	155	63	41	47.62	8406	8218	331	393	-1	0
contig_239	899	sp|P41098|RL34_TOBAC	60S ribosomal protein L34 OS=Nicotiana tabacum GN=RPL34 PE=2 SV=1	120	2e-65	528	115	110	89.57	208	552	1	115	1	0
contig_240	4893	sp|Q9STX2|VEP1_ARATH	3-oxo-Delta(4,5)-steroid 5-beta-reductase OS=Arabidopsis thaliana GN=VEP1 PE=1 SV=1	388	5e-150	1212	368	281	60.6	3492	2392	26	388	-1	0
contig_241	6237	sp|Q9SZ67|WRK19_ARATH	Probable WRKY transcription factor 19 OS=Arabidopsis thaliana GN=WRKY19 PE=2 SV=1	1895	2e-61	606	220	149	56.36	2219	1560	70	286	-2	0
contig_242	1339	sp|Q9XI84|RBCMT_ARATH	[Fructose-bisphosphate aldolase]-lysine N-methyltransferase, chloroplastic OS=Arabidopsis thaliana GN=LSMT-L PE=1 SV=1	482	1e-100	678	209	160	62.68	1010	387	277	481	-3	0
contig_243	2126	sp|Q9SA27|RH36_ARATH	DEAD-box ATP-dependent RNA helicase 36 OS=Arabidopsis thaliana GN=RH36 PE=2 SV=1	491	0	1618	434	367	67.97	1852	551	58	491	-2	0
contig_244	773	sp|O49675|CCD4_ARATH	Probable carotenoid cleavage dioxygenase 4, chloroplastic OS=Arabidopsis thaliana GN=CCD4 PE=1 SV=1	595	2e-54	483	159	119	57.86	474	10	311	469	-3	0
contig_247	982	sp|Q9UTC5|YIDE_SCHPO	Putative uridine kinase C227.14 OS=Schizosaccharomyces pombe (strain 972 / ATCC 24843) GN=SPAC227.14 PE=3 SV=1	235	2e-10	154	119	61	36.13	382	26	11	110	-1	0
contig_248	636	sp|Q6CNA8|YFH7_KLULA	ATP-dependent kinase YFH7 OS=Kluyveromyces lactis (strain ATCC 8585 / CBS 2359 / DSM 70799 / NBRC 1267 / NRRL Y-1140 / WM37) GN=YFH7 PE=3 SV=1	353	2e-11	159	56	36	55.36	193	26	140	194	-3	0
contig_249	3559	sp|Q94F39|AFP3_ARATH	Ninja-family protein AFP3 OS=Arabidopsis thaliana GN=AFP3 PE=1 SV=1	231	6e-16	204	66	49	54.55	2848	3039	166	231	1	0
contig_251	388	sp|P11432|ELI_PEA	Early light-induced protein, chloroplastic OS=Pisum sativum PE=2 SV=1	196	6e-17	189	53	43	67.92	229	387	84	136	1	0
contig_252	1739	sp|Q9XF88|CB4B_ARATH	Chlorophyll a-b binding protein CP29.2, chloroplastic OS=Arabidopsis thaliana GN=LHCB4.2 PE=1 SV=1	287	1e-144	1096	268	230	79.1	1360	557	24	284	-2	0
contig_253	2946	sp|P48419|C75A3_PETHY	Flavonoid 3',5'-hydroxylase 2 OS=Petunia hybrida GN=CYP75A3 PE=2 SV=1	508	2e-135	1089	309	246	65.05	1794	2708	125	431	3	0
contig_256	2477	sp|Q9M462|GLGS_BRANA	Glucose-1-phosphate adenylyltransferase small subunit, chloroplastic OS=Brassica napus GN=AGPS1 PE=2 SV=1	520	0	2166	527	462	80.46	177	1748	1	520	3	0
contig_257	378	sp|Q9STX2|VEP1_ARATH	3-oxo-Delta(4,5)-steroid 5-beta-reductase OS=Arabidopsis thaliana GN=VEP1 PE=1 SV=1	388	4e-38	255	73	56	65.75	2	220	169	241	2	0
contig_258	2108	sp|F4JVB8|RADL1_ARATH	Protein RADIALIS-like 1 OS=Arabidopsis thaliana GN=RL1 PE=2 SV=1	100	1e-09	147	40	33	65	1843	1724	41	80	-2	0
contig_259	1811	sp|F4JVB8|RADL1_ARATH	Protein RADIALIS-like 1 OS=Arabidopsis thaliana GN=RL1 PE=2 SV=1	100	5e-26	267	96	70	53.12	1266	979	1	93	-3	0
contig_260	888	sp|A4XWU3|GLND_PSEMY	Bifunctional uridylyltransferase/uridylyl-removing enzyme OS=Pseudomonas mendocina (strain ymp) GN=glnD PE=3 SV=1	899	5e-07	130	85	50	37.65	12	263	817	898	3	0
contig_261	2179	sp|Q01781|SAHH_PETCR	Adenosylhomocysteinase OS=Petroselinum crispum GN=SAHH PE=2 SV=2	485	0	2360	485	451	89.9	2062	608	1	485	-1	0
contig_262	311	sp|Q9ZUC1|QORL_ARATH	Quinone oxidoreductase-like protein At1g23740, chloroplastic OS=Arabidopsis thaliana GN=At1g23740 PE=1 SV=2	386	1e-10	147	63	40	53.97	126	311	76	137	3	0
contig_263	521	sp|Q9ZUC1|QORL_ARATH	Quinone oxidoreductase-like protein At1g23740, chloroplastic OS=Arabidopsis thaliana GN=At1g23740 PE=1 SV=2	386	1e-09	143	63	41	52.38	334	519	76	137	1	0
contig_265	2329	sp|Q40392|TMVRN_NICGU	TMV resistance protein N OS=Nicotiana glutinosa GN=N PE=1 SV=1	1144	4e-43	247	241	127	32.37	719	1423	167	398	2	0
contig_266	1396	sp|Q0D5W6|SUI1_ORYSJ	Protein translation factor SUI1 homolog OS=Oryza sativa subsp. japonica GN=GOS2 PE=3 SV=1	115	2e-55	473	115	101	78.26	205	540	1	115	1	0
contig_267	1947	sp|Q8GYA4|CRK10_ARATH	Cysteine-rich receptor-like protein kinase 10 OS=Arabidopsis thaliana GN=CRK10 PE=1 SV=3	669	1e-121	983	553	321	40.33	1604	6	38	566	-2	0
contig_268	468	sp|P51427|RS52_ARATH	40S ribosomal protein S5-2 OS=Arabidopsis thaliana GN=RPS5B PE=2 SV=2	207	3e-52	433	89	82	87.64	200	466	18	106	2	0
contig_269	2047	sp|O24111|RS5_NICPL	40S ribosomal protein S5 (Fragment) OS=Nicotiana plumbaginifolia GN=RPS5 PE=2 SV=1	154	2e-66	564	113	112	97.35	2046	1708	42	154	-2	0
contig_270	671	sp|O65731|RS5_CICAR	40S ribosomal protein S5 (Fragment) OS=Cicer arietinum GN=RPS5 PE=2 SV=1	197	1e-97	741	153	146	88.89	460	2	5	157	-2	0
contig_271	473	sp|O65731|RS5_CICAR	40S ribosomal protein S5 (Fragment) OS=Cicer arietinum GN=RPS5 PE=2 SV=1	197	5e-67	530	111	104	85.59	333	1	5	115	-3	0
contig_272	2497	sp|P43297|RD21A_ARATH	Cysteine proteinase RD21a OS=Arabidopsis thaliana GN=RD21A PE=1 SV=1	462	0	1489	462	363	62.77	2191	839	4	456	-1	0
contig_273	7412	sp|Q8H102|BH128_ARATH	Transcription factor bHLH128 OS=Arabidopsis thaliana GN=BHLH128 PE=1 SV=1	362	6e-22	184	66	48	54.55	6117	6314	291	355	3	0
contig_275	1077	sp|Q9XGP7|OMT15_ORYSJ	Tricin synthase 1 OS=Oryza sativa subsp. japonica GN=ROMT-15 PE=1 SV=1	252	5e-21	233	103	70	51.46	863	558	29	130	-2	0
contig_276	3542	sp|Q0WLC6|PP349_ARATH	Pentatricopeptide repeat-containing protein MRL1, chloroplastic OS=Arabidopsis thaliana GN=MRL1 PE=2 SV=2	1089	0	1449	528	378	50.76	2041	485	568	1088	-2	0
contig_277	1517	sp|P46486|PSAF_FLATR	Photosystem I reaction center subunit III, chloroplastic OS=Flaveria trinervia GN=PSAF PE=2 SV=1	232	4e-87	700	228	171	57.89	1358	690	4	229	-1	0
contig_278	565	sp|Q9SDW0|TGT3A_ARATH	Trihelix transcription factor GT-3a OS=Arabidopsis thaliana GN=GT-3A PE=1 SV=1	323	2e-24	252	65	53	67.69	196	2	48	112	-1	0
contig_279	2383	sp|Q9S713|STT7_ARATH	Serine/threonine-protein kinase STN7, chloroplastic OS=Arabidopsis thaliana GN=STN7 PE=1 SV=1	562	0	1879	490	410	72.24	1811	387	54	543	-3	0
contig_280	2840	sp|Q84P21|4CLL5_ARATH	4-coumarate--CoA ligase-like 5 OS=Arabidopsis thaliana GN=4CLL5 PE=1 SV=2	546	0	1727	547	421	59.96	773	2389	4	542	2	0
contig_281	4276	sp|Q5RKH1|PRP4B_RAT	Serine/threonine-protein kinase PRP4 homolog OS=Rattus norvegicus GN=Prpf4b PE=1 SV=1	1007	4e-108	957	297	213	58.92	1456	575	622	915	-1	0
contig_282	3168	sp|P93479|RETO_PAPSO	Reticuline oxidase OS=Papaver somniferum GN=BBE1 PE=3 SV=1	535	2e-113	945	498	290	43.78	1755	307	25	521	-1	0
contig_283	426	sp|P0CH33|UBQ11_ARATH	Polyubiquitin 11 OS=Arabidopsis thaliana GN=UBQ11 PE=1 SV=1	229	1e-96	728	142	142	100	426	1	24	165	-1	0
contig_284	2648	sp|Q2V9B0|MY1R1_SOLTU	Transcription factor MYB1R1 OS=Solanum tuberosum PE=2 SV=1	297	3e-42	407	151	116	67.55	1724	1314	24	171	-1	0
contig_288	1337	sp|Q9SZ83|Y4967_ARATH	Uncharacterized oxidoreductase At4g09670 OS=Arabidopsis thaliana GN=At4g09670 PE=1 SV=1	362	8e-117	796	239	181	60.67	101	817	1	237	2	0
contig_289	3592	sp|Q96EY9|ADAT3_HUMAN	Probable inactive tRNA-specific adenosine deaminase-like protein 3 OS=Homo sapiens GN=ADAT3 PE=1 SV=1	351	4e-20	241	144	79	38.19	2189	2620	219	337	2	0
contig_290	1862	sp|P43254|COP1_ARATH	E3 ubiquitin-protein ligase COP1 OS=Arabidopsis thaliana GN=COP1 PE=1 SV=2	675	1e-178	1363	299	278	82.61	1862	969	376	674	-1	0
contig_291	890	sp|P36886|PSAK_HORVU	Photosystem I reaction center subunit psaK, chloroplastic OS=Hordeum vulgare GN=PSAK PE=1 SV=1	131	8e-46	397	120	93	65	213	572	10	126	3	0
contig_292	4052	sp|Q6P2B1|TNPO3_MOUSE	Transportin-3 OS=Mus musculus GN=Tnpo3 PE=1 SV=1	923	1e-79	734	969	442	25.49	294	3095	5	905	3	0
contig_293	6126	sp|Q5R8D8|DNJC7_PONAB	DnaJ homolog subfamily C member 7 OS=Pongo abelii GN=DNAJC7 PE=2 SV=1	494	6e-23	252	167	86	35.93	4299	4799	260	412	3	0
contig_294	2203	sp|Q9ZU94|CRR12_ARATH	Cysteine-rich repeat secretory protein 12 OS=Arabidopsis thaliana GN=CRRSP12 PE=2 SV=2	288	1e-51	472	293	163	38.91	500	1360	10	286	2	0
contig_295	2161	sp|Q06681|YSP2_YEAST	GRAM domain-containing protein YSP2 OS=Saccharomyces cerevisiae (strain ATCC 204508 / S288c) GN=YSP2 PE=1 SV=1	1438	4e-09	155	338	138	23.96	2153	1164	704	1014	-3	0
contig_297	1002	sp|Q9JJ50|HGS_RAT	Hepatocyte growth factor-regulated tyrosine kinase substrate OS=Rattus norvegicus GN=Hgs PE=1 SV=1	776	3e-21	244	109	75	38.53	430	104	11	119	-3	0
contig_298	2073	sp|Q9SSK1|SYNC3_ARATH	Asparagine--tRNA ligase, cytoplasmic 3 OS=Arabidopsis thaliana GN=SYNC3 PE=3 SV=1	571	0	1547	491	372	57.84	523	1971	81	571	1	0
contig_299	1432	sp|Q1XDB4|YCF23_PYRYE	Uncharacterized protein ycf23 OS=Pyropia yezoensis GN=ycf23 PE=3 SV=1	273	2e-59	514	230	154	40	377	1066	10	239	2	0
contig_300	5956	sp|Q94KE2|TIC_ARATH	Protein TIME FOR COFFEE OS=Arabidopsis thaliana GN=TIC PE=1 SV=2	1550	1e-17	233	578	244	27.34	1663	3237	479	977	1	0
contig_301	2858	sp|Q66GQ2|Y5162_ARATH	Uncharacterized protein At5g41620 OS=Arabidopsis thaliana GN=At5g41620 PE=2 SV=2	623	2e-24	282	214	132	30.84	279	914	194	407	3	0
contig_303	8000	sp|O65351|SUBL_ARATH	Subtilisin-like protease OS=Arabidopsis thaliana GN=ARA12 PE=1 SV=1	757	0	2119	780	537	53.46	931	3246	5	755	1	0
contig_304	1782	sp|Q9LZM1|ORP3A_ARATH	Oxysterol-binding protein-related protein 3A OS=Arabidopsis thaliana GN=ORP3A PE=1 SV=1	453	0	1552	361	321	76.73	1082	3	1	356	-2	0
contig_306	2904	sp|Q9LHF1|LRX4_ARATH	Leucine-rich repeat extensin-like protein 4 OS=Arabidopsis thaliana GN=LRX4 PE=1 SV=1	494	6e-100	842	244	191	65.16	2904	2176	153	391	-1	0
contig_308	2916	sp|A5JTQ3|XYL2_MEDSV	Beta-xylosidase/alpha-L-arabinofuranosidase 2 OS=Medicago sativa subsp. varia GN=Xyl2 PE=2 SV=1	774	0	2090	639	476	59.47	2433	517	145	774	-1	0
contig_309	3114	sp|C0LGX1|Y5524_ARATH	Probable LRR receptor-like serine/threonine-protein kinase At5g65240 OS=Arabidopsis thaliana GN=At5g65240 PE=2 SV=1	607	0	1760	524	417	66.98	878	2440	5	525	2	0
contig_310	3622	sp|C0LGT1|Y5129_ARATH	Probable LRR receptor-like serine/threonine-protein kinase At5g10290 OS=Arabidopsis thaliana GN=At5g10290 PE=1 SV=1	613	2e-175	1385	439	331	62.87	2308	3621	31	468	1	0
contig_311	1407	sp|P0CG71|UBIQ1_CAEEL	Polyubiquitin-A OS=Caenorhabditis elegans GN=ubq-1 PE=3 SV=1	838	0	2321	469	468	95.52	1407	1	70	538	-1	0
contig_313	3499	sp|Q5H9R7|PP6R3_HUMAN	Serine/threonine-protein phosphatase 6 regulatory subunit 3 OS=Homo sapiens GN=PPP6R3 PE=1 SV=2	873	4e-72	670	605	314	30.41	3039	1369	1	581	-2	0
contig_318	1654	sp|P25804|CYSP_PEA	Cysteine proteinase 15A OS=Pisum sativum PE=1 SV=1	363	7e-172	1282	342	275	66.67	246	1271	29	361	3	0
contig_319	2938	sp|Q0JL46|NCASE_ORYSJ	Neutral ceramidase OS=Oryza sativa subsp. japonica GN=Os01g0624000 PE=1 SV=1	785	0	2767	756	618	67.72	330	2570	41	784	3	0
contig_320	1248	sp|Q08350|CADH7_PICAB	Probable cinnamyl alcohol dehydrogenase 7/8 OS=Picea abies GN=CAD7 PE=2 SV=1	357	3e-105	825	232	187	62.93	696	1	10	241	-1	0
contig_323	1875	sp|Q6K7E6|ERF1_ORYSJ	Ethylene-responsive transcription factor 1 OS=Oryza sativa subsp. japonica GN=EREBP1 PE=1 SV=1	365	6e-33	336	206	116	41.75	1866	1339	1	203	-1	0
contig_324	2119	sp|Q40392|TMVRN_NICGU	TMV resistance protein N OS=Nicotiana glutinosa GN=N PE=1 SV=1	1144	3e-24	281	220	118	34.55	29	682	297	500	2	0
contig_325	1887	sp|Q40392|TMVRN_NICGU	TMV resistance protein N OS=Nicotiana glutinosa GN=N PE=1 SV=1	1144	2e-17	223	251	111	29.88	1859	1167	297	526	-2	0
contig_326	1423	sp|P52758|UK114_HUMAN	Ribonuclease UK114 OS=Homo sapiens GN=HRSP12 PE=1 SV=1	137	5e-40	368	126	97	49.21	913	536	2	127	-1	0
contig_327	2219	sp|Q9M8Y0|SEC_ARATH	Probable UDP-N-acetylglucosamine--peptide N-acetylglucosaminyltransferase SEC OS=Arabidopsis thaliana GN=SEC PE=2 SV=1	977	2e-121	1011	247	214	74.09	743	3	48	294	-1	0
contig_329	1644	sp|Q6K4N0|RSZ21_ORYSJ	Serine/arginine-rich splicing factor RSZ21 OS=Oryza sativa subsp. japonica GN=RSZP21 PE=2 SV=1	185	5e-15	191	64	52	67.19	1620	1447	76	139	-1	0
contig_330	4015	sp|P93629|ADHX_MAIZE	Alcohol dehydrogenase class-3 OS=Zea mays GN=FDH PE=2 SV=1	381	0	1784	370	352	88.92	2394	3503	11	380	3	0
contig_331	3520	sp|O49954|GCSP_SOLTU	Glycine dehydrogenase (decarboxylating), mitochondrial OS=Solanum tuberosum GN=GDCSP PE=2 SV=1	1035	0	3855	960	819	76.67	3412	602	1	959	-1	0
contig_333	1721	sp|Q43157|RPE_SPIOL	Ribulose-phosphate 3-epimerase, chloroplastic OS=Spinacia oleracea GN=RPE PE=1 SV=1	285	3e-159	1192	248	240	90.32	232	975	37	284	1	0
contig_334	3434	sp|Q8S9G8|SPL7_ARATH	Squamosa promoter-binding-like protein 7 OS=Arabidopsis thaliana GN=SPL7 PE=1 SV=2	801	2e-92	819	577	299	36.05	2072	426	285	801	-1	0
contig_335	3929	sp|Q9SW18|CHLM_ARATH	Magnesium protoporphyrin IX methyltransferase, chloroplastic OS=Arabidopsis thaliana GN=CHLM PE=1 SV=1	312	9e-120	979	293	224	64.16	425	1303	26	311	2	0
contig_336	3493	sp|O23052|Y1515_ARATH	Uncharacterized TPR repeat-containing protein At1g05150 OS=Arabidopsis thaliana GN=At1g05150 PE=1 SV=1	808	0	2751	845	644	62.72	3307	782	4	797	-1	0
contig_337	2386	sp|Q39194|PSBW_ARATH	Photosystem II reaction center W protein, chloroplastic OS=Arabidopsis thaliana GN=PSBW PE=1 SV=2	133	7e-24	257	138	83	45.65	154	543	6	130	1	0
contig_339	1702	sp|Q9SAA2|CLPP6_ARATH	ATP-dependent Clp protease proteolytic subunit 6, chloroplastic OS=Arabidopsis thaliana GN=CLPP6 PE=1 SV=1	271	6e-93	748	200	161	67	1254	655	72	271	-2	0
contig_340	1503	sp|Q9SCY2|FKB13_ARATH	Peptidyl-prolyl cis-trans isomerase FKBP13, chloroplastic OS=Arabidopsis thaliana GN=FKBP13 PE=1 SV=2	208	4e-66	556	204	135	53.43	1340	729	21	208	-2	0
contig_341	4540	sp|Q8RVL2|DEK1_ARATH	Calpain-type cysteine protease DEK1 OS=Arabidopsis thaliana GN=DEK1 PE=1 SV=1	2151	0	4659	1159	1010	75.84	3	3473	994	2151	3	0
contig_342	7731	sp|Q8RVL2|DEK1_ARATH	Calpain-type cysteine protease DEK1 OS=Arabidopsis thaliana GN=DEK1 PE=1 SV=1	2151	0	4370	1163	971	72.14	3593	7063	995	2151	2	0
contig_344	1667	sp|C5A6N2|TRM1_THEGJ	tRNA (guanine(26)-N(2))-dimethyltransferase OS=Thermococcus gammatolerans (strain DSM 15229 / JCM 11827 / EJ3) GN=trm1 PE=3 SV=1	378	7e-23	259	226	106	33.63	400	1026	36	251	1	0
contig_346	1720	sp|B8AW64|NAP1B_ORYSI	Nucleosome assembly protein 1;2 OS=Oryza sativa subsp. indica GN=NAP1;2 PE=1 SV=1	364	3e-125	974	279	241	70.61	242	1078	9	285	2	0
contig_347	4787	sp|Q9LFS8|SMC5_ARATH	Structural maintenance of chromosomes protein 5 OS=Arabidopsis thaliana GN=SMC5 PE=2 SV=1	1053	0	3162	1046	803	57.27	4396	1259	6	1050	-2	0
contig_349	846	sp|O65059|RS15_PICMA	40S ribosomal protein S15 OS=Picea mariana GN=RPS15 PE=2 SV=1	151	5e-88	678	145	138	89.66	89	520	2	146	2	0
contig_350	930	sp|P59082|LFS_ALLCE	Lachrymatory-factor synthase OS=Allium cepa GN=LFS PE=1 SV=1	169	3e-16	192	143	72	35.66	766	359	18	157	-3	0
contig_351	1540	sp|Q9ZWA2|ERF77_ARATH	Ethylene-responsive transcription factor 10 OS=Arabidopsis thaliana GN=ERF10 PE=2 SV=1	245	2e-14	188	46	40	76.09	3	140	63	108	3	0
contig_354	2503	sp|Q39030|KPK2_ARATH	Serine/threonine-protein kinase AtPK2/AtPK19 OS=Arabidopsis thaliana GN=ATPK2 PE=1 SV=2	471	0	1407	459	345	60.13	1785	436	20	459	-2	0
contig_355	2789	sp|Q9MB58|F26_ARATH	6-phosphofructo-2-kinase/fructose-2,6-bisphosphatase OS=Arabidopsis thaliana GN=FKFBP PE=1 SV=1	744	6e-173	1359	364	304	75	968	2053	293	651	2	0
contig_356	2043	sp|P32260|CYSKP_SPIOL	Cysteine synthase, chloroplastic/chromoplastic OS=Spinacia oleracea GN=CYSK PE=1 SV=2	383	8e-150	1149	297	264	75.08	597	1484	34	329	3	0
contig_359	3372	sp|O04151|CALR1_ARATH	Calreticulin-1 OS=Arabidopsis thaliana GN=CRT1 PE=1 SV=1	425	0	1455	359	315	80.5	478	1554	10	363	1	0
contig_360	998	sp|O22914|CP121_ARATH	Calvin cycle protein CP12-1, chloroplastic OS=Arabidopsis thaliana GN=CP12-1 PE=1 SV=1	124	1e-25	258	105	70	54.29	577	885	28	124	1	0
contig_361	665	sp|P20825|POL2_DROME	Retrovirus-related Pol polyprotein from transposon 297 OS=Drosophila melanogaster GN=pol PE=4 SV=1	1059	3e-44	236	84	57	54.76	440	192	296	379	-1	0
contig_362	1824	sp|Q7LHG5|YI31B_YEAST	Transposon Ty3-I Gag-Pol polyprotein OS=Saccharomyces cerevisiae (strain ATCC 204508 / S288c) GN=TY3B-I PE=3 SV=2	1498	1e-35	347	164	102	43.9	580	89	612	773	-3	0
contig_363	1837	sp|Q7LHG5|YI31B_YEAST	Transposon Ty3-I Gag-Pol polyprotein OS=Saccharomyces cerevisiae (strain ATCC 204508 / S288c) GN=TY3B-I PE=3 SV=2	1498	5e-66	299	166	93	43.98	1709	1233	612	768	-3	0
contig_364	1794	sp|Q6Z7L8|RAC7_ORYSJ	Rac-like GTP-binding protein 7 OS=Oryza sativa subsp. japonica GN=RAC7 PE=2 SV=1	197	1e-120	929	198	185	87.37	485	1078	1	197	2	0
contig_365	2078	sp|Q9ZWJ3|U85A2_ARATH	UDP-glycosyltransferase 85A2 OS=Arabidopsis thaliana GN=UGT85A2 PE=2 SV=1	481	1e-81	565	269	164	43.12	990	190	210	471	-3	0
contig_367	1833	sp|Q17RB8|LONF1_HUMAN	LON peptidase N-terminal domain and RING finger protein 1 OS=Homo sapiens GN=LONRF1 PE=2 SV=2	773	7e-38	386	286	154	32.17	511	1317	476	759	1	0
contig_368	1994	sp|Q9FVG7|METK2_PINCO	S-adenosylmethionine synthase 2 OS=Pinus contorta GN=SAMS2 PE=2 SV=1	393	2e-172	1299	257	249	94.94	772	2	1	257	-2	0
contig_369	2271	sp|Q6P0I8|EXOS6_DANRE	Exosome complex component MTR3 OS=Danio rerio GN=exosc6 PE=2 SV=2	271	6e-38	371	229	130	37.12	388	1044	35	258	1	0
contig_370	2239	sp|Q9FVQ4|PLGG1_ARATH	Plastidal glycolate/glycerate translocator 1, chloroplastic OS=Arabidopsis thaliana GN=PLGG1 PE=1 SV=1	512	0	1602	505	389	66.93	1950	454	16	512	-2	0
contig_371	1441	sp|Q9LZM3|PPCS2_ARATH	Phosphopantothenate--cysteine ligase 2 OS=Arabidopsis thaliana GN=PPCS2 PE=2 SV=2	309	4e-106	833	309	225	55.02	174	1094	1	305	3	0
contig_372	1384	sp|Q9SZ54|GPX7_ARATH	Putative glutathione peroxidase 7, chloroplastic OS=Arabidopsis thaliana GN=GPX7 PE=3 SV=2	233	8e-101	789	192	167	76.56	997	422	44	233	-1	0
contig_373	1982	sp|O04714|GCR1_ARATH	G-protein coupled receptor 1 OS=Arabidopsis thaliana GN=GCR1 PE=1 SV=1	326	5e-149	1136	319	249	66.14	330	1265	8	326	3	0
contig_374	4326	sp|Q9FJL0|SMC4_ARATH	Structural maintenance of chromosomes protein 4 OS=Arabidopsis thaliana GN=SMC4 PE=2 SV=1	1241	0	4267	1217	1016	68.2	3988	338	23	1236	-3	0
contig_375	2224	sp|P53383|MRP_SYNY3	Protein mrp homolog OS=Synechocystis sp. (strain PCC 6803 / Kazusa) GN=mrp PE=3 SV=1	353	2e-67	591	336	200	40.77	443	1429	7	339	2	0
contig_376	4477	sp|P93733|PLDB1_ARATH	Phospholipase D beta 1 OS=Arabidopsis thaliana GN=PLDBETA1 PE=2 SV=4	1083	0	2984	1082	751	54.99	3686	546	69	1083	-3	0
contig_377	4513	sp|Q67ZB3|FRL3_ARATH	FRIGIDA-like protein 3 OS=Arabidopsis thaliana GN=FRL3 PE=1 SV=1	558	8e-113	959	498	312	44.38	2420	954	7	473	-3	0
contig_379	966	sp|Q39613|CYPH_CATRO	Peptidyl-prolyl cis-trans isomerase OS=Catharanthus roseus GN=PCKR1 PE=2 SV=1	172	1e-107	814	171	161	87.72	83	595	1	171	2	0
contig_380	1169	sp|Q9SUI4|PSAL_ARATH	Photosystem I reaction center subunit XI, chloroplastic OS=Arabidopsis thaliana GN=PSAL PE=1 SV=2	219	9e-81	647	174	162	79.89	351	872	46	219	3	0
contig_381	1859	sp|P35683|IF4A1_ORYSJ	Eukaryotic initiation factor 4A-1 OS=Oryza sativa subsp. japonica GN=Os06g0701100 PE=2 SV=2	414	3e-178	677	132	129	96.21	842	447	283	414	-1	0
contig_382	5388	sp|Q39231|SUC2_ARATH	Sucrose transport protein SUC2 OS=Arabidopsis thaliana GN=SUC2 PE=1 SV=2	512	2e-177	1423	500	356	56.8	602	2068	29	501	2	0
contig_383	12180	sp|P13443|DHGY_CUCSA	Glycerate dehydrogenase OS=Cucumis sativus GN=HPR-A PE=2 SV=1	382	0	1663	380	348	81.84	189	1328	1	380	3	0
contig_384	1905	sp|Q9SXJ6|CLPP3_ARATH	ATP-dependent Clp protease proteolytic subunit 3, chloroplastic OS=Arabidopsis thaliana GN=CLPP3 PE=1 SV=1	309	2e-94	766	215	170	64.65	1485	841	70	282	-1	0
contig_387	1504	sp|P46513|CAH2_FLALI	Carbonic anhydrase 2 (Fragment) OS=Flaveria linearis PE=2 SV=1	190	3e-54	473	126	104	70.63	555	932	7	131	3	0
contig_388	9284	sp|P07602|SAP_HUMAN	Prosaposin OS=Homo sapiens GN=PSAP PE=1 SV=2	524	7e-15	207	369	158	22.76	7017	8024	120	484	3	0
contig_389	1209	sp|Q64152|BTF3_MOUSE	Transcription factor BTF3 OS=Mus musculus GN=Btf3 PE=1 SV=3	204	2e-47	421	171	125	52.63	1036	551	36	204	-3	0
contig_390	2494	sp|Q9SXS2|SUT33_ARATH	Probable sulfate transporter 3.3 OS=Arabidopsis thaliana GN=SULTR3;3 PE=2 SV=2	631	8e-137	529	201	133	49.75	719	1270	168	368	2	0
contig_396	1161	sp|Q9SEI2|PS6AA_ARATH	26S protease regulatory subunit 6A homolog A OS=Arabidopsis thaliana GN=RPT5A PE=1 SV=1	424	1e-119	752	149	146	95.3	693	247	76	224	-1	0
contig_397	2075	sp|Q8RWS6|FRO6_ARATH	Ferric reduction oxidase 6 OS=Arabidopsis thaliana GN=FRO6 PE=2 SV=1	738	0	1656	605	426	51.57	1	1794	139	738	1	0
contig_398	1976	sp|Q944G9|ALFC2_ARATH	Probable fructose-bisphosphate aldolase 2, chloroplastic OS=Arabidopsis thaliana GN=FBA2 PE=1 SV=2	398	0	1717	402	360	81.59	221	1417	1	398	2	0
contig_399	5269	sp|Q94FB9|AB1D_ARATH	ABC transporter D family member 1 OS=Arabidopsis thaliana GN=ABCC1 PE=1 SV=1	1337	0	4801	1358	1081	67.38	4781	723	1	1333	-3	0
contig_400	2115	sp|Q5HZ36|GAT21_ARATH	GATA transcription factor 21 OS=Arabidopsis thaliana GN=GATA21 PE=1 SV=2	398	4e-08	119	46	28	52.17	1057	1194	219	257	1	0
contig_401	2073	sp|O64688|ODPB3_ARATH	Pyruvate dehydrogenase E1 component subunit beta-3, chloroplastic OS=Arabidopsis thaliana GN=E1-BETA-2 PE=2 SV=1	406	0	1740	406	355	80.05	587	1804	2	406	2	0
contig_402	1685	sp|Q9M5K3|DLDH1_ARATH	Dihydrolipoyl dehydrogenase 1, mitochondrial OS=Arabidopsis thaliana GN=LPD1 PE=1 SV=2	507	0	1834	484	409	73.55	232	1683	1	478	1	0
contig_403	1013	sp|P56725|ZOX_PHAVU	Zeatin O-xylosyltransferase OS=Phaseolus vulgaris GN=ZOX1 PE=2 SV=1	454	2e-34	284	106	75	50.94	311	3	258	358	-1	0
contig_404	1478	sp|A9NYY0|METK2_PICSI	S-adenosylmethionine synthase 2 OS=Picea sitchensis GN=METK2 PE=2 SV=1	393	0	1040	200	197	96	1243	644	1	200	-2	0
contig_405	1281	sp|Q9ZUC1|QORL_ARATH	Quinone oxidoreductase-like protein At1g23740, chloroplastic OS=Arabidopsis thaliana GN=At1g23740 PE=1 SV=2	386	2e-40	335	169	103	43.79	542	1012	93	261	2	0
contig_406	773	sp|P37219|ASR2_SOLLC	Abscisic stress-ripening protein 2 OS=Solanum lycopersicum GN=ASR2 PE=4 SV=1	114	4e-16	186	81	63	64.2	537	295	16	93	-3	0
contig_407	2622	sp|Q84KG5|CCD_CROSA	Carotenoid 9,10(9',10')-cleavage dioxygenase OS=Crocus sativus GN=CCD PE=1 SV=1	546	0	2134	543	456	72.19	198	1805	1	542	3	0
contig_408	1907	sp|F6H7K5|THI42_VITVI	Thiamine thiazole synthase 2, chloroplastic OS=Vitis vinifera GN=THI1-2 PE=3 SV=1	355	0	1391	294	277	86.39	438	1307	55	348	3	0
contig_410	3098	sp|P40619|HMGL_IPONI	HMG1/2-like protein OS=Ipomoea nil PE=2 SV=1	144	5e-31	313	128	98	53.12	2251	2634	7	132	1	0
contig_411	2299	sp|Q40854|MT3_PICGL	Metallothionein-like protein EMB30 OS=Picea glauca GN=EMB30 PE=3 SV=1	60	1e-11	159	62	45	59.68	300	479	1	60	3	0
contig_412	1142	sp|Q9FHW7|SKP1B_ARATH	SKP1-like protein 1B OS=Arabidopsis thaliana GN=SKP1B PE=1 SV=1	171	6e-71	576	166	137	72.89	271	729	6	171	1	0
contig_413	1391	sp|Q15024|EXOS7_HUMAN	Exosome complex component RRP42 OS=Homo sapiens GN=EXOSC7 PE=1 SV=3	291	1e-60	523	283	171	39.58	312	1154	4	279	3	0
contig_415	1951	sp|Q9ESU6|BRD4_MOUSE	Bromodomain-containing protein 4 OS=Mus musculus GN=Brd4 PE=1 SV=2	1400	1e-14	201	92	58	40.22	863	588	69	159	-3	0
contig_416	373	sp|O23530|SNC1_ARATH	Protein SUPPRESSOR OF npr1-1, CONSTITUTIVE 1 OS=Arabidopsis thaliana GN=SNC1 PE=1 SV=3	1301	2e-08	132	124	67	34.68	9	302	841	963	3	0
contig_417	1557	sp|P51819|HSP83_IPONI	Heat shock protein 83 OS=Ipomoea nil GN=HSP83A PE=2 SV=1	703	0	1523	342	331	90.35	1073	51	187	527	-2	0
contig_418	1704	sp|P51819|HSP83_IPONI	Heat shock protein 83 OS=Ipomoea nil GN=HSP83A PE=2 SV=1	703	0	1402	307	296	91.86	502	1419	93	399	1	0
contig_419	965	sp|Q9ZUC1|QORL_ARATH	Quinone oxidoreductase-like protein At1g23740, chloroplastic OS=Arabidopsis thaliana GN=At1g23740 PE=1 SV=2	386	4e-09	146	52	37	51.92	1	156	334	385	1	0
contig_420	2447	sp|Q6K669|AMPL2_ORYSJ	Leucine aminopeptidase 2, chloroplastic OS=Oryza sativa subsp. japonica GN=Os02g0794700 PE=2 SV=1	598	0	1903	518	430	69.5	404	1945	81	598	2	0
contig_421	5151	sp|O80507|CSK2E_ARATH	Putative casein kinase II subunit beta-4 OS=Arabidopsis thaliana GN=At2g44680 PE=2 SV=1	283	2e-124	1019	273	221	70.7	1232	414	28	280	-2	0
contig_422	7331	sp|Q9LUM0|FAB1B_ARATH	1-phosphatidylinositol-3-phosphate 5-kinase FAB1B OS=Arabidopsis thaliana GN=FAB1B PE=2 SV=1	1791	0	1819	680	468	54.71	4983	3004	453	1099	-3	0
contig_424	1083	sp|P16002|PLAS_PEA	Plastocyanin, chloroplastic OS=Pisum sativum GN=PETE PE=4 SV=1	168	3e-49	428	165	116	52.73	244	735	13	168	1	0
contig_426	4190	sp|Q6QNU4|DDB1_SOLLC	DNA damage-binding protein 1 OS=Solanum lycopersicum GN=DDB1 PE=1 SV=1	1090	0	4756	1090	978	81.65	3919	659	1	1090	-2	0
contig_427	3267	sp|Q9SKJ7|PT225_ARATH	Probable sugar phosphate/phosphate translocator At2g25520 OS=Arabidopsis thaliana GN=At2g25520 PE=1 SV=1	347	0	1452	337	305	79.53	557	1564	3	339	2	0
contig_428	3819	sp|Q9ZUI6|AP1G2_ARATH	AP-1 complex subunit gamma-2 OS=Arabidopsis thaliana GN=At1g60070 PE=1 SV=2	862	0	3076	914	715	64.66	3435	703	1	862	-1	0
contig_429	3903	sp|F4JKK0|SUD1_ARATH	Probable E3 ubiquitin ligase SUD1 OS=Arabidopsis thaliana GN=SUD1 PE=1 SV=1	1108	0	3237	1050	778	61.14	3461	351	67	1093	-2	0
contig_431	862	sp|Q9SP55|VATG_CITLI	V-type proton ATPase subunit G OS=Citrus limon GN=VATG PE=3 SV=1	110	2e-41	364	103	87	70.87	508	200	8	110	-1	0
contig_432	1089	sp|Q9SP55|VATG_CITLI	V-type proton ATPase subunit G OS=Citrus limon GN=VATG PE=3 SV=1	110	4e-44	388	110	93	70	911	582	1	110	-2	0
contig_433	2681	sp|Q91WU4|TMCO4_MOUSE	Transmembrane and coiled-coil domain-containing protein 4 OS=Mus musculus GN=Tmco4 PE=2 SV=2	631	2e-68	624	305	187	43.93	1411	2313	219	515	1	0
contig_434	1870	sp|Q84L31|RD23C_ARATH	Ubiquitin receptor RAD23c OS=Arabidopsis thaliana GN=RAD23C PE=1 SV=2	419	9e-113	900	285	213	66.32	1307	465	153	419	-3	0
contig_435	4395	sp|P52917|VPS4_YEAST	Vacuolar protein sorting-associated protein 4 OS=Saccharomyces cerevisiae (strain ATCC 204508 / S288c) GN=VPS4 PE=1 SV=1	437	2e-151	1219	441	307	55.33	2435	3739	5	436	2	0
contig_436	1329	sp|P31336|PST2_GOSHI	Photosystem II 5 kDa protein, chloroplastic OS=Gossypium hirsutum GN=PSBT PE=1 SV=1	105	2e-07	128	69	44	49.28	1016	810	42	105	-2	0
contig_437	3428	sp|Q9FWR2|AVPX_ARATH	Pyrophosphate-energized membrane proton pump 3 OS=Arabidopsis thaliana GN=AVPL2 PE=3 SV=1	802	0	3500	802	732	81.67	3012	610	1	802	-3	0
contig_438	555	sp|P12858|G3PA_PEA	Glyceraldehyde-3-phosphate dehydrogenase A, chloroplastic OS=Pisum sativum GN=GAPA PE=2 SV=2	405	3e-43	388	86	79	89.53	300	554	60	145	3	0
contig_440	1866	sp|Q41932|PSBQ2_ARATH	Oxygen-evolving enhancer protein 3-2, chloroplastic OS=Arabidopsis thaliana GN=PSBQ2 PE=1 SV=2	230	1e-59	521	143	115	69.23	1832	1404	57	199	-2	0
contig_445	1507	sp|P28475|S6PD_MALDO	NADP-dependent D-sorbitol-6-phosphate dehydrogenase OS=Malus domestica GN=S6PDH PE=2 SV=1	310	2e-154	1156	309	256	66.02	311	1237	2	310	2	0
contig_446	1256	sp|Q54BE0|HS7C3_DICDI	Heat shock cognate 70 kDa protein 3 OS=Dictyostelium discoideum GN=DDB_G0293674 PE=3 SV=1	630	4e-170	1282	459	322	54.47	1256	3	26	484	-1	0
contig_447	8668	sp|Q9S9N1|HSP7E_ARATH	Heat shock 70 kDa protein 5 OS=Arabidopsis thaliana GN=HSP70-5 PE=2 SV=1	646	0	1809	601	443	57.4	2228	441	6	605	-3	0
contig_448	1969	sp|P28523|CSK2A_MAIZE	Casein kinase II subunit alpha OS=Zea mays GN=ACK2 PE=1 SV=1	332	0	1566	332	320	93.37	305	1300	1	332	2	0
contig_449	3021	sp|P36525|RM24_YEAST	54S ribosomal protein L24, mitochondrial OS=Saccharomyces cerevisiae (strain ATCC 204508 / S288c) GN=MRPL24 PE=1 SV=2	258	5e-12	172	88	54	40.91	237	488	52	138	3	0
contig_450	2143	sp|Q9XFG3|TBG_PHYPA	Tubulin gamma chain OS=Physcomitrella patens subsp. patens GN=TUBG1 PE=3 SV=1	475	0	2472	473	467	94.93	129	1547	1	473	3	0
contig_452	1655	sp|P93447|EF1D_PIMBR	Elongation factor 1-delta OS=Pimpinella brachycarpa PE=2 SV=3	226	6e-96	763	232	186	71.12	574	1263	1	226	1	0
contig_453	2839	sp|Q0WVX5|SSY4_ARATH	Probable starch synthase 4, chloroplastic/amyloplastic OS=Arabidopsis thaliana GN=SS4 PE=2 SV=1	1040	1e-129	1089	556	327	37.77	2099	471	472	1026	-3	0
contig_454	2360	sp|Q96287|KSG8_ARATH	Shaggy-related protein kinase theta OS=Arabidopsis thaliana GN=ASK8 PE=2 SV=3	472	0	1825	478	391	71.13	2211	784	1	470	-3	0
contig_456	1649	sp|Q9XGN4|GOLS1_AJURE	Galactinol synthase 1 OS=Ajuga reptans GN=GOLS1 PE=1 SV=1	333	5e-173	1286	330	270	73.03	1293	307	11	333	-3	0
contig_457	545	sp|Q8H0M1|QORH_SPIOL	Quinone-oxidoreductase homolog, chloroplastic OS=Spinacia oleracea GN=QOR PE=1 SV=1	329	6e-06	115	53	34	43.4	343	501	35	87	1	0
contig_458	3080	sp|Q947C4|TPSD1_GINBI	Levopimaradiene synthase, chloroplastic OS=Ginkgo biloba GN=LPS PE=1 SV=1	873	0	1337	545	361	48.81	2875	1268	30	571	-2	0
contig_459	3005	sp|O13737|YDR2_SCHPO	Uncharacterized endoplasmic reticulum membrane protein C16E8.02 OS=Schizosaccharomyces pombe (strain 972 / ATCC 24843) GN=SPAC16E8.02 PE=4 SV=2	222	3e-15	197	86	54	48.84	2385	2642	93	169	3	0
contig_460	676	sp|O13737|YDR2_SCHPO	Uncharacterized endoplasmic reticulum membrane protein C16E8.02 OS=Schizosaccharomyces pombe (strain 972 / ATCC 24843) GN=SPAC16E8.02 PE=4 SV=2	222	5e-15	182	68	45	51.47	574	371	108	168	-1	0
contig_461	3464	sp|A3AVH5|RH13_ORYSJ	DEAD-box ATP-dependent RNA helicase 13 OS=Oryza sativa subsp. japonica GN=Os04g0510400 PE=2 SV=2	832	0	1650	565	421	57.88	2423	735	235	785	-1	0
contig_462	1313	sp|P0AF48|YJBQ_ECOLI	UPF0047 protein YjbQ OS=Escherichia coli (strain K12) GN=yjbQ PE=3 SV=1	138	9e-22	235	136	67	38.97	926	597	2	137	-1	0
contig_463	4611	sp|Q9FLH0|NMCP_ARATH	Putative nuclear matrix constituent protein 1-like protein OS=Arabidopsis thaliana GN=At5g65770 PE=2 SV=1	1042	3e-147	1248	845	529	38.46	671	3100	26	864	2	0
contig_464	1061	sp|Q8LGG8|USPAL_ARATH	Universal stress protein A-like protein OS=Arabidopsis thaliana GN=At3g01520 PE=1 SV=2	175	2e-71	577	173	137	58.38	172	690	4	175	1	0
contig_465	3295	sp|Q9S9Q9|Y1044_ARATH	BTB/POZ domain-containing protein At1g30440 OS=Arabidopsis thaliana GN=At1g30440 PE=1 SV=2	665	0	2210	668	521	63.92	2307	379	1	665	-2	0
contig_466	1690	sp|Q93W28|Y4554_ARATH	Uncharacterized protein At4g15545 OS=Arabidopsis thaliana GN=At4g15545 PE=1 SV=1	337	2e-72	615	348	222	45.11	1349	318	11	335	-3	0
contig_467	2431	sp|P35493|PMGI_RICCO	2,3-bisphosphoglycerate-independent phosphoglycerate mutase OS=Ricinus communis PE=1 SV=2	556	0	1430	311	283	84.24	2111	1179	1	311	-3	0
contig_468	976	sp|Q09117|BSPB_POPDE	Bark storage protein B OS=Populus deltoides GN=BSP PE=1 SV=1	312	5e-07	120	56	38	39.29	197	364	222	277	2	0
contig_469	326	sp|P0CG73|UBI1P_CANAX	Polyubiquitin OS=Candida albicans GN=UBI1 PE=1 SV=1	229	2e-70	551	108	108	100	326	3	99	206	-1	0
contig_470	2732	sp|Q54MZ4|MCFB_DICDI	Mitochondrial substrate carrier family protein B OS=Dictyostelium discoideum GN=mcfB PE=3 SV=1	434	2e-65	588	300	177	43.67	721	1602	142	429	1	0
contig_471	719	sp|A2A6A1|GPTC8_MOUSE	G patch domain-containing protein 8 OS=Mus musculus GN=Gpatch8 PE=2 SV=1	1505	3e-10	153	86	55	41.86	261	7	29	114	-3	0
contig_472	1915	sp|Q01908|ATPG1_ARATH	ATP synthase gamma chain 1, chloroplastic OS=Arabidopsis thaliana GN=ATPC1 PE=1 SV=1	373	0	1432	319	298	82.76	397	1353	53	371	1	0
contig_473	8047	sp|Q92804|RBP56_HUMAN	TATA-binding protein-associated factor 2N OS=Homo sapiens GN=TAF15 PE=1 SV=1	592	1e-06	137	31	25	61.29	1247	1155	353	383	-3	0
contig_474	3811	sp|O22161|ADLO1_ARATH	Protein ARABIDILLO 1 OS=Arabidopsis thaliana GN=FBX5 PE=1 SV=1	930	0	2900	931	711	64.23	329	3088	1	928	2	0
contig_475	1212	sp|Q6GL77|UBXN1_XENTR	UBX domain-containing protein 1 OS=Xenopus tropicalis GN=ubxn1 PE=2 SV=1	287	1e-15	196	238	122	32.35	667	23	7	239	-3	0
contig_477	2052	sp|Q3E813|YL154_YEAST	Uncharacterized protein YLR154C-G OS=Saccharomyces cerevisiae (strain ATCC 204508 / S288c) GN=YLR154C-G PE=2 SV=1	49	8e-10	145	48	32	62.5	1196	1339	2	49	2	0
contig_479	1742	sp|Q8LE47|PPR87_ARATH	Pentatricopeptide repeat-containing protein At1g61870, mitochondrial OS=Arabidopsis thaliana GN=PPR336 PE=2 SV=2	408	1e-45	433	199	127	42.21	667	1263	209	406	1	0
contig_480	2764	sp|P35659|DEK_HUMAN	Protein DEK OS=Homo sapiens GN=DEK PE=1 SV=1	375	4e-10	160	139	72	32.37	1936	1532	58	186	-1	0
contig_482	4837	sp|Q54QV3|YAKA_DICDI	Probable serine/threonine-protein kinase yakA OS=Dictyostelium discoideum GN=yakA PE=1 SV=1	1458	2e-130	1154	429	298	49.65	1156	2433	139	565	1	0
contig_483	2534	sp|Q9ZU35|AB7G_ARATH	ABC transporter G family member 7 OS=Arabidopsis thaliana GN=ABCG7 PE=2 SV=1	725	0	2472	638	548	71.94	168	2075	35	667	3	0
contig_484	2455	sp|Q50EK6|C72B1_PINTA	Abietadienol/abietadienal oxidase OS=Pinus taeda GN=CYP720B1 PE=1 SV=1	481	1e-67	490	150	110	60.67	1679	2128	332	480	2	0
contig_486	1158	sp|Q2QLY5|METE1_ORYSJ	5-methyltetrahydropteroyltriglutamate--homocysteine methyltransferase 1 OS=Oryza sativa subsp. japonica GN=Os12g0623900 PE=2 SV=1	766	4e-126	996	198	191	91.92	237	830	569	766	3	0
contig_487	743	sp|Q2QLY4|METE2_ORYSJ	5-methyltetrahydropteroyltriglutamate--homocysteine methyltransferase 2 OS=Oryza sativa subsp. japonica GN=Os12g0624000 PE=2 SV=1	766	6e-133	1027	255	206	77.65	1	741	321	575	1	0
contig_488	2589	sp|Q9FNX5|DRP1E_ARATH	Dynamin-related protein 1E OS=Arabidopsis thaliana GN=DRP1E PE=1 SV=1	624	0	2685	624	566	78.53	340	2178	1	624	1	0
contig_489	2218	sp|Q8RU27|UPTG2_SOLTU	Alpha-1,4-glucan-protein synthase [UDP-forming] 2 OS=Solanum tuberosum GN=UPTG2 PE=1 SV=1	366	0	1736	364	341	87.64	1961	876	1	360	-3	0
contig_492	2402	sp|Q8W469|SIPL2_ARATH	Signal peptide peptidase-like 2 OS=Arabidopsis thaliana GN=SPPL2 PE=2 SV=1	540	0	1868	504	413	70.24	2118	610	28	530	-3	0
contig_493	2837	sp|Q8S8N9|GOGC1_ARATH	Golgin candidate 1 OS=Arabidopsis thaliana GN=GC1 PE=2 SV=2	707	0	1495	727	470	47.73	263	2356	1	693	2	0
contig_494	556	sp|Q9STM6|GDL57_ARATH	GDSL esterase/lipase At3g48460 OS=Arabidopsis thaliana GN=At3g48460 PE=2 SV=1	381	2e-40	368	160	108	48.12	85	531	3	162	1	0
contig_495	500	sp|Q9STM6|GDL57_ARATH	GDSL esterase/lipase At3g48460 OS=Arabidopsis thaliana GN=At3g48460 PE=2 SV=1	381	2e-47	415	166	109	44.58	498	1	215	371	-3	0
contig_496	1965	sp|Q9STM6|GDL57_ARATH	GDSL esterase/lipase At3g48460 OS=Arabidopsis thaliana GN=At3g48460 PE=2 SV=1	381	5e-06	125	50	33	46	550	401	165	214	-3	0
contig_497	1327	sp|Q9LHF1|LRX4_ARATH	Leucine-rich repeat extensin-like protein 4 OS=Arabidopsis thaliana GN=LRX4 PE=1 SV=1	494	2e-96	781	294	204	49.66	13	894	98	387	1	0
contig_498	3877	sp|Q9LK64|AB3C_ARATH	ABC transporter C family member 3 OS=Arabidopsis thaliana GN=ABCC3 PE=1 SV=1	1514	0	3434	1215	872	54.9	354	3875	154	1363	3	0
contig_499	4398	sp|Q9LK64|AB3C_ARATH	ABC transporter C family member 3 OS=Arabidopsis thaliana GN=ABCC3 PE=1 SV=1	1514	0	4185	1375	1034	57.67	4200	127	122	1475	-1	0
contig_501	1105	sp|Q39732|GCSH_FLAAN	Glycine cleavage system H protein, mitochondrial OS=Flaveria anomala GN=GDCSH PE=2 SV=1	162	7e-63	520	130	115	72.31	1104	715	33	162	-2	0
contig_502	1586	sp|P46942|DB10_NICSY	ATP-dependent RNA helicase-like protein DB10 OS=Nicotiana sylvestris PE=2 SV=1	607	7e-85	718	168	155	79.17	1586	1086	366	533	-1	0
contig_503	1626	sp|Q8CHX6|MBTP2_MOUSE	Membrane-bound transcription factor site-2 protease OS=Mus musculus GN=Mbtps2 PE=2 SV=1	515	6e-06	125	114	60	34.21	1623	1288	178	291	-1	0
contig_504	1497	sp|P12360|CB11_SOLLC	Chlorophyll a-b binding protein 6A, chloroplastic OS=Solanum lycopersicum GN=CAB6A PE=2 SV=1	246	7e-118	907	249	202	68.67	302	1048	5	245	2	0
contig_505	498	sp|P16031|RBS_LARLA	Ribulose bisphosphate carboxylase small chain, chloroplastic OS=Larix laricina GN=RBCS PE=3 SV=1	189	5e-26	256	61	53	70.49	184	2	64	124	-3	0
contig_507	2079	sp|Q42191|OXA1_ARATH	Mitochondrial inner membrane protein OXA1 OS=Arabidopsis thaliana GN=OXA1 PE=2 SV=2	429	8e-99	812	346	225	47.98	1483	548	90	423	-3	0
contig_508	4156	sp|Q6Q1P4|SMC1_ARATH	Structural maintenance of chromosomes protein 1 OS=Arabidopsis thaliana GN=SMC1 PE=2 SV=2	1218	0	3863	1213	968	62.16	136	3765	9	1215	1	0
contig_509	1376	sp|O04385|IEMT_CLABR	(Iso)eugenol O-methyltransferase OS=Clarkia breweri GN=IEMT1 PE=1 SV=2	368	1e-80	665	352	211	40.06	122	1147	20	367	2	0
contig_510	1171	sp|Q9FWS4|RK31_ARATH	50S ribosomal protein L31, chloroplastic OS=Arabidopsis thaliana GN=RPL31 PE=2 SV=1	144	8e-31	299	129	89	49.61	927	577	4	131	-2	0
contig_511	2903	sp|O81221|ACT_GOSHI	Actin OS=Gossypium hirsutum PE=3 SV=1	377	0	1995	377	375	97.61	1577	447	1	377	-1	0
contig_512	2157	sp|Q9SVP7|PP307_ARATH	Pentatricopeptide repeat-containing protein At4g13650 OS=Arabidopsis thaliana GN=PCMP-H42 PE=2 SV=2	1064	2e-138	1132	647	352	35.39	2157	301	311	957	-1	0
contig_513	347	sp|Q9SI53|PP147_ARATH	Pentatricopeptide repeat-containing protein At2g03880, mitochondrial OS=Arabidopsis thaliana GN=PCMP-H44 PE=2 SV=1	630	1e-19	217	76	52	50	345	118	437	512	-3	0
contig_514	2642	sp|Q9ZW33|TIM10_ARATH	Mitochondrial import inner membrane translocase subunit TIM10 OS=Arabidopsis thaliana GN=TIM10 PE=1 SV=1	83	2e-19	179	39	36	76.92	339	455	45	83	3	0
contig_518	1426	sp|Q2QLY5|METE1_ORYSJ	5-methyltetrahydropteroyltriglutamate--homocysteine methyltransferase 1 OS=Oryza sativa subsp. japonica GN=Os12g0623900 PE=2 SV=1	766	6e-125	997	198	191	91.92	921	328	569	766	-2	0
contig_519	5697	sp|Q7GB25|AB5C_ARATH	ABC transporter C family member 5 OS=Arabidopsis thaliana GN=ABCC5 PE=2 SV=2	1514	0	5048	1478	1179	66.51	409	4755	14	1478	1	0
contig_521	4509	sp|Q8GSA7|CMTA3_ARATH	Calmodulin-binding transcription activator 3 OS=Arabidopsis thaliana GN=CMTA3 PE=1 SV=1	1032	0	1558	654	428	49.24	3008	1074	390	998	-2	0
contig_522	2353	sp|O65351|SUBL_ARATH	Subtilisin-like protease OS=Arabidopsis thaliana GN=ARA12 PE=1 SV=1	757	3e-170	1331	773	448	40.75	2325	61	11	755	-2	0
contig_523	2101	sp|Q5PP37|ATXR2_ARATH	Histone-lysine N-methyltransferase ATXR2 OS=Arabidopsis thaliana GN=ATXR2 PE=2 SV=1	473	2e-163	1251	472	337	51.91	1714	344	1	469	-1	0
contig_525	2650	sp|Q38950|2AAB_ARATH	Serine/threonine-protein phosphatase 2A 65 kDa regulatory subunit A beta isoform OS=Arabidopsis thaliana GN=PP2AA2 PE=1 SV=2	587	0	2675	587	549	83.65	377	2137	1	587	2	0
contig_526	1814	sp|Q55909|Y305_SYNY3	TVP38/TMEM64 family membrane protein slr0305 OS=Synechocystis sp. (strain PCC 6803 / Kazusa) GN=slr0305 PE=3 SV=1	209	4e-19	224	122	72	40.16	1025	660	80	200	-1	0
contig_527	1762	sp|Q9M4S8|TPIC_FRAAN	Triosephosphate isomerase, chloroplastic OS=Fragaria ananassa GN=TPI PE=1 SV=1	314	3e-154	1164	265	238	83.4	1174	380	51	314	-1	0
contig_528	2098	sp|P37707|B2_DAUCA	B2 protein OS=Daucus carota PE=2 SV=1	207	2e-86	707	157	142	77.07	1170	700	49	205	-2	0
contig_530	1227	sp|P42798|R15A1_ARATH	40S ribosomal protein S15a-1 OS=Arabidopsis thaliana GN=RPS15AA PE=2 SV=2	130	2e-82	652	130	127	95.38	471	860	1	130	3	0
contig_531	3109	sp|P41111|EI2BD_RABIT	Translation initiation factor eIF-2B subunit delta OS=Oryctolagus cuniculus GN=EIF2B4 PE=2 SV=2	523	4e-108	906	454	270	44.27	1989	628	100	517	-2	0
contig_532	1369	sp|Q9SYT0|ANXD1_ARATH	Annexin D1 OS=Arabidopsis thaliana GN=ANN1 PE=1 SV=1	317	1e-132	1007	315	241	59.37	1013	72	1	315	-3	0
contig_533	3529	sp|Q5F478|ANR44_CHICK	Serine/threonine-protein phosphatase 6 regulatory ankyrin repeat subunit B OS=Gallus gallus GN=ANKRD44 PE=2 SV=1	990	3e-19	242	493	194	26.77	1581	211	405	839	-2	0
contig_534	9852	sp|P10978|POLX_TOBAC	Retrovirus-related Pol polyprotein from transposon TNT 1-94 OS=Nicotiana tabacum PE=2 SV=1	1328	2e-07	147	296	129	22.97	2804	1965	4	272	-2	0
contig_535	1700	sp|Q8VYW2|BAM9_ARATH	Inactive beta-amylase 9 OS=Arabidopsis thaliana GN=BAM9 PE=2 SV=1	536	7e-134	1047	460	303	46.3	6	1385	87	535	3	0
contig_536	2816	sp|Q07078|HSP83_ORYSJ	Heat shock protein 81-3 OS=Oryza sativa subsp. japonica GN=HSP81-3 PE=2 SV=2	699	0	3106	704	685	88.21	393	2504	1	699	3	0
contig_537	7731	sp|Q38970|ACC1_ARATH	Acetyl-CoA carboxylase 1 OS=Arabidopsis thaliana GN=ACC1 PE=1 SV=1	2254	0	4973	1137	1019	80.3	7180	3782	20	1154	-3	0
contig_538	3818	sp|Q6ZHZ1|SPSA4_ORYSJ	Probable sucrose-phosphate synthase 4 OS=Oryza sativa subsp. japonica GN=SPS4 PE=2 SV=1	1066	0	1871	506	421	69.17	631	2127	110	608	1	0
contig_539	603	sp|P10896|RCA_ARATH	Ribulose bisphosphate carboxylase/oxygenase activase, chloroplastic OS=Arabidopsis thaliana GN=RCA PE=1 SV=2	474	8e-12	162	33	31	90.91	504	602	437	469	3	0
contig_540	2386	sp|O04916|ACOC_SOLTU	Aconitate hydratase, cytoplasmic (Fragment) OS=Solanum tuberosum PE=2 SV=1	616	0	1776	370	347	87.3	1215	106	247	616	-2	0
contig_541	1698	sp|Q9LRR9|GLO1_ARATH	Peroxisomal (S)-2-hydroxy-acid oxidase GLO1 OS=Arabidopsis thaliana GN=GLO1 PE=1 SV=1	367	0	1679	367	347	87.74	1318	218	1	367	-3	0
contig_542	3027	sp|Q9SYM4|TPS1_ARATH	Alpha,alpha-trehalose-phosphate synthase [UDP-forming] 1 OS=Arabidopsis thaliana GN=TPS1 PE=1 SV=1	942	0	2163	468	430	85.04	213	1616	87	554	3	0
contig_544	2081	sp|O22467|MSI1_ARATH	Histone-binding protein MSI1 OS=Arabidopsis thaliana GN=MSI1 PE=1 SV=1	424	0	1514	398	331	70.35	248	1408	19	416	2	0
contig_547	1850	sp|Q9ZVR7|PSKR1_ARATH	Phytosulfokine receptor 1 OS=Arabidopsis thaliana GN=PSKR1 PE=2 SV=4	1008	5e-21	253	165	87	38.18	1772	1284	513	667	-1	0
contig_548	3120	sp|Q8W4S4|VHAA3_ARATH	Vacuolar proton ATPase a3 OS=Arabidopsis thaliana GN=VHA-a3 PE=1 SV=1	821	0	3124	856	694	69.16	361	2925	14	821	1	0
contig_549	736	sp|Q9STX2|VEP1_ARATH	3-oxo-Delta(4,5)-steroid 5-beta-reductase OS=Arabidopsis thaliana GN=VEP1 PE=1 SV=1	388	1e-44	279	83	64	56.63	258	10	74	156	-2	0
contig_551	2178	sp|P83373|MDHM_FRAAN	Malate dehydrogenase, mitochondrial OS=Fragaria ananassa GN=MMDHI PE=1 SV=1	339	0	1431	343	309	80.76	343	1371	1	339	1	0
contig_552	2096	sp|Q9LTC0|Y5707_ARATH	Probable receptor-like protein kinase At5g47070 OS=Arabidopsis thaliana GN=At5g47070 PE=1 SV=1	410	1e-125	992	376	260	50.8	335	1447	1	373	2	0
contig_554	841	sp|Q8LC83|RS242_ARATH	40S ribosomal protein S24-2 OS=Arabidopsis thaliana GN=RPS24B PE=2 SV=2	133	1e-70	561	134	122	79.85	838	437	1	133	-1	0
contig_557	1332	sp|O04486|RAA2A_ARATH	Ras-related protein RABA2a OS=Arabidopsis thaliana GN=RABA2A PE=2 SV=1	217	1e-85	649	151	139	80.13	913	467	65	215	-3	0
contig_558	1642	sp|P42749|UBC5_ARATH	Ubiquitin-conjugating enzyme E2 5 OS=Arabidopsis thaliana GN=UBC5 PE=2 SV=2	185	3e-45	280	54	53	88.89	1637	1476	44	97	-3	0
contig_559	3944	sp|Q06852|SLAP1_CLOTH	Cell surface glycoprotein 1 OS=Clostridium thermocellum (strain ATCC 27405 / DSM 1237) GN=olpB PE=4 SV=2	2313	7e-06	130	204	102	36.76	763	1320	1404	1599	1	0
contig_560	6694	sp|Q9FKE6|CCT15_ARATH	Cyclin-T1-5 OS=Arabidopsis thaliana GN=CYCT1-5 PE=2 SV=2	579	5e-08	149	57	37	43.86	7	177	151	207	1	0
contig_562	5061	sp|Q5ZMW3|API5_CHICK	Apoptosis inhibitor 5 OS=Gallus gallus GN=API5 PE=2 SV=1	523	1e-41	423	444	206	31.08	2782	4047	76	472	1	0
contig_563	2229	sp|Q5R4V4|SARNP_PONAB	SAP domain-containing ribonucleoprotein OS=Pongo abelii GN=SARNP PE=2 SV=3	210	4e-07	131	250	108	29.2	1969	1253	7	210	-3	0
contig_564	9669	sp|P20825|POL2_DROME	Retrovirus-related Pol polyprotein from transposon 297 OS=Drosophila melanogaster GN=pol PE=4 SV=1	1059	5e-11	177	128	68	37.5	1914	2282	528	655	3	0
contig_566	5656	sp|Q67W65|TAF1_ORYSJ	Transcription initiation factor TFIID subunit 1 OS=Oryza sativa subsp. japonica GN=TAF1 PE=2 SV=1	1810	0	3145	1364	889	50.22	5644	1589	223	1497	-1	0
contig_567	2243	sp|Q9SK91|BH094_ARATH	Transcription factor bHLH94 OS=Arabidopsis thaliana GN=BHLH94 PE=2 SV=2	304	2e-41	399	162	120	48.77	973	503	104	265	-2	0
contig_568	1533	sp|Q6DHR8|NGBR_DANRE	Nogo-B receptor OS=Danio rerio GN=nus1 PE=2 SV=1	274	4e-08	139	112	57	33.93	618	953	168	273	3	0
contig_569	2767	sp|Q93V84|FLXL1_ARATH	Protein FLX-like 1 OS=Arabidopsis thaliana GN=FLXL1 PE=1 SV=1	331	2e-60	543	247	160	48.58	562	1272	72	314	1	0
contig_570	6851	sp|Q8BTU7|RCCD1_MOUSE	RCC1 domain-containing protein 1 OS=Mus musculus GN=Rccd1 PE=2 SV=2	377	5e-07	139	53	36	47.17	6672	6830	194	246	3	0
contig_571	2152	sp|P10708|CB12_SOLLC	Chlorophyll a-b binding protein 7, chloroplastic OS=Solanum lycopersicum GN=CAB7 PE=3 SV=1	270	1e-139	1074	273	226	76.56	1864	1067	2	270	-1	0
contig_572	1046	sp|O80929|RL361_ARATH	60S ribosomal protein L36-1 OS=Arabidopsis thaliana GN=RPL36A PE=2 SV=1	113	5e-48	414	104	94	78.85	904	593	1	104	-2	0
contig_573	3575	sp|Q6F2Z1|STT3A_ORYSJ	Dolichyl-diphosphooligosaccharide--protein glycosyltransferase subunit STT3A OS=Oryza sativa subsp. japonica GN=STT3A PE=2 SV=1	787	0	1960	432	409	85.42	300	1595	14	445	3	0
contig_574	4444	sp|Q8L5Y6|CAND1_ARATH	Cullin-associated NEDD8-dissociated protein 1 OS=Arabidopsis thaliana GN=CAND1 PE=1 SV=1	1219	0	3445	915	774	72.35	4344	1609	1	913	-2	0
contig_575	1423	sp|P46285|S17P_WHEAT	Sedoheptulose-1,7-bisphosphatase, chloroplastic OS=Triticum aestivum PE=2 SV=1	393	1e-168	1255	269	250	86.62	1	807	126	393	1	0
contig_576	897	sp|O24413|RLA3_MAIZE	60S acidic ribosomal protein P3 OS=Zea mays GN=RPP3A PE=1 SV=3	120	3e-24	247	123	84	55.28	265	633	1	120	1	0
contig_577	1416	sp|Q8L7W2|NUDT8_ARATH	Nudix hydrolase 8 OS=Arabidopsis thaliana GN=NUDT8 PE=2 SV=2	369	3e-75	630	262	165	47.71	141	887	92	353	3	0
contig_578	4105	sp|Q9XH57|ETR2_PELHO	Ethylene receptor 2 OS=Pelargonium hortorum GN=ETR2 PE=2 SV=1	741	1e-158	1294	573	373	47.29	770	2479	1	570	2	0
contig_579	960	sp|Q9S7N7|PSAG_ARATH	Photosystem I reaction center subunit V, chloroplastic OS=Arabidopsis thaliana GN=PSAG PE=1 SV=1	160	4e-53	450	121	101	71.07	726	367	39	159	-1	0
contig_582	2592	sp|P48642|GSHRC_ORYSJ	Glutathione reductase, cytosolic OS=Oryza sativa subsp. japonica GN=GRC2 PE=2 SV=2	496	0	2034	495	432	75.15	324	1793	1	495	3	0
contig_583	1121	sp|Q5ZI57|TPPC3_CHICK	Trafficking protein particle complex subunit 3 OS=Gallus gallus GN=TRAPPC3 PE=2 SV=1	180	2e-68	560	185	139	55.14	959	405	1	180	-1	0
contig_584	997	sp|Q9SCU0|SDR2A_ARATH	Short-chain dehydrogenase reductase 2a OS=Arabidopsis thaliana GN=SDR2a PE=3 SV=1	303	2e-68	567	256	170	50.39	1	732	31	282	1	0
contig_585	2360	sp|Q9AXE3|DCAM_DAUCA	S-adenosylmethionine decarboxylase proenzyme OS=Daucus carota GN=SAMDC PE=2 SV=1	361	4e-131	1031	291	235	65.64	1531	659	5	292	-2	0
contig_586	2484	sp|Q9AXE3|DCAM_DAUCA	S-adenosylmethionine decarboxylase proenzyme OS=Daucus carota GN=SAMDC PE=2 SV=1	361	5e-138	1081	349	263	60.46	587	1618	5	346	2	0
contig_587	1736	sp|Q42262|RS3A2_ARATH	40S ribosomal protein S3a-2 OS=Arabidopsis thaliana GN=RPS3AB PE=2 SV=3	262	2e-143	1085	262	232	82.82	172	927	1	262	1	0
contig_589	5143	sp|Q4KKX4|NCOR1_XENTR	Nuclear receptor corepressor 1 OS=Xenopus tropicalis GN=ncor1 PE=2 SV=1	2494	3e-17	229	98	65	43.88	4921	4628	395	491	-1	0
contig_594	3964	sp|Q9FJ95|DHSO_ARATH	Sorbitol dehydrogenase OS=Arabidopsis thaliana GN=SDH PE=1 SV=1	364	3e-31	332	80	69	72.5	1	240	283	362	1	0
contig_595	1307	sp|Q9ZNT1|NB5R1_ARATH	NADH--cytochrome b5 reductase 1 OS=Arabidopsis thaliana GN=CBR1 PE=1 SV=1	281	1e-88	507	119	107	76.47	855	499	92	210	-3	0
contig_596	7614	sp|Q9LUM0|FAB1B_ARATH	1-phosphatidylinositol-3-phosphate 5-kinase FAB1B OS=Arabidopsis thaliana GN=FAB1B PE=2 SV=1	1791	0	4126	2036	1220	46.41	1108	7110	10	1784	1	0
contig_597	4356	sp|Q9LWM4|CIPK5_ORYSJ	CBL-interacting protein kinase 5 OS=Oryza sativa subsp. japonica GN=CIPK5 PE=2 SV=1	461	0	1537	435	345	65.06	2133	3419	7	439	3	0
contig_598	8742	sp|Q6DW76|DGDG1_SOYBN	Digalactosyldiacylglycerol synthase 1, chloroplastic OS=Glycine max GN=DGD1 PE=2 SV=1	783	0	2202	577	482	69.5	6019	7725	207	783	1	0
contig_599	1217	sp|P24922|IF5A2_NICPL	Eukaryotic translation initiation factor 5A-2 OS=Nicotiana plumbaginifolia GN=EIF-5A2 PE=2 SV=1	159	4e-103	792	159	152	93.71	282	758	1	159	3	0
contig_601	2855	sp|O24325|VPE1_PHAVU	Vacuolar-processing enzyme OS=Phaseolus vulgaris PE=1 SV=1	484	1e-129	1044	312	238	62.18	1554	625	172	478	-3	0
contig_602	1766	sp|Q2QN36|P2C78_ORYSJ	Probable protein phosphatase 2C 78 OS=Oryza sativa subsp. japonica GN=Os12g0580900 PE=2 SV=1	392	1e-112	868	260	195	61.92	1395	619	30	289	-3	0
contig_604	677	sp|Q95NI4|CALM_HALOK	Calmodulin OS=Halichondria okadai PE=2 SV=3	149	2e-13	168	152	78	29.61	57	512	11	149	3	0
contig_606	2549	sp|Q43298|CH62_MAIZE	Chaperonin CPN60-2, mitochondrial OS=Zea mays GN=CPN60II PE=2 SV=1	576	0	2485	580	528	81.72	2236	503	1	576	-2	0
contig_607	2420	sp|Q9FYC2|PAO_ARATH	Pheophorbide a oxygenase, chloroplastic OS=Arabidopsis thaliana GN=PAO PE=1 SV=1	537	0	1859	478	395	70.29	458	1885	60	537	2	0
contig_609	6216	sp|Q8LPN7|RNG1L_ARATH	E3 ubiquitin-protein ligase RING1-like OS=Arabidopsis thaliana GN=At3g19950 PE=2 SV=1	328	2e-48	463	296	150	35.14	666	1535	21	263	3	0
contig_610	2101	sp|Q0J2C6|ANM1_ORYSJ	Probable protein arginine N-methyltransferase 1 OS=Oryza sativa subsp. japonica GN=PRMT1 PE=2 SV=1	387	0	1525	328	301	82.01	1542	559	60	387	-2	0
contig_613	2380	sp|Q54G80|TF2AA_DICDI	Transcription initiation factor IIA subunit 1 OS=Dictyostelium discoideum GN=gtf2a1 PE=3 SV=1	310	5e-10	158	44	33	65.91	1381	1512	266	307	1	0
contig_616	634	sp|Q9ZVK1|XTH10_ARATH	Probable xyloglucan endotransglucosylase/hydrolase protein 10 OS=Arabidopsis thaliana GN=XTH10 PE=2 SV=1	299	2e-88	687	211	164	55.45	1	633	61	271	1	0
contig_617	2629	sp|Q5VQ78|COB21_ORYSJ	Coatomer subunit beta'-1 OS=Oryza sativa subsp. japonica GN=Os06g0143900 PE=2 SV=1	907	0	3582	758	719	85.75	2276	3	1	758	-3	0
contig_620	1675	sp|Q9LD13|PILR2_THUPL	Bifunctional pinoresinol-lariciresinol reductase 2 OS=Thuja plicata GN=PLR_Tp2 PE=1 SV=1	312	5e-123	953	308	230	59.74	1434	511	5	311	-2	0
contig_621	2719	sp|Q9LRZ3|PUM24_ARATH	Pumilio homolog 24 OS=Arabidopsis thaliana GN=APUM24 PE=2 SV=1	641	0	1465	660	437	46.52	2441	486	7	634	-3	0
contig_622	2651	sp|Q69XQ3|C3H44_ORYSJ	Zinc finger CCCH domain-containing protein 44 OS=Oryza sativa subsp. japonica GN=Os06g0618100 PE=2 SV=1	295	6e-62	551	306	162	41.18	1541	2422	33	294	2	0
contig_623	6700	sp|Q8IMP6|SPT2_DROME	Protein SPT2 homolog OS=Drosophila melanogaster GN=CG5815 PE=1 SV=1	581	7e-06	131	77	46	36.36	955	725	500	576	-1	0
contig_624	3212	sp|Q8VYR7|BOR1_ARATH	Boron transporter 1 OS=Arabidopsis thaliana GN=BOR1 PE=1 SV=1	704	2e-27	309	62	61	88.71	187	2	1	62	-2	0
contig_625	2775	sp|Q84MP7|H2AV3_ORYSJ	Probable histone H2A variant 3 OS=Oryza sativa subsp. japonica GN=Os03g0743400 PE=2 SV=1	137	5e-55	486	101	97	94.06	2088	2390	37	137	3	0
contig_627	1535	sp|Q8YNE3|IF3_NOSS1	Translation initiation factor IF-3 OS=Nostoc sp. (strain PCC 7120 / UTEX 2576) GN=infC PE=3 SV=1	177	4e-38	359	157	104	47.13	450	917	22	177	3	0
contig_628	2056	sp|O23254|GLYC4_ARATH	Serine hydroxymethyltransferase 4 OS=Arabidopsis thaliana GN=SHM4 PE=1 SV=1	471	0	2162	471	430	84.08	146	1558	1	471	2	0
contig_629	1718	sp|Q9AWM9|RPF2_ORYSJ	Ribosome production factor 2 homolog OS=Oryza sativa subsp. japonica GN=Os01g0513800 PE=2 SV=1	310	1e-134	1032	311	244	63.67	1421	492	8	308	-1	0
contig_632	1251	sp|O22287|GMPP1_ARATH	Mannose-1-phosphate guanylyltransferase 1 OS=Arabidopsis thaliana GN=CYT1 PE=1 SV=1	361	0	1594	355	331	80.28	185	1249	1	355	2	0
contig_633	2105	sp|Q50LH3|C7192_ESCCA	(S)-stylopine synthase 1 OS=Eschscholzia californica GN=CYP719A2 PE=1 SV=1	495	2e-62	443	333	172	33.63	222	1208	39	338	3	0
contig_634	3291	sp|Q9SVW8|PIRL4_ARATH	Plant intracellular Ras-group-related LRR protein 4 OS=Arabidopsis thaliana GN=PIRL4 PE=2 SV=1	549	4e-153	1220	596	377	45.81	596	2377	9	549	2	0
contig_635	4918	sp|Q6Z8M8|SPL15_ORYSJ	Squamosa promoter-binding-like protein 15 OS=Oryza sativa subsp. japonica GN=SPL15 PE=2 SV=1	1140	9e-132	633	530	258	32.26	1145	2605	184	697	2	0
contig_637	4151	sp|B9SVG9|RBR_RICCO	Retinoblastoma-related protein OS=Ricinus communis GN=RBR PE=2 SV=1	1020	0	3160	1004	761	62.75	426	3422	38	1020	3	0
contig_640	1976	sp|A7RWP6|EIF3E_NEMVE	Eukaryotic translation initiation factor 3 subunit E OS=Nematostella vectensis GN=v1g163572 PE=3 SV=1	448	6e-143	1108	362	270	58.84	1825	752	1	351	-2	0
contig_641	422	sp|Q641X8|EIF3E_RAT	Eukaryotic translation initiation factor 3 subunit E OS=Rattus norvegicus GN=Eif3e PE=2 SV=1	445	8e-48	418	126	100	61.9	421	56	200	325	-2	0
contig_642	1738	sp|Q6LA43|APRR2_ARATH	Two-component response regulator-like APRR2 OS=Arabidopsis thaliana GN=APRR2 PE=2 SV=2	535	3e-74	644	462	232	39.18	1359	1	5	345	-2	0
contig_643	2010	sp|O65049|TRXH_PICMA	Thioredoxin H-type OS=Picea mariana GN=SB09 PE=2 SV=1	125	4e-50	444	107	94	75.7	1721	1401	1	107	-2	0
contig_644	2422	sp|Q9SCY0|PGMP_ARATH	Phosphoglucomutase, chloroplastic OS=Arabidopsis thaliana GN=PGMP PE=1 SV=2	623	0	2451	559	514	79.79	581	2257	65	623	2	0
contig_647	1717	sp|Q9FIQ0|AGD9_ARATH	Probable ADP-ribosylation factor GTPase-activating protein AGD9 OS=Arabidopsis thaliana GN=AGD9 PE=1 SV=1	402	4e-105	843	381	253	49.87	343	1473	2	368	1	0
contig_648	1244	sp|P26337|ESA8C_TRYEQ	Putative adenylate cyclase regulatory protein OS=Trypanosoma equiperdum GN=ESAG8C PE=2 SV=1	630	2e-11	169	292	137	21.58	873	40	270	538	-3	0
contig_650	1492	sp|Q9M3V8|RS6_ASPOF	40S ribosomal protein S6 OS=Asparagus officinalis GN=rps6 PE=2 SV=1	251	2e-156	1162	245	235	90.61	1247	513	1	243	-3	0
contig_651	2950	sp|Q9NYV6|RRN3_HUMAN	RNA polymerase I-specific transcription initiation factor RRN3 OS=Homo sapiens GN=RRN3 PE=1 SV=1	651	8e-51	493	644	291	28.11	2429	615	56	632	-3	0
contig_652	2420	sp|Q9FF55|PDI14_ARATH	Protein disulfide isomerase-like 1-4 OS=Arabidopsis thaliana GN=PDIL1-4 PE=1 SV=1	597	0	1618	485	378	61.86	380	1831	83	567	2	0
contig_653	3253	sp|Q5Z8V9|HEM2_ORYSJ	Delta-aminolevulinic acid dehydratase, chloroplastic OS=Oryza sativa subsp. japonica GN=HEMB PE=2 SV=1	426	2e-121	673	169	143	78.11	2136	2621	210	378	3	0
contig_655	2445	sp|O81312|GAE3_ARATH	UDP-glucuronate 4-epimerase 3 OS=Arabidopsis thaliana GN=GAE3 PE=2 SV=1	430	0	1680	419	353	74.7	738	1985	9	422	3	0
contig_657	3317	sp|P38415|LOXA_SOLLC	Linoleate 9S-lipoxygenase A OS=Solanum lycopersicum GN=LOX1.1 PE=2 SV=1	860	0	1612	660	440	48.03	2817	895	18	668	-3	0
contig_658	1049	sp|Q7XUU0|CSLH3_ORYSJ	Putative cellulose synthase-like protein H3 OS=Oryza sativa subsp. japonica GN=CSLH3 PE=3 SV=3	792	2e-36	364	199	116	42.21	1046	480	588	786	-1	0
contig_659	1733	sp|Q9SZR1|ACA10_ARATH	Calcium-transporting ATPase 10, plasma membrane-type OS=Arabidopsis thaliana GN=ACA10 PE=1 SV=2	1069	2e-123	618	187	143	67.38	1732	1187	686	872	-2	0
contig_660	1376	sp|Q9FMU6|MPCP3_ARATH	Mitochondrial phosphate carrier protein 3, mitochondrial OS=Arabidopsis thaliana GN=MPT3 PE=1 SV=1	375	7e-125	962	265	207	71.32	1374	640	108	372	-3	0
contig_661	1093	sp|Q9LHH7|FOLD2_ARATH	Bifunctional protein FolD 2 OS=Arabidopsis thaliana GN=FOLD2 PE=1 SV=1	299	7e-153	1130	291	245	74.57	187	1059	5	295	1	0
contig_662	745	sp|Q9C912|R35A3_ARATH	60S ribosomal protein L35a-3 OS=Arabidopsis thaliana GN=RPL35AC PE=3 SV=1	112	1e-16	190	40	39	92.5	292	411	1	40	1	0
contig_663	3356	sp|Q9SJM6|SAP4_ARATH	Zinc finger A20 and AN1 domain-containing stress-associated protein 4 OS=Arabidopsis thaliana GN=SAP4 PE=1 SV=1	161	7e-49	447	164	107	53.66	2598	2110	7	161	-3	0
contig_664	2053	sp|O22609|DEGP1_ARATH	Protease Do-like 1, chloroplastic OS=Arabidopsis thaliana GN=DEGP1 PE=1 SV=2	439	0	1628	368	341	85.33	534	1631	71	438	3	0
contig_665	4230	sp|Q9HFE8|TRA1_SCHPO	Transcription-associated protein 1 OS=Schizosaccharomyces pombe (strain 972 / ATCC 24843) GN=tra1 PE=3 SV=1	3699	3e-18	188	127	72	34.65	3734	4108	2928	3054	2	0
contig_667	1295	sp|Q84VQ3|CIPKQ_ARATH	CBL-interacting serine/threonine-protein kinase 26 OS=Arabidopsis thaliana GN=CIPK26 PE=1 SV=2	439	1e-177	1316	368	298	65.49	150	1247	6	372	3	0
contig_669	2236	sp|Q9S7E9|GGT2_ARATH	Glutamate--glyoxylate aminotransferase 2 OS=Arabidopsis thaliana GN=GGAT2 PE=1 SV=1	481	0	2190	481	445	83.16	1888	449	1	481	-1	0
contig_671	2763	sp|O80860|FTSH2_ARATH	ATP-dependent zinc metalloprotease FTSH 2, chloroplastic OS=Arabidopsis thaliana GN=FTSH2 PE=1 SV=1	695	0	2876	662	611	83.84	2298	316	24	678	-1	0
contig_672	810	sp|Q8LDK3|NDUB2_ARATH	NADH dehydrogenase [ubiquinone] 1 beta subcomplex subunit 2 OS=Arabidopsis thaliana GN=At1g76200 PE=3 SV=1	69	1e-17	195	48	40	70.83	127	270	10	57	1	0
contig_673	4924	sp|P31541|CLPAA_SOLLC	ATP-dependent Clp protease ATP-binding subunit clpA homolog CD4A, chloroplastic OS=Solanum lycopersicum GN=CD4A PE=3 SV=1	926	0	3777	936	822	80.98	3428	642	2	926	-3	0
contig_674	1593	sp|Q94JW0|DOHH_ARATH	Deoxyhypusine hydroxylase OS=Arabidopsis thaliana GN=At3g58180 PE=2 SV=1	314	6e-146	1103	303	253	70.96	299	1204	12	314	2	0
contig_675	4330	sp|A2XFB7|PRR73_ORYSI	Two-component response regulator-like PRR73 OS=Oryza sativa subsp. indica GN=PRR73 PE=2 SV=2	767	3e-40	349	92	76	65.22	2817	2542	112	203	-2	0
contig_676	1468	sp|P32869|PSAD_CUCSA	Photosystem I reaction center subunit II, chloroplastic OS=Cucumis sativus GN=psaD PE=1 SV=1	207	2e-88	706	161	140	81.99	1251	769	47	207	-2	0
contig_678	4020	sp|Q9QYI4|DJB12_MOUSE	DnaJ homolog subfamily B member 12 OS=Mus musculus GN=Dnajb12 PE=2 SV=2	376	1e-11	176	192	81	31.77	3613	3188	1	188	-3	0
contig_679	11653	sp|Q8GY23|UPL1_ARATH	E3 ubiquitin-protein ligase UPL1 OS=Arabidopsis thaliana GN=UPL1 PE=1 SV=3	3681	0	6214	3727	2135	42.13	650	11230	114	3681	2	0
contig_680	903	sp|Q9SIT7|PP151_ARATH	Pentatricopeptide repeat-containing protein At2g13600 OS=Arabidopsis thaliana GN=PCMP-E76 PE=3 SV=1	697	3e-81	678	292	193	43.49	900	28	55	346	-1	0
contig_681	1184	sp|O65282|CH10C_ARATH	20 kDa chaperonin, chloroplastic OS=Arabidopsis thaliana GN=CPN21 PE=1 SV=2	253	3e-54	472	124	106	71.77	458	829	130	253	2	0
contig_682	1221	sp|O65282|CH10C_ARATH	20 kDa chaperonin, chloroplastic OS=Arabidopsis thaliana GN=CPN21 PE=1 SV=2	253	1e-54	476	125	106	72	494	868	129	253	2	0
contig_683	1574	sp|Q50EK4|C75A1_PINTA	Cytochrome P450 750A1 OS=Pinus taeda GN=CYP750A1 PE=2 SV=1	525	7e-105	499	219	147	47.95	434	1072	96	313	2	0
contig_684	1780	sp|Q50EK4|C75A1_PINTA	Cytochrome P450 750A1 OS=Pinus taeda GN=CYP750A1 PE=2 SV=1	525	3e-127	639	294	195	46.94	224	1093	24	313	2	0
contig_685	3504	sp|Q920G9|GMCL1_MOUSE	Germ cell-less protein-like 1 OS=Mus musculus GN=Gmcl1 PE=1 SV=2	524	2e-11	175	179	83	30.17	533	1066	103	277	2	0
contig_686	1205	sp|A6RK67|AMPP1_BOTFB	Probable Xaa-Pro aminopeptidase P OS=Botryotinia fuckeliana (strain B05.10) GN=ampp PE=3 SV=1	601	9e-87	720	233	172	55.36	230	922	369	601	2	0
contig_687	2852	sp|Q5AP53|CBK1_CANAL	Serine/threonine-protein kinase CBK1 OS=Candida albicans (strain SC5314 / ATCC MYA-2876) GN=CBK1 PE=1 SV=1	732	1e-141	1148	469	316	46.48	1879	524	257	724	-2	0
contig_688	1249	sp|Q93YP9|ERDL4_ARATH	Sugar transporter ERD6-like 4 OS=Arabidopsis thaliana GN=At1g19450 PE=2 SV=1	488	5e-104	829	272	210	57.35	2	814	181	452	2	0
contig_689	2632	sp|Q9ET30|TM9S3_MOUSE	Transmembrane 9 superfamily member 3 OS=Mus musculus GN=Tm9sf3 PE=1 SV=1	587	1e-172	1164	371	288	60.65	908	2020	218	587	2	0
contig_693	2092	sp|Q96287|KSG8_ARATH	Shaggy-related protein kinase theta OS=Arabidopsis thaliana GN=ASK8 PE=2 SV=3	472	0	1718	465	377	68.82	1717	416	1	464	-1	0
contig_695	310	sp|Q84M43|CESA2_ORYSJ	Probable cellulose synthase A catalytic subunit 2 [UDP-forming] OS=Oryza sativa subsp. japonica GN=CESA2 PE=2 SV=1	1073	3e-25	258	103	67	50.49	3	308	763	865	3	0
contig_696	531	sp|Q9SKJ5|CESAA_ARATH	Probable cellulose synthase A catalytic subunit 10 [UDP-forming] OS=Arabidopsis thaliana GN=CESA10 PE=2 SV=1	1065	5e-29	263	103	67	49.51	224	529	757	859	2	0
contig_697	896	sp|O24415|RLA2B_MAIZE	60S acidic ribosomal protein P2B OS=Zea mays GN=RPP2B PE=1 SV=1	113	2e-22	233	114	86	59.65	685	344	1	113	-2	0
contig_698	934	sp|O24415|RLA2B_MAIZE	60S acidic ribosomal protein P2B OS=Zea mays GN=RPP2B PE=1 SV=1	113	6e-22	230	116	88	60.34	689	342	1	113	-3	0
contig_699	1235	sp|P92792|TOM20_SOLTU	Mitochondrial import receptor subunit TOM20 OS=Solanum tuberosum GN=TOM20 PE=1 SV=1	204	2e-84	672	192	159	68.75	983	408	4	195	-1	0
contig_700	7884	sp|Q9SYD6|MATE1_ARATH	MATE efflux family protein 1 OS=Arabidopsis thaliana GN=MATE PE=2 SV=2	515	5e-125	1058	388	286	59.79	1397	2536	14	391	2	0
contig_701	1772	sp|Q9LTA3|U91C1_ARATH	UDP-glycosyltransferase 91C1 OS=Arabidopsis thaliana GN=UGT91C1 PE=2 SV=1	460	5e-67	589	382	205	37.17	1578	466	9	382	-3	0
contig_702	1041	sp|Q9SKC9|NDUB7_ARATH	NADH dehydrogenase [ubiquinone] 1 beta subcomplex subunit 7 OS=Arabidopsis thaliana GN=At2g02050 PE=3 SV=1	103	3e-29	283	88	67	61.36	938	681	2	89	-2	0
contig_705	1632	sp|Q50EK4|C75A1_PINTA	Cytochrome P450 750A1 OS=Pinus taeda GN=CYP750A1 PE=2 SV=1	525	4e-100	817	322	220	48.45	6	962	98	419	3	0
contig_706	2506	sp|Q0WV90|TPR1_ARATH	Topless-related protein 1 OS=Arabidopsis thaliana GN=TPR1 PE=1 SV=3	1120	3e-128	923	232	195	76.72	1538	2233	87	316	2	0
contig_707	2845	sp|Q94AI7|TPL_ARATH	Protein TOPLESS OS=Arabidopsis thaliana GN=TPL PE=1 SV=1	1131	0	2839	731	612	71.82	3	2189	410	1131	3	0
contig_708	2580	sp|Q9ZUI0|Y2241_ARATH	Putative leucine-rich repeat receptor-like serine/threonine-protein kinase At2g24130 OS=Arabidopsis thaliana GN=At2g24130 PE=3 SV=1	980	0	1499	896	520	40.85	7	2580	54	893	1	0
contig_709	2357	sp|Q56X52|AOX4_ARATH	Ubiquinol oxidase 4, chloroplastic/chromoplastic OS=Arabidopsis thaliana GN=AOX4 PE=1 SV=2	351	2e-122	971	249	199	70.68	1988	1242	80	327	-1	0
contig_712	2444	sp|Q9ZP59|TLP1_ARATH	Tubby-like F-box protein 1 OS=Arabidopsis thaliana GN=TULP1 PE=2 SV=1	455	4e-91	769	216	181	64.81	878	1510	1	216	2	0
contig_713	6292	sp|Q9FM67|TI205_ARATH	Protein TIC 20-v, chloroplastic OS=Arabidopsis thaliana GN=TIC20-V PE=2 SV=1	209	2e-28	303	89	72	66.29	1	267	94	182	1	0
contig_714	6483	sp|Q6DJE4|CPSF5_XENLA	Cleavage and polyadenylation specificity factor subunit 5 OS=Xenopus laevis GN=cpsf5 PE=2 SV=1	227	1e-28	305	99	67	54.55	625	921	126	224	1	0
contig_716	550	sp|Q9C912|R35A3_ARATH	60S ribosomal protein L35a-3 OS=Arabidopsis thaliana GN=RPL35AC PE=3 SV=1	112	4e-17	191	40	39	92.5	474	355	1	40	-2	0
contig_717	3374	sp|Q39002|TLC1_ARATH	ADP,ATP carrier protein 1, chloroplastic OS=Arabidopsis thaliana GN=AATP1 PE=1 SV=2	624	0	2145	514	454	81.32	814	2343	70	577	1	0
contig_718	4603	sp|Q39123|ATHB8_ARATH	Homeobox-leucine zipper protein ATHB-8 OS=Arabidopsis thaliana GN=ATHB-8 PE=1 SV=1	833	0	2394	596	509	74.16	3598	1820	4	594	-1	0
contig_719	2581	sp|Q0DJ99|COPD2_ORYSJ	Coatomer subunit delta-2 OS=Oryza sativa subsp. japonica GN=Os05g0311000 PE=2 SV=1	523	0	1510	441	354	64.17	738	2060	90	523	3	0
contig_720	2111	sp|Q43078|C97B1_PEA	Cytochrome P450 97B1, chloroplastic OS=Pisum sativum GN=CYP97B1 PE=2 SV=1	552	0	1697	401	355	77.06	1815	613	62	462	-3	0
contig_721	948	sp|Q9LS40|ASPG1_ARATH	Protein ASPARTIC PROTEASE IN GUARD CELL 1 OS=Arabidopsis thaliana GN=ASPG1 PE=1 SV=1	500	7e-78	463	132	107	65.15	424	32	369	500	-3	0
contig_722	1673	sp|O23755|EF2_BETVU	Elongation factor 2 OS=Beta vulgaris PE=2 SV=1	843	0	1714	354	335	88.14	259	1320	209	562	1	0
contig_723	2190	sp|O23755|EF2_BETVU	Elongation factor 2 OS=Beta vulgaris PE=2 SV=1	843	4e-165	1298	268	249	87.31	1905	1102	209	476	-1	0
contig_724	1036	sp|O23755|EF2_BETVU	Elongation factor 2 OS=Beta vulgaris PE=2 SV=1	843	4e-79	674	141	130	89.36	746	324	703	843	-3	0
contig_725	2160	sp|Q42797|TCMO_SOYBN	Trans-cinnamate 4-monooxygenase OS=Glycine max GN=CYP73A11 PE=2 SV=1	506	0	2255	506	456	81.62	1795	278	2	506	-3	0
contig_727	2547	sp|Q84W89|RH37_ARATH	DEAD-box ATP-dependent RNA helicase 37 OS=Arabidopsis thaliana GN=RH37 PE=2 SV=2	633	0	1872	562	429	66.55	2265	673	3	562	-1	0
contig_729	1159	sp|P19866|G3PA_SPIOL	Glyceraldehyde-3-phosphate dehydrogenase A, chloroplastic OS=Spinacia oleracea GN=GAPA PE=1 SV=2	401	9e-164	1215	256	247	92.58	1	768	146	401	1	0
contig_731	2326	sp|Q43848|TKTC_SOLTU	Transketolase, chloroplastic OS=Solanum tuberosum PE=2 SV=1	741	0	3006	631	588	86.05	2324	432	110	740	-3	0
contig_732	2871	sp|Q9M2S4|LRKS4_ARATH	L-type lectin-domain containing receptor kinase S.4 OS=Arabidopsis thaliana GN=LECRKS4 PE=1 SV=1	684	3e-118	984	374	272	51.34	2635	1526	261	627	-3	0
contig_733	3521	sp|Q9FGM0|FTSHB_ARATH	ATP-dependent zinc metalloprotease FTSH 11, chloroplastic/mitochondrial OS=Arabidopsis thaliana GN=FTSH11 PE=1 SV=1	806	0	2658	707	592	71.71	581	2662	83	786	2	0
contig_734	1600	sp|P30079|CHSY_PINSY	Chalcone synthase OS=Pinus sylvestris GN=CHS PE=3 SV=1	396	0	1919	389	376	89.2	1481	315	6	394	-3	0
contig_735	2245	sp|P93338|GAPN_NICPL	NADP-dependent glyceraldehyde-3-phosphate dehydrogenase OS=Nicotiana plumbaginifolia GN=GAPN PE=2 SV=1	496	0	2422	496	478	88.71	2234	747	1	496	-3	0
contig_737	1464	sp|Q10LZ9|C3H23_ORYSJ	Zinc finger CCCH domain-containing protein 23 OS=Oryza sativa subsp. japonica GN=Os03g0329200 PE=2 SV=1	677	2e-42	414	445	204	31.01	108	1274	1	380	3	0
contig_739	5992	sp|Q2PCF1|PDR2_NICPL	Pleiotropic drug resistance protein 2 OS=Nicotiana plumbaginifolia GN=PDR2 PE=1 SV=1	1461	0	5227	1479	1178	65.92	5130	739	14	1461	-2	0
contig_740	1981	sp|Q6K7E6|ERF1_ORYSJ	Ethylene-responsive transcription factor 1 OS=Oryza sativa subsp. japonica GN=EREBP1 PE=1 SV=1	365	3e-29	309	73	62	82.19	452	661	103	175	2	0
contig_741	4527	sp|Q6CAW5|SYM1_YARLI	Protein SYM1 OS=Yarrowia lipolytica (strain CLIB 122 / E 150) GN=SYM1 PE=3 SV=1	202	2e-16	209	175	88	29.14	1037	513	2	166	-2	0
contig_742	2596	sp|Q6DKB0|5NTC_XENLA	Cytosolic purine 5'-nucleotidase OS=Xenopus laevis GN=nt5c2 PE=2 SV=1	569	4e-65	595	507	259	33.33	1869	385	34	490	-2	0
contig_743	2509	sp|B4PS83|SCC4_DROYA	MAU2 chromatid cohesion factor homolog OS=Drosophila yakuba GN=GE24275 PE=3 SV=1	632	3e-12	181	233	115	27.47	223	903	19	231	1	0
contig_744	2935	sp|Q9SZA7|DRL29_ARATH	Probable disease resistance protein At4g33300 OS=Arabidopsis thaliana GN=At4g33300 PE=2 SV=3	816	1e-122	747	371	227	44.47	1086	2183	229	580	3	0
contig_745	1200	sp|Q9SZA7|DRL29_ARATH	Probable disease resistance protein At4g33300 OS=Arabidopsis thaliana GN=At4g33300 PE=2 SV=3	816	4e-76	385	160	112	47.5	2	481	429	585	2	0
contig_746	1625	sp|Q9SQ64|COR2_PAPSO	Non-functional NADPH-dependent codeinone reductase 2 OS=Papaver somniferum GN=COR2 PE=1 SV=1	321	4e-74	528	183	133	53.55	798	250	140	321	-3	0
contig_747	961	sp|Q9SQ64|COR2_PAPSO	Non-functional NADPH-dependent codeinone reductase 2 OS=Papaver somniferum GN=COR2 PE=1 SV=1	321	2e-72	594	211	155	55.45	605	3	8	218	-3	0
contig_748	720	sp|Q0PGJ6|AKRC9_ARATH	Aldo-keto reductase family 4 member C9 OS=Arabidopsis thaliana GN=AKR4C9 PE=1 SV=1	315	3e-64	531	189	133	49.74	717	151	127	315	-1	0
contig_750	3265	sp|P91927|A60DA_DROME	LETM1 and EF-hand domain-containing protein anon-60Da, mitochondrial OS=Drosophila melanogaster GN=Letm1 PE=2 SV=2	1013	2e-08	150	92	52	35.87	809	540	193	280	-3	0
contig_752	4998	sp|Q91WT8|RBM47_MOUSE	RNA-binding protein 47 OS=Mus musculus GN=Rbm47 PE=2 SV=1	590	3e-24	187	171	91	32.16	3884	3390	176	334	-2	0
contig_753	1811	sp|Q66GS2|B3GTC_ARATH	Probable beta-1,3-galactosyltransferase 12 OS=Arabidopsis thaliana GN=B3GALT12 PE=2 SV=1	371	4e-149	1136	323	253	65.33	1440	472	51	368	-3	0
contig_755	1809	sp|Q42806|KPYC_SOYBN	Pyruvate kinase, cytosolic isozyme OS=Glycine max PE=1 SV=1	511	0	2367	511	479	86.69	3	1529	1	511	3	0
contig_756	1569	sp|Q9XF91|PSBS_ARATH	Photosystem II 22 kDa protein, chloroplastic OS=Arabidopsis thaliana GN=PSBS PE=2 SV=1	265	6e-103	811	241	198	76.76	527	1210	27	265	2	0
contig_758	4417	sp|Q9SMX9|SPL1_ARATH	Squamosa promoter-binding-like protein 1 OS=Arabidopsis thaliana GN=SPL1 PE=1 SV=2	881	2e-136	1156	681	377	39.5	2471	456	294	879	-3	0
contig_759	2462	sp|Q8W034|RNP1_ARATH	Heterogeneous nuclear ribonucleoprotein 1 OS=Arabidopsis thaliana GN=RNP1 PE=1 SV=1	411	7e-85	723	241	185	58.51	2133	1420	1	237	-3	0
contig_761	3572	sp|Q6H7S2|RH8_ORYSJ	DEAD-box ATP-dependent RNA helicase 8 OS=Oryza sativa subsp. japonica GN=Os02g0641800 PE=2 SV=2	508	0	2006	408	389	89.46	2061	838	100	507	-3	0
contig_762	435	sp|P48387|CHS2_CAMSI	Chalcone synthase 2 OS=Camellia sinensis GN=CHS2 PE=2 SV=1	389	1e-96	743	145	141	91.03	435	1	29	173	-1	0
contig_763	2228	sp|A7T167|GDAP2_NEMVE	Protein GDAP2 homolog OS=Nematostella vectensis GN=gdap2 PE=3 SV=1	502	8e-96	801	501	274	36.33	670	2145	21	487	1	0
contig_765	1236	sp|Q6DBN1|Y4845_ARATH	BTB/POZ domain-containing protein At4g08455 OS=Arabidopsis thaliana GN=At4g08455 PE=1 SV=1	243	7e-93	732	247	188	58.7	307	1011	1	242	1	0
contig_766	3140	sp|Q94A08|RFS2_ARATH	Probable galactinol--sucrose galactosyltransferase 2 OS=Arabidopsis thaliana GN=RFS2 PE=2 SV=2	773	0	1773	450	377	73.11	2908	1562	1	441	-2	0
contig_767	2932	sp|Q9LIR6|BAM1_ARATH	Beta-amylase 1, chloroplastic OS=Arabidopsis thaliana GN=BAM1 PE=1 SV=1	575	4e-152	744	200	158	66.5	1978	1379	106	305	-1	0
contig_768	1989	sp|Q50EK4|C75A1_PINTA	Cytochrome P450 750A1 OS=Pinus taeda GN=CYP750A1 PE=2 SV=1	525	4e-80	413	155	107	54.19	1022	576	302	456	-2	0
contig_769	638	sp|O65082|RL15B_PICMA	60S ribosomal protein L15-2 OS=Picea mariana GN=SB62 PE=2 SV=1	204	7e-83	642	133	128	89.47	1	399	72	204	1	0
contig_770	3455	sp|Q9LKA4|UBA2C_ARATH	UBP1-associated protein 2C OS=Arabidopsis thaliana GN=UBA2C PE=2 SV=1	404	3e-56	524	206	138	49.03	2167	2778	57	257	1	0
contig_772	654	sp|Q940T9|COL4_ARATH	Zinc finger protein CONSTANS-LIKE 4 OS=Arabidopsis thaliana GN=COL4 PE=2 SV=2	362	9e-43	386	196	107	47.96	1	507	23	213	1	0
contig_773	2157	sp|Q9SZA7|DRL29_ARATH	Probable disease resistance protein At4g33300 OS=Arabidopsis thaliana GN=At4g33300 PE=2 SV=3	816	3e-57	542	270	164	45.19	822	40	496	762	-1	0
contig_774	5829	sp|Q3ED78|C3H7_ARATH	Zinc finger CCCH domain-containing protein 7 OS=Arabidopsis thaliana GN=At1g21570 PE=1 SV=1	470	2e-98	851	357	225	49.3	3758	4813	134	470	2	0
contig_775	1942	sp|P49730|RIR2_TOBAC	Ribonucleoside-diphosphate reductase small chain OS=Nicotiana tabacum PE=2 SV=1	329	8e-100	806	220	173	69.09	1063	431	110	329	-1	0
contig_777	2483	sp|Q8W486|Y1491_ARATH	Uncharacterized protein At1g04910 OS=Arabidopsis thaliana GN=At1g04910 PE=1 SV=1	519	3e-23	270	343	160	26.53	1390	470	85	417	-2	0
contig_778	2551	sp|P32980|ATPD_TOBAC	ATP synthase delta chain, chloroplastic OS=Nicotiana tabacum GN=ATPD PE=2 SV=1	248	4e-62	547	248	164	44.35	435	1172	1	239	3	0
contig_780	1250	sp|Q9FT52|ATP5H_ARATH	ATP synthase subunit d, mitochondrial OS=Arabidopsis thaliana GN=At3g52300 PE=1 SV=3	168	8e-77	618	168	144	69.05	917	423	1	168	-1	0
contig_781	4676	sp|A4K436|RTEL1_BOVIN	Regulator of telomere elongation helicase 1 OS=Bos taurus GN=RTEL1 PE=2 SV=1	1216	0	1564	766	455	43.08	71	2245	1	748	2	0
contig_782	3769	sp|P31049|FAMT_PSEPU	Probable fatty acid methyltransferase OS=Pseudomonas putida PE=3 SV=1	394	2e-43	428	275	152	36.36	2576	3391	107	377	2	0
contig_783	3350	sp|O82392|THIC_ARATH	Phosphomethylpyrimidine synthase, chloroplastic OS=Arabidopsis thaliana GN=THIC PE=1 SV=1	644	0	2672	575	524	83.65	2856	1132	61	635	-3	0
contig_784	1249	sp|Q8VZA1|LAC11_ARATH	Laccase-11 OS=Arabidopsis thaliana GN=LAC11 PE=2 SV=1	557	0	1369	394	303	63.96	2	1180	164	557	2	0
contig_787	2155	sp|Q9FPW6|POB1_ARATH	BTB/POZ domain-containing protein POB1 OS=Arabidopsis thaliana GN=POB1 PE=2 SV=2	561	0	1546	362	323	78.45	1669	590	195	556	-1	0
contig_790	373	sp|Q50EK4|C75A1_PINTA	Cytochrome P450 750A1 OS=Pinus taeda GN=CYP750A1 PE=2 SV=1	525	3e-33	314	112	82	52.68	37	372	95	206	1	0
contig_791	774	sp|O81760|P2C63_ARATH	Probable protein phosphatase 2C 63 OS=Arabidopsis thaliana GN=At4g33920 PE=2 SV=1	380	3e-91	719	216	167	62.04	681	43	1	213	-1	0
contig_792	3956	sp|Q38953|DHX8_ARATH	Probable pre-mRNA-splicing factor ATP-dependent RNA helicase OS=Arabidopsis thaliana GN=At3g26560 PE=1 SV=2	1168	0	3380	859	727	74.04	3385	848	289	1143	-2	0
contig_793	6050	sp|Q8RWW0|ALE2_ARATH	Receptor-like serine/threonine-protein kinase ALE2 OS=Arabidopsis thaliana GN=ALE2 PE=1 SV=1	744	0	1921	689	504	59.8	2816	4846	93	741	2	0
contig_794	920	sp|Q0IMG5|MT4A_ORYSJ	Metallothionein-like protein 4A OS=Oryza sativa subsp. japonica GN=MT4A PE=2 SV=1	78	2e-07	124	80	42	43.75	128	334	1	78	2	0
contig_795	833	sp|Q94C12|NDBAB_ARATH	NADH dehydrogenase [ubiquinone] 1 beta subcomplex subunit 10-B OS=Arabidopsis thaliana GN=At3g18410 PE=2 SV=1	106	3e-40	355	93	75	70.97	713	435	5	97	-1	0
contig_796	2906	sp|Q55512|DHAS_SYNY3	Aspartate-semialdehyde dehydrogenase OS=Synechocystis sp. (strain PCC 6803 / Kazusa) GN=asd PE=3 SV=2	338	1e-92	473	188	126	50.53	471	1034	7	188	3	0
contig_797	2389	sp|Q88C93|ALGC_PSEPK	Phosphomannomutase/phosphoglucomutase OS=Pseudomonas putida (strain KT2440) GN=algC PE=3 SV=1	463	8e-38	383	446	196	30.27	530	1846	50	435	2	0
contig_798	4059	sp|Q94AI7|TPL_ARATH	Protein TOPLESS OS=Arabidopsis thaliana GN=TPL PE=1 SV=1	1131	0	4220	1145	941	69	96	3470	1	1123	3	0
contig_799	850	sp|Q50EK5|C72B2_PINTA	Cytochrome P450 720B2 OS=Pinus taeda GN=CYP720B2 PE=2 SV=1	487	1e-122	940	285	228	59.65	848	3	80	364	-3	0
contig_800	363	sp|Q50EK5|C72B2_PINTA	Cytochrome P450 720B2 OS=Pinus taeda GN=CYP720B2 PE=2 SV=1	487	8e-46	403	118	97	60.17	362	9	87	204	-2	0
contig_801	1598	sp|Q50EK5|C72B2_PINTA	Cytochrome P450 720B2 OS=Pinus taeda GN=CYP720B2 PE=2 SV=1	487	0	1502	456	355	58.99	1555	206	34	487	-2	0
contig_802	1367	sp|Q6DBN1|Y4845_ARATH	BTB/POZ domain-containing protein At4g08455 OS=Arabidopsis thaliana GN=At4g08455 PE=1 SV=1	243	3e-93	738	240	183	60.83	374	1066	1	240	2	0
contig_804	3242	sp|F4I0P8|VP35B_ARATH	Vacuolar protein sorting-associated protein 35B OS=Arabidopsis thaliana GN=VPS35B PE=1 SV=1	790	0	2321	594	510	73.23	2388	610	197	789	-3	0
contig_805	1132	sp|Q9LZX1|LOR15_ARATH	Protein LURP-one-related 15 OS=Arabidopsis thaliana GN=At5g01750 PE=1 SV=1	217	5e-38	356	109	85	61.47	395	715	109	217	2	0
contig_807	1415	sp|P24805|TSJT1_TOBAC	Stem-specific protein TSJT1 OS=Nicotiana tabacum GN=TSJT1 PE=2 SV=1	149	3e-40	370	148	98	47.3	370	807	1	148	1	0
contig_808	1838	sp|P48628|FAD6C_SOYBN	Omega-6 fatty acid desaturase, chloroplastic OS=Glycine max PE=2 SV=1	424	0	1414	330	288	75.15	1443	454	64	393	-3	0
contig_809	4194	sp|Q0WV90|TPR1_ARATH	Topless-related protein 1 OS=Arabidopsis thaliana GN=TPR1 PE=1 SV=3	1120	0	4154	1153	923	68.17	4080	688	1	1120	-1	0
contig_810	1085	sp|E1U332|ALL12_OLEEU	Isoflavone reductase-like protein OS=Olea europaea PE=1 SV=1	308	3e-123	935	265	216	67.55	1084	293	44	308	-2	0
contig_811	323	sp|Q9LD12|PILR4_THUPL	Bifunctional pinoresinol-lariciresinol reductase OS=Thuja plicata PE=2 SV=1	312	1e-11	152	45	36	62.22	187	321	4	48	1	0
contig_813	4059	sp|Q9LD55|EIF3A_ARATH	Eukaryotic translation initiation factor 3 subunit A OS=Arabidopsis thaliana GN=TIF3A1 PE=1 SV=1	987	0	2951	846	725	69.39	3568	1031	1	844	-3	0
contig_814	1400	sp|O04202|EIF3F_ARATH	Eukaryotic translation initiation factor 3 subunit F OS=Arabidopsis thaliana GN=TIF3F1 PE=2 SV=1	293	6e-125	955	286	229	65.73	314	1150	1	286	2	0
contig_815	2509	sp|P07747|CYB_WHEAT	Cytochrome b OS=Triticum aestivum GN=MT-CYB PE=2 SV=3	398	0	1832	390	370	91.79	786	1955	5	394	3	0
contig_816	9869	sp|Q85WX3|PSAA_PINKO	Photosystem I P700 chlorophyll a apoprotein A1 OS=Pinus koraiensis GN=psaA PE=3 SV=1	750	0	3756	750	736	96.13	5169	2923	1	750	-3	0
contig_819	1071	sp|Q93W28|Y4554_ARATH	Uncharacterized protein At4g15545 OS=Arabidopsis thaliana GN=At4g15545 PE=1 SV=1	337	7e-32	319	168	98	45.83	1044	541	210	335	-1	0
contig_820	3953	sp|B9DFG3|ISE2_ARATH	DEAD-box ATP-dependent RNA helicase ISE2, chloroplastic OS=Arabidopsis thaliana GN=ISE2 PE=1 SV=2	1171	0	2964	1071	777	53.59	492	3635	116	1171	3	0
contig_821	1321	sp|P26302|KPPR_WHEAT	Phosphoribulokinase, chloroplastic OS=Triticum aestivum PE=2 SV=1	404	9e-119	922	195	183	86.15	921	340	210	404	-2	0
contig_822	5166	sp|O64827|SUVR5_ARATH	Histone-lysine N-methyltransferase SUVR5 OS=Arabidopsis thaliana GN=SUVR5 PE=1 SV=3	1382	5e-40	422	361	173	34.07	3807	4841	1046	1381	3	0
contig_823	2685	sp|P36096|TUL1_YEAST	Transmembrane E3 ubiquitin-protein ligase 1 OS=Saccharomyces cerevisiae (strain ATCC 204508 / S288c) GN=TUL1 PE=1 SV=1	758	4e-40	411	349	165	28.37	1408	554	410	758	-3	0
contig_824	4130	sp|Q2LAE1|ASHH2_ARATH	Histone-lysine N-methyltransferase ASHH2 OS=Arabidopsis thaliana GN=ASHH2 PE=1 SV=1	1759	5e-99	908	340	230	52.65	1132	2130	863	1196	1	0
contig_825	2400	sp|Q9LDX3|UTR4_ARATH	UDP-galactose/UDP-glucose transporter 4 OS=Arabidopsis thaliana GN=UTR4 PE=2 SV=1	349	6e-123	975	232	203	75.43	469	1164	5	236	1	0
contig_828	2647	sp|Q6AZT7|NPHP3_XENLA	Nephrocystin-3 OS=Xenopus laevis GN=nphp3 PE=2 SV=1	1300	2e-16	217	353	152	25.5	1164	2216	934	1264	3	0
contig_829	7261	sp|Q92804|RBP56_HUMAN	TATA-binding protein-associated factor 2N OS=Homo sapiens GN=TAF15 PE=1 SV=1	592	9e-07	139	31	25	64.52	914	822	353	383	-3	0
contig_830	2657	sp|Q5F3X8|SC31A_CHICK	Protein transport protein Sec31A OS=Gallus gallus GN=SEC31A PE=2 SV=1	1227	5e-125	1062	848	443	32.43	2369	6	3	792	-1	0
contig_835	2801	sp|Q6R0H1|LHY_ARATH	Protein LHY OS=Arabidopsis thaliana GN=LHY PE=1 SV=2	645	7e-36	374	111	94	70.27	463	795	2	110	1	0
contig_836	1947	sp|B9X287|C7346_ORYSJ	Cytochrome P450 734A6 OS=Oryza sativa subsp. japonica GN=CYP734A6 PE=2 SV=1	542	2e-146	1138	506	316	43.08	1655	159	20	524	-2	0
contig_838	1560	sp|Q940K0|DRL15_ARATH	Probable disease resistance protein At1g61180 OS=Arabidopsis thaliana GN=At1g61180 PE=2 SV=2	889	2e-46	451	470	235	31.28	209	1558	166	609	2	0
contig_839	2205	sp|Q9LRR5|DRL21_ARATH	Putative disease resistance protein At3g14460 OS=Arabidopsis thaliana GN=At3g14460 PE=3 SV=1	1424	6e-33	354	541	248	28.65	9	1532	365	888	3	0
contig_840	2735	sp|P58467|SETD4_MOUSE	SET domain-containing protein 4 OS=Mus musculus GN=Setd4 PE=2 SV=1	439	8e-10	105	159	73	25.16	1012	584	149	301	-2	0
contig_841	2125	sp|Q8GYX8|DNJ10_ARATH	Chaperone protein dnaJ 10 OS=Arabidopsis thaliana GN=ATJ10 PE=2 SV=2	398	0	1361	369	312	71.54	327	1424	1	367	3	0
contig_842	2573	sp|P48350|CATA1_CUCPE	Catalase isozyme 1 OS=Cucurbita pepo GN=CAT1 PE=2 SV=1	492	1e-169	1308	284	262	82.04	1024	1875	209	492	1	0
contig_843	1390	sp|F4I1G5|CRIM2_ARATH	Cold-regulated 413 inner membrane protein 2, chloroplastic OS=Arabidopsis thaliana GN=COR413IM2 PE=1 SV=1	226	6e-47	423	174	125	48.28	308	829	59	226	2	0
contig_844	5728	sp|P0CE10|Y4102_ARATH	Putative uncharacterized protein At4g01020, chloroplastic OS=Arabidopsis thaliana GN=At4g01020 PE=4 SV=1	1787	0	3757	1667	1091	45.59	5290	329	126	1768	-1	0
contig_845	2266	sp|Q9CA67|CHLP_ARATH	Geranylgeranyl diphosphate reductase, chloroplastic OS=Arabidopsis thaliana GN=CHLP PE=1 SV=1	467	0	1821	474	399	74.89	593	2011	8	467	2	0
contig_846	5265	sp|Q9SIW1|BLH7_ARATH	BEL1-like homeodomain protein 7 OS=Arabidopsis thaliana GN=BLH7 PE=2 SV=1	482	1e-100	866	320	214	57.19	3090	4031	102	392	3	0
contig_847	1325	sp|O81481|IF4E1_MAIZE	Eukaryotic translation initiation factor 4E-1 OS=Zea mays PE=2 SV=1	218	3e-78	635	203	148	60.59	132	731	19	218	3	0
contig_848	1511	sp|P51413|RL172_ARATH	60S ribosomal protein L17-2 OS=Arabidopsis thaliana GN=RPL17B PE=2 SV=2	175	1e-102	799	172	161	86.05	1283	768	1	172	-1	0
contig_849	1335	sp|Q9CWX9|DDX47_MOUSE	Probable ATP-dependent RNA helicase DDX47 OS=Mus musculus GN=Ddx47 PE=2 SV=2	455	5e-149	1129	308	257	69.48	1	915	151	455	1	0
contig_850	2540	sp|Q8L6J5|RPO1B_TOBAC	DNA-directed RNA polymerase 1B, mitochondrial OS=Nicotiana tabacum GN=RPOT1-TOM PE=2 SV=2	1002	0	1509	450	358	63.78	76	1413	289	731	1	0
contig_851	2053	sp|Q9SU63|AL2B4_ARATH	Aldehyde dehydrogenase family 2 member B4, mitochondrial OS=Arabidopsis thaliana GN=ALDH2B4 PE=2 SV=1	538	0	1574	486	366	58.85	1741	284	53	538	-1	0
contig_852	7982	sp|O00370|LORF2_HUMAN	LINE-1 retrotransposable element ORF2 protein OS=Homo sapiens PE=1 SV=1	1275	2e-48	495	459	234	30.5	4512	5855	390	834	3	0
contig_853	1666	sp|B6ETT4|SYT2_ARATH	Synaptotagmin-2 OS=Arabidopsis thaliana GN=SYT2 PE=2 SV=1	537	0	1571	508	383	57.68	166	1632	30	536	1	0
contig_854	1173	sp|Q8LDW8|GLO2D_ARATH	Probable hydroxyacylglutathione hydrolase 2, chloroplast OS=Arabidopsis thaliana GN=GLX2-4 PE=2 SV=1	331	3e-41	387	114	89	60.53	719	378	199	312	-2	0
contig_855	918	sp|P23919|KTHY_HUMAN	Thymidylate kinase OS=Homo sapiens GN=DTYMK PE=1 SV=4	212	2e-65	536	209	145	49.76	30	644	4	211	3	0
contig_856	4702	sp|Q32NW2|LENG8_XENLA	Leukocyte receptor cluster member 8 homolog OS=Xenopus laevis GN=leng8 PE=2 SV=1	800	3e-64	612	289	177	44.29	2058	1201	497	765	-2	0
contig_859	3760	sp|P73625|MUTS2_SYNY3	Endonuclease MutS2 OS=Synechocystis sp. (strain PCC 6803 / Kazusa) GN=mutS2 PE=3 SV=1	822	6e-89	798	808	388	30.57	2976	625	8	712	-2	0
contig_860	575	sp|P04323|POL3_DROME	Retrovirus-related Pol polyprotein from transposon 17.6 OS=Drosophila melanogaster GN=pol PE=4 SV=1	1058	2e-16	201	88	55	45.45	575	312	536	623	-1	0
contig_862	467	sp|P20825|POL2_DROME	Retrovirus-related Pol polyprotein from transposon 297 OS=Drosophila melanogaster GN=pol PE=4 SV=1	1059	5e-06	115	101	49	33.66	39	335	449	549	3	0
contig_863	841	sp|P09444|LEA34_GOSHI	Late embryogenesis abundant protein D-34 OS=Gossypium hirsutum PE=4 SV=1	264	2e-07	130	46	34	54.35	462	599	28	73	3	0
contig_864	944	sp|Q9M6E2|DBAT_TAXCU	10-deacetylbaccatin III 10-O-acetyltransferase OS=Taxus cuspidata PE=1 SV=1	440	7e-83	673	303	186	46.2	864	4	6	300	-3	0
contig_865	3112	sp|Q6DBN5|PUB62_ARATH	U-box domain-containing protein 62 OS=Arabidopsis thaliana GN=PUB62 PE=2 SV=1	363	8e-54	305	97	69	64.95	1803	2093	268	363	3	0
contig_866	1716	sp|O04202|EIF3F_ARATH	Eukaryotic translation initiation factor 3 subunit F OS=Arabidopsis thaliana GN=TIF3F1 PE=2 SV=1	293	5e-129	992	268	226	70.52	1371	568	26	293	-1	0
contig_867	5490	sp|Q8LBK6|GRS15_ARATH	Monothiol glutaredoxin-S15, mitochondrial OS=Arabidopsis thaliana GN=GRXS15 PE=1 SV=2	169	5e-53	483	146	116	60.27	4605	5033	19	164	3	0
contig_868	3211	sp|Q8GZ43|YZR3_ARATH	RanBP2-type zinc finger protein At1g67325 OS=Arabidopsis thaliana GN=At1g67325 PE=1 SV=1	288	3e-72	629	300	187	50.33	3002	2124	1	288	-3	0
contig_869	1651	sp|P42056|VDAC2_SOLTU	Mitochondrial outer membrane protein porin of 36 kDa OS=Solanum tuberosum PE=1 SV=2	276	4e-114	889	276	212	61.23	1307	480	1	276	-3	0
contig_870	1771	sp|Q2QWW7|PHT47_ORYSJ	Probable anion transporter 7 OS=Oryza sativa subsp. japonica GN=PHT4;7 PE=2 SV=1	439	0	1582	447	353	66	331	1671	12	439	1	0
contig_872	10119	sp|P48384|TRXM_PEA	Thioredoxin M-type, chloroplastic OS=Pisum sativum PE=2 SV=1	172	1e-47	446	136	102	61.03	853	455	41	172	-3	0
contig_873	1150	sp|Q9C9H7|RLP12_ARATH	Receptor-like protein 12 OS=Arabidopsis thaliana GN=RLP12 PE=2 SV=2	847	2e-28	304	364	164	28.3	130	1134	34	383	1	0
contig_878	1923	sp|O35459|ECH1_MOUSE	Delta(3,5)-Delta(2,4)-dienoyl-CoA isomerase, mitochondrial OS=Mus musculus GN=Ech1 PE=1 SV=1	327	3e-07	135	182	80	29.12	599	1105	99	276	2	0
contig_879	3869	sp|Q8R5L3|VPS39_MOUSE	Vam6/Vps39-like protein OS=Mus musculus GN=Vps39 PE=2 SV=1	886	6e-75	695	846	402	27.78	376	2838	1	748	1	0
contig_881	5018	sp|Q99315|YG31B_YEAST	Transposon Ty3-G Gag-Pol polyprotein OS=Saccharomyces cerevisiae (strain ATCC 204508 / S288c) GN=TY3B-G PE=1 SV=3	1547	3e-34	273	167	95	38.32	3994	3497	585	749	-2	0
contig_882	2848	sp|O80977|VSR3_ARATH	Vacuolar-sorting receptor 3 OS=Arabidopsis thaliana GN=VSR3 PE=2 SV=1	628	0	2638	604	529	77.32	2377	566	24	627	-1	0
contig_887	2844	sp|Q9FKT8|COX15_ARATH	Cytochrome c oxidase assembly protein COX15 OS=Arabidopsis thaliana GN=COX15 PE=2 SV=1	457	0	1481	398	330	71.11	2244	1051	61	453	-1	0
contig_888	2792	sp|Q8GY91|APX6_ARATH	Putative L-ascorbate peroxidase 6 OS=Arabidopsis thaliana GN=APX6 PE=2 SV=1	329	2e-73	639	176	148	67.05	2258	2782	95	270	2	0
contig_890	4776	sp|Q7LHG5|YI31B_YEAST	Transposon Ty3-I Gag-Pol polyprotein OS=Saccharomyces cerevisiae (strain ATCC 204508 / S288c) GN=TY3B-I PE=3 SV=2	1498	4e-60	493	402	205	34.58	1841	723	592	984	-2	0
contig_892	1195	sp|Q40089|ATP4_IPOBA	ATP synthase subunit delta', mitochondrial OS=Ipomoea batatas PE=1 SV=1	200	8e-91	713	203	164	68.47	1005	400	3	200	-2	0
contig_893	841	sp|Q39224|SRG1_ARATH	Protein SRG1 OS=Arabidopsis thaliana GN=SRG1 PE=2 SV=1	358	2e-85	681	287	195	44.25	840	1	17	300	-2	0
contig_895	5049	sp|I1K0K6|EFGC2_SOYBN	Elongation factor G-2, chloroplastic OS=Glycine max GN=fusA2 PE=3 SV=1	780	0	3229	698	652	86.68	4345	2252	83	780	-3	0
contig_897	2595	sp|Q9ZNV9|AHP1_ARATH	Histidine-containing phosphotransfer protein 1 OS=Arabidopsis thaliana GN=AHP1 PE=1 SV=1	154	8e-55	485	151	125	63.58	330	782	1	151	3	0
contig_899	1218	sp|Q9ZS51|PMP22_ARATH	Peroxisomal membrane protein PMP22 OS=Arabidopsis thaliana GN=PMP22 PE=1 SV=1	190	5e-68	560	176	131	55.68	187	714	8	183	1	0
contig_900	1931	sp|O04249|STP7_ARATH	Sugar transport protein 7 OS=Arabidopsis thaliana GN=STP7 PE=2 SV=1	513	0	1496	366	321	74.04	1512	415	144	509	-3	0
contig_901	657	sp|P55307|CATA1_HORVU	Catalase isozyme 1 OS=Hordeum vulgare GN=CAT1 PE=2 SV=1	492	1e-65	551	126	110	76.19	657	280	367	492	-1	0
contig_902	2946	sp|F4KDA6|LPA2_ARATH	Protein LOW PSII ACCUMULATION 2, chloroplastic OS=Arabidopsis thaliana GN=LPA2 PE=1 SV=1	185	2e-25	274	100	68	54	703	990	77	176	1	0
contig_903	2217	sp|Q2RB59|SCR1_ORYSJ	Protein SCARECROW 1 OS=Oryza sativa subsp. japonica GN=SCR1 PE=1 SV=1	651	2e-158	1238	381	302	64.57	1526	399	276	647	-2	0
contig_906	6176	sp|P58223|Y4837_ARATH	KH domain-containing protein At4g18375 OS=Arabidopsis thaliana GN=At4g18375 PE=2 SV=1	606	1e-55	538	713	318	27.49	373	2421	7	605	1	0
contig_907	2147	sp|Q6BPT6|AIM32_DEBHA	Altered inheritance of mitochondria protein 32 OS=Debaryomyces hansenii (strain ATCC 36239 / CBS 767 / JCM 1990 / NBRC 0083 / IGC 2968) GN=AIM32 PE=3 SV=2	273	8e-16	202	100	59	42	811	1110	178	273	1	0
contig_910	1091	sp|P49107|PSAN_ARATH	Photosystem I reaction center subunit N, chloroplastic OS=Arabidopsis thaliana GN=PSAN PE=1 SV=2	171	7e-48	419	130	101	60.77	158	541	42	170	2	0
contig_911	1358	sp|Q9ZUV0|U86A2_ARATH	UDP-glycosyltransferase 86A2 OS=Arabidopsis thaliana GN=UGT86A2 PE=2 SV=1	482	3e-19	231	187	91	33.16	314	844	180	360	2	0
contig_912	1068	sp|Q8LE52|DHAR3_ARATH	Glutathione S-transferase DHAR3, chloroplastic OS=Arabidopsis thaliana GN=DHAR3 PE=1 SV=1	258	6e-104	802	218	179	65.6	1067	414	41	258	-2	0
contig_915	5520	sp|Q5R7T2|GLYR1_PONAB	Putative oxidoreductase GLYR1 OS=Pongo abelii GN=GLYR1 PE=2 SV=2	553	5e-08	148	92	44	39.13	478	753	6	93	1	0
contig_916	4097	sp|Q3BAI2|YCX91_PHAAO	Uncharacterized protein ORF91 OS=Phalaenopsis aphrodite subsp. formosana PE=4 SV=1	91	3e-10	153	56	40	64.29	571	738	3	58	1	0
contig_917	2629	sp|O82150|FTSH_TOBAC	ATP-dependent zinc metalloprotease FTSH, chloroplastic OS=Nicotiana tabacum GN=FTSH PE=2 SV=2	714	0	2830	710	630	80.99	98	2173	6	707	2	0
contig_921	1070	sp|Q8GT20|BEBT_TOBAC	Benzyl alcohol O-benzoyltransferase OS=Nicotiana tabacum GN=HSR201 PE=1 SV=1	460	2e-108	850	286	206	57.69	16	855	149	434	1	0
contig_922	3764	sp|Q8L735|ISOA2_ARATH	Isoamylase 2, chloroplastic OS=Arabidopsis thaliana GN=ISA2 PE=1 SV=2	882	0	1884	805	521	48.57	596	2959	98	877	2	0
contig_923	614	sp|P0CG83|UBIQP_HORVU	Polyubiquitin (Fragment) OS=Hordeum vulgare PE=2 SV=1	171	3e-84	648	136	130	94.85	408	1	10	145	-3	0
contig_926	1802	sp|Q5ZHV5|JMJD4_CHICK	JmjC domain-containing protein 4 OS=Gallus gallus GN=JMJD4 PE=2 SV=1	425	2e-59	323	177	107	38.42	1103	582	181	356	-1	0
contig_927	2451	sp|Q8G4L4|SPEE_BIFLO	Probable spermidine synthase OS=Bifidobacterium longum (strain NCC 2705) GN=speE PE=3 SV=1	446	7e-10	159	181	81	27.62	444	983	135	302	3	0
contig_928	3088	sp|Q9FFQ1|RH31_ARATH	DEAD-box ATP-dependent RNA helicase 31 OS=Arabidopsis thaliana GN=RH31 PE=2 SV=2	716	0	1899	475	413	73.47	967	2391	242	716	1	0
contig_929	2445	sp|Q95M72|BIRC8_PANTR	Baculoviral IAP repeat-containing protein 8 OS=Pan troglodytes GN=BIRC8 PE=2 SV=1	236	9e-07	129	54	34	46.3	1646	1807	182	234	2	0
contig_930	1329	sp|Q39547|CUCM1_CUCME	Cucumisin OS=Cucumis melo PE=1 SV=1	731	9e-07	131	95	55	35.79	1008	736	18	110	-1	0
contig_932	1621	sp|Q5KS50|NPH3_ORYSJ	Coleoptile phototropism protein 1 OS=Oryza sativa subsp. japonica GN=CPT1 PE=2 SV=1	762	4e-55	515	312	173	39.1	720	1487	253	561	3	0
contig_933	1536	sp|Q9SAH9|CCR2_ARATH	Cinnamoyl-CoA reductase 2 OS=Arabidopsis thaliana GN=CCR2 PE=1 SV=1	332	8e-82	674	323	204	44.89	238	1203	8	324	1	0
contig_935	1474	sp|Q8LAL0|SCO12_ARATH	Protein SCO1 homolog 2, mitochondrial OS=Arabidopsis thaliana GN=HCC2 PE=2 SV=1	276	3e-47	431	209	120	42.11	565	1089	68	276	1	0
contig_936	6333	sp|Q9LF61|XPT_ARATH	Xylulose 5-phosphate/phosphate translocator, chloroplastic OS=Arabidopsis thaliana GN=XPT PE=2 SV=1	417	6e-82	438	156	113	56.41	1249	1707	254	408	1	0
contig_937	3110	sp|Q9MUK5|TOC64_PEA	Translocon at the outer membrane of chloroplasts 64 OS=Pisum sativum GN=TOC64 PE=1 SV=1	593	0	1746	590	457	60.85	378	2147	6	592	3	0
contig_938	6830	sp|Q93YQ1|RTOR1_ARATH	Regulatory-associated protein of TOR 1 OS=Arabidopsis thaliana GN=RAPTOR1 PE=1 SV=1	1344	0	3617	1136	873	64.17	5671	2288	1	1093	-2	0
contig_939	4161	sp|Q8S9S4|ILL1_ORYSJ	IAA-amino acid hydrolase ILR1-like 1 OS=Oryza sativa subsp. japonica GN=ILL1 PE=2 SV=1	442	1e-108	915	230	200	71.3	3285	2596	36	265	-1	0
contig_940	2766	sp|Q8VZD5|KSG5_ARATH	Shaggy-related protein kinase epsilon OS=Arabidopsis thaliana GN=ASK5 PE=2 SV=1	410	0	1774	393	354	82.44	2305	1130	24	410	-3	0
contig_941	2702	sp|P43289|KSG3_ARATH	Shaggy-related protein kinase gamma OS=Arabidopsis thaliana GN=ASK3 PE=2 SV=1	409	0	1047	232	210	81.9	1432	2127	178	409	1	0
contig_942	1897	sp|Q8LF99|XTH6_ARATH	Probable xyloglucan endotransglucosylase/hydrolase protein 6 OS=Arabidopsis thaliana GN=XTH6 PE=2 SV=2	292	2e-135	1040	278	223	66.19	1374	541	16	292	-2	0
contig_943	4444	sp|Q9SJA1|UBP19_ARATH	Ubiquitin carboxyl-terminal hydrolase 19 OS=Arabidopsis thaliana GN=UBP19 PE=2 SV=2	672	0	1491	500	348	56.6	429	1919	1	485	3	0
contig_945	3075	sp|Q8RWG1|Y4139_ARATH	Uncharacterized aarF domain-containing protein kinase At4g31390, chloroplastic OS=Arabidopsis thaliana GN=At4g31390 PE=1 SV=1	682	0	2510	585	524	80.68	2254	503	92	668	-3	0
contig_946	1242	sp|P92919|CB23_APIGR	Chlorophyll a-b binding protein, chloroplastic OS=Apium graveolens GN=LHC0 PE=1 SV=1	264	3e-125	949	255	202	76.08	72	770	3	251	3	0
contig_948	3270	sp|Q9FJE6|PP437_ARATH	Putative pentatricopeptide repeat-containing protein At5g59900 OS=Arabidopsis thaliana GN=At5g59900 PE=3 SV=1	907	3e-149	1225	832	445	32.81	200	2569	9	830	2	0
contig_949	2406	sp|Q940H6|SRK2E_ARATH	Serine/threonine-protein kinase SRK2E OS=Arabidopsis thaliana GN=SRK2E PE=1 SV=1	362	0	1523	338	309	82.54	838	1848	1	337	1	0
contig_950	4088	sp|Q9LYA9|CP41A_ARATH	Chloroplast stem-loop binding protein of 41 kDa a, chloroplastic OS=Arabidopsis thaliana GN=CSP41A PE=1 SV=1	406	8e-67	605	150	129	72	791	342	255	404	-1	0
contig_951	1111	sp|Q9FN11|LBD37_ARATH	LOB domain-containing protein 37 OS=Arabidopsis thaliana GN=LBD37 PE=2 SV=1	250	9e-22	239	48	47	85.42	1111	968	62	109	-1	0
contig_956	3080	sp|P49215|RS17_SOLLC	40S ribosomal protein S17 OS=Solanum lycopersicum GN=RPS17 PE=2 SV=3	144	6e-53	474	103	96	87.38	320	628	28	130	2	0
contig_957	2375	sp|Q9SGQ0|VOZ1_ARATH	Transcription factor VOZ1 OS=Arabidopsis thaliana GN=VOZ1 PE=1 SV=1	486	6e-122	981	407	255	52.09	660	1871	1	376	3	0
contig_958	1912	sp|Q9Y2E6|DTX4_HUMAN	E3 ubiquitin-protein ligase DTX4 OS=Homo sapiens GN=DTX4 PE=1 SV=2	619	1e-42	421	327	159	32.11	616	1527	309	605	1	0
contig_959	5376	sp|Q9ZR72|AB1B_ARATH	ABC transporter B family member 1 OS=Arabidopsis thaliana GN=ABCB1 PE=1 SV=1	1286	0	2989	809	678	68.97	868	3288	29	823	1	0
contig_960	2236	sp|Q6GPL9|BRE_XENLA	BRCA1-A complex subunit BRE OS=Xenopus laevis GN=bre PE=2 SV=1	384	5e-16	207	249	110	28.11	735	25	54	283	-2	0
contig_961	1307	sp|Q9M202|ZAT9_ARATH	Zinc finger protein ZAT9 OS=Arabidopsis thaliana GN=ZAT9 PE=2 SV=1	288	2e-18	218	124	70	42.74	417	776	173	287	3	0
contig_964	1794	sp|P53163|MNP1_YEAST	54S ribosomal protein L12, mitochondrial OS=Saccharomyces cerevisiae (strain ATCC 204508 / S288c) GN=MNP1 PE=1 SV=1	194	3e-17	209	146	87	39.73	535	960	49	194	1	0
contig_965	1021	sp|P27161|CALM_SOLLC	Calmodulin OS=Solanum lycopersicum GN=CALM1 PE=2 SV=2	149	1e-97	748	149	148	97.32	364	810	1	149	1	0
contig_967	2869	sp|P31414|AVP1_ARATH	Pyrophosphate-energized vacuolar membrane proton pump 1 OS=Arabidopsis thaliana GN=AVP1 PE=1 SV=1	770	0	3491	764	714	86.78	2647	359	5	768	-1	0
contig_968	886	sp|P42795|RL111_ARATH	60S ribosomal protein L11-1 OS=Arabidopsis thaliana GN=RPL11A PE=2 SV=2	182	4e-117	875	173	170	94.22	886	368	10	182	-1	0
contig_969	906	sp|P42795|RL111_ARATH	60S ribosomal protein L11-1 OS=Arabidopsis thaliana GN=RPL11A PE=2 SV=2	182	1e-58	472	145	101	68.28	481	873	38	182	1	0
contig_970	1986	sp|P29356|ALF_SPIOL	Fructose-bisphosphate aldolase, cytoplasmic isozyme OS=Spinacia oleracea PE=2 SV=1	357	0	1517	359	312	80.22	1611	535	1	357	-1	0
contig_971	539	sp|Q9SLG3|ZIP3_ARATH	Zinc transporter 3 OS=Arabidopsis thaliana GN=ZIP3 PE=2 SV=1	339	3e-07	125	39	31	64.1	539	423	301	339	-1	0
contig_972	835	sp|Q6L8G0|ZIP5_ORYSJ	Zinc transporter 5 OS=Oryza sativa subsp. japonica GN=ZIP5 PE=2 SV=1	353	2e-77	627	267	167	49.06	53	832	5	260	2	0
contig_973	1127	sp|Q0WPW4|ACCO5_ARATH	1-aminocyclopropane-1-carboxylate oxidase 5 OS=Arabidopsis thaliana GN=At1g77330 PE=2 SV=1	307	4e-63	535	157	125	61.15	456	1	109	265	-3	0
contig_974	2887	sp|Q2MHE4|HT1_ARATH	Serine/threonine-protein kinase HT1 OS=Arabidopsis thaliana GN=HT1 PE=1 SV=1	390	2e-107	884	270	202	62.22	991	203	32	301	-1	0
contig_975	3838	sp|Q6EU14|AGO1A_ORYSJ	Protein argonaute 1A OS=Oryza sativa subsp. japonica GN=AGO1A PE=2 SV=1	1082	0	2307	654	516	69.42	458	2389	97	727	2	0
contig_976	2019	sp|O49686|PYR1_ARATH	Abscisic acid receptor PYR1 OS=Arabidopsis thaliana GN=PYR1 PE=1 SV=1	191	6e-53	471	189	127	50.26	1726	1166	1	181	-3	0
contig_978	4639	sp|Q9NXP7|GIN1_HUMAN	Gypsy retrotransposon integrase-like protein 1 OS=Homo sapiens GN=GIN1 PE=2 SV=3	522	4e-09	156	122	62	34.43	4477	4121	9	119	-1	0
contig_979	3792	sp|Q8BZW8|NHLC2_MOUSE	NHL repeat-containing protein 2 OS=Mus musculus GN=Nhlrc2 PE=2 SV=1	725	2e-61	358	299	155	33.78	1369	518	429	724	-3	0
contig_980	1587	sp|O24076|GBLP_MEDSA	Guanine nucleotide-binding protein subunit beta-like protein OS=Medicago sativa GN=GB1 PE=1 SV=1	325	0	1354	325	279	79.38	269	1210	1	324	2	0
contig_981	2706	sp|Q3M929|DER_ANAVT	GTPase Der OS=Anabaena variabilis (strain ATCC 29413 / PCC 7937) GN=der PE=3 SV=1	453	8e-163	1262	477	329	53.46	655	2082	3	438	1	0
contig_982	869	sp|Q6MY48|RL17_ASPFU	60S ribosomal protein L17 OS=Neosartorya fumigata (strain ATCC MYA-4609 / Af293 / CBS 101355 / FGSC A1100) GN=rpl17 PE=3 SV=1	194	2e-101	771	186	159	79.57	839	282	9	191	-1	0
contig_983	1963	sp|Q9SA52|CP41B_ARATH	Chloroplast stem-loop binding protein of 41 kDa b, chloroplastic OS=Arabidopsis thaliana GN=CSP41B PE=1 SV=1	378	0	1440	330	297	78.18	418	1407	49	378	1	0
contig_984	1062	sp|Q9M7D1|TPSD8_ABIGR	Beta-phellandrene synthase, chloroplastic OS=Abies grandis GN=ag8 PE=1 SV=1	630	2e-96	782	285	198	53.68	1061	261	246	528	-2	0
contig_985	2674	sp|Q54W83|LSM1_DICDI	Probable U6 snRNA-associated Sm-like protein LSm1 OS=Dictyostelium discoideum GN=lsm1 PE=3 SV=1	129	9e-24	256	86	66	55.81	1662	1919	9	94	3	0
contig_986	1369	sp|O65639|CSP1_ARATH	Cold shock protein 1 OS=Arabidopsis thaliana GN=CSP1 PE=2 SV=1	299	7e-33	328	211	118	46.45	1265	660	8	214	-3	0
contig_987	3916	sp|Q91YE6|IPO9_MOUSE	Importin-9 OS=Mus musculus GN=Ipo9 PE=1 SV=3	1041	5e-153	1275	1026	542	29.73	3540	505	25	1036	-2	0
contig_988	411	sp|Q40392|TMVRN_NICGU	TMV resistance protein N OS=Nicotiana glutinosa GN=N PE=1 SV=1	1144	2e-14	180	133	76	36.09	6	401	240	367	3	0
contig_989	1129	sp|Q40392|TMVRN_NICGU	TMV resistance protein N OS=Nicotiana glutinosa GN=N PE=1 SV=1	1144	1e-48	371	248	144	35.48	743	15	276	520	-3	0
contig_990	1276	sp|Q40392|TMVRN_NICGU	TMV resistance protein N OS=Nicotiana glutinosa GN=N PE=1 SV=1	1144	8e-29	240	157	90	38.22	1276	809	256	409	-1	0
contig_991	2280	sp|Q40392|TMVRN_NICGU	TMV resistance protein N OS=Nicotiana glutinosa GN=N PE=1 SV=1	1144	5e-66	314	229	131	34.06	1861	1196	141	364	-3	0
contig_992	3428	sp|Q9FH83|WRK52_ARATH	Probable WRKY transcription factor 52 OS=Arabidopsis thaliana GN=WRKY52 PE=2 SV=3	1288	2e-29	208	138	79	39.86	2618	2208	173	303	-1	0
contig_993	572	sp|O80345|CDKF1_ARATH	Cyclin-dependent kinase F-1 OS=Arabidopsis thaliana GN=CDKF-1 PE=1 SV=1	479	1e-18	214	62	49	64.52	186	1	7	68	-3	0
contig_994	4156	sp|O23403|PPD1_ARATH	PsbP domain-containing protein 1, chloroplastic OS=Arabidopsis thaliana GN=PPD1 PE=1 SV=1	287	2e-86	737	246	183	59.76	1803	1066	43	287	-2	0
contig_995	2765	sp|Q8VY07|EPN1_ARATH	Clathrin interactor EPSIN 1 OS=Arabidopsis thaliana GN=EPSIN1 PE=1 SV=1	560	5e-77	684	562	295	36.83	408	2033	38	521	3	0
contig_997	1199	sp|Q8VZB9|R10A1_ARATH	60S ribosomal protein L10a-1 OS=Arabidopsis thaliana GN=RPL10AA PE=2 SV=1	216	5e-121	915	215	202	86.51	1062	418	2	216	-3	0
contig_998	1181	sp|Q8VZB9|R10A1_ARATH	60S ribosomal protein L10a-1 OS=Arabidopsis thaliana GN=RPL10AA PE=2 SV=1	216	2e-121	917	216	202	86.11	1004	357	1	216	-1	0
contig_999	2337	sp|Q6GMF8|RHDF1_DANRE	Inactive rhomboid protein 1 OS=Danio rerio GN=rhbdf1 PE=2 SV=1	857	4e-29	321	216	116	32.41	910	1557	654	848	1	0
contig_1000	1619	sp|O43022|YGV8_SCHPO	Uncharacterized protein C354.08c OS=Schizosaccharomyces pombe (strain 972 / ATCC 24843) GN=SPBC354.08c PE=4 SV=1	865	9e-16	207	317	144	24.29	1051	149	73	371	-2	0
contig_1002	3210	sp|Q9FUG4|XPB2_ARATH	DNA repair helicase XPB2 OS=Arabidopsis thaliana GN=XPB2 PE=2 SV=1	766	0	3300	733	661	84.86	2644	446	41	765	-3	0
contig_1003	4947	sp|Q84ZN6|CESA8_ORYSJ	Probable cellulose synthase A catalytic subunit 8 [UDP-forming] OS=Oryza sativa subsp. japonica GN=CESA8 PE=2 SV=1	1081	0	4500	1096	938	78.01	836	4087	1	1081	2	0
contig_1004	1391	sp|Q8LC03|ATB13_ARATH	Homeobox-leucine zipper protein ATHB-13 OS=Arabidopsis thaliana GN=ATHB-13 PE=2 SV=2	294	2e-45	419	188	122	47.87	271	822	1	180	1	0
contig_1005	2645	sp|Q9FKZ0|DRL43_ARATH	Probable disease resistance protein At5g66910 OS=Arabidopsis thaliana GN=At5g66910 PE=2 SV=1	815	4e-14	197	194	98	31.44	1200	1742	576	761	3	0
contig_1006	2830	sp|Q9FKZ0|DRL43_ARATH	Probable disease resistance protein At5g66910 OS=Arabidopsis thaliana GN=At5g66910 PE=2 SV=1	815	2e-12	184	122	66	32.79	1589	1954	644	762	2	0
contig_1007	1699	sp|Q6J163|5NG4_PINTA	Auxin-induced protein 5NG4 OS=Pinus taeda PE=2 SV=1	410	0	1385	390	317	69.74	1543	410	3	391	-1	0
contig_1008	5350	sp|Q6CQE5|TAR1_KLULA	Protein TAR1 OS=Kluyveromyces lactis (strain ATCC 8585 / CBS 2359 / DSM 70799 / NBRC 1267 / NRRL Y-1140 / WM37) GN=TAR1-A PE=4 SV=2	109	1e-21	242	103	62	51.46	3450	3151	7	109	-2	0
contig_1009	2950	sp|Q02028|HSP7S_PEA	Stromal 70 kDa heat shock-related protein, chloroplastic OS=Pisum sativum GN=HSP70 PE=1 SV=1	706	0	3006	711	639	83.97	260	2359	1	705	2	0
contig_1010	2335	sp|Q9SW96|SYNC1_ARATH	Asparagine--tRNA ligase, cytoplasmic 1 OS=Arabidopsis thaliana GN=SYNC1 PE=2 SV=1	572	0	2075	559	460	68.16	2326	665	16	572	-1	0
contig_1011	1289	sp|P27489|CB23_SOLLC	Chlorophyll a-b binding protein 13, chloroplastic OS=Solanum lycopersicum GN=CAB13 PE=1 SV=1	265	5e-158	1168	267	240	84.64	163	963	4	265	1	0
contig_1012	3025	sp|Q2QQS5|CCT14_ORYSJ	Cyclin-T1-4 OS=Oryza sativa subsp. japonica GN=CYCT1-1 PE=2 SV=1	543	8e-124	1014	272	228	69.12	360	1172	25	294	3	0
contig_1013	4018	sp|O23596|GLPT4_ARATH	Putative glycerol-3-phosphate transporter 4 OS=Arabidopsis thaliana GN=At4g17550 PE=3 SV=2	544	1e-177	1019	388	263	54.64	2708	1575	1	358	-3	0
contig_1014	1257	sp|Q9SZ46|C82C4_ARATH	Cytochrome P450 82C4 OS=Arabidopsis thaliana GN=CYP82C4 PE=2 SV=1	524	7e-126	978	433	279	44.57	2	1255	70	501	2	0
contig_1015	1091	sp|Q43068|C82A1_PEA	Cytochrome P450 82A1 (Fragment) OS=Pisum sativum GN=CYP82A1 PE=2 SV=2	544	2e-78	656	245	168	48.98	370	1083	259	503	1	0
contig_1016	431	sp|O49858|C82A3_SOYBN	Cytochrome P450 82A3 OS=Glycine max GN=CYP82A3 PE=2 SV=1	527	2e-51	446	139	98	57.55	3	419	380	518	3	0
contig_1017	2011	sp|P93563|GBB_SOLTU	Guanine nucleotide-binding protein subunit beta OS=Solanum tuberosum GN=GB1 PE=2 SV=1	377	6e-148	1135	384	256	58.59	415	1437	1	377	1	0
contig_1020	706	sp|P46285|S17P_WHEAT	Sedoheptulose-1,7-bisphosphatase, chloroplastic OS=Triticum aestivum PE=2 SV=1	393	2e-40	373	119	89	63.03	365	706	38	147	2	0
contig_1022	1121	sp|O94903|PROSC_HUMAN	Proline synthase co-transcribed bacterial homolog protein OS=Homo sapiens GN=PROSC PE=1 SV=1	275	4e-73	600	241	163	52.7	1084	395	16	255	-2	0
contig_1023	2092	sp|Q66GR0|FLA17_ARATH	Fasciclin-like arabinogalactan protein 17 OS=Arabidopsis thaliana GN=FLA17 PE=2 SV=1	458	2e-142	1109	416	304	60.34	1859	645	32	435	-3	0
contig_1024	1799	sp|Q8L493|BCAL3_ARATH	Branched-chain-amino-acid aminotransferase-like protein 3, chloroplastic OS=Arabidopsis thaliana GN=At5g57850 PE=2 SV=1	373	1e-125	980	337	245	57.57	1259	255	42	373	-1	0
contig_1025	1508	sp|Q9LQ73|PX11C_ARATH	Peroxisomal membrane protein 11C OS=Arabidopsis thaliana GN=PEX11C PE=1 SV=1	235	2e-122	937	246	210	71.95	1159	422	1	234	-2	0
contig_1027	6213	sp|Q9FPT1|UBP12_ARATH	Ubiquitin carboxyl-terminal hydrolase 12 OS=Arabidopsis thaliana GN=UBP12 PE=1 SV=2	1116	0	3364	823	713	77.28	5733	3280	11	823	-1	0
contig_1030	2273	sp|Q43116|PDI_RICCO	Protein disulfide-isomerase OS=Ricinus communis PE=1 SV=1	498	0	1631	491	394	59.06	2027	555	12	498	-1	0
contig_1031	6109	sp|Q9SCP9|VP371_ARATH	Vacuolar protein-sorting-associated protein 37 homolog 1 OS=Arabidopsis thaliana GN=VPS37-1 PE=1 SV=1	217	3e-48	453	158	119	56.96	761	297	58	215	-3	0
contig_1033	1173	sp|Q6DKC0|ERL2B_XENLA	Erlin-2-B OS=Xenopus laevis GN=erlin2-b PE=2 SV=1	330	2e-107	835	282	209	56.38	1173	328	48	328	-1	0
contig_1034	934	sp|Q5R7C5|ERLN2_PONAB	Erlin-2 OS=Pongo abelii GN=ERLIN2 PE=2 SV=1	339	1e-80	649	219	164	59.36	933	277	89	307	-2	0
contig_1035	1784	sp|Q9AT63|PDX1_GINBI	Probable pyridoxal biosynthesis protein PDX1 OS=Ginkgo biloba GN=PDX1 PE=2 SV=1	309	2e-124	966	287	237	63.07	1412	570	3	289	-1	0
contig_1040	1072	sp|Q9ZVX8|PIP28_ARATH	Probable aquaporin PIP2-8 OS=Arabidopsis thaliana GN=PIP2-8 PE=1 SV=1	278	8e-84	670	150	136	86	3	452	127	276	3	0
contig_1041	352	sp|Q9FI17|ARAE4_ARATH	Putative UDP-arabinose 4-epimerase 4 OS=Arabidopsis thaliana GN=At5g44480 PE=3 SV=1	436	5e-11	150	47	34	61.7	75	215	308	354	3	0
contig_1044	4247	sp|P43298|TMK1_ARATH	Probable receptor protein kinase TMK1 OS=Arabidopsis thaliana GN=TMK1 PE=1 SV=1	942	0	2306	961	630	50.05	680	3514	27	942	2	0
contig_1046	1446	sp|B0S1F7|DNAJ_FINM2	Chaperone protein DnaJ OS=Finegoldia magna (strain ATCC 29328) GN=dnaJ PE=3 SV=1	372	3e-11	166	67	46	55.22	298	498	5	65	1	0
contig_1047	8132	sp|Q7LHG5|YI31B_YEAST	Transposon Ty3-I Gag-Pol polyprotein OS=Saccharomyces cerevisiae (strain ATCC 204508 / S288c) GN=TY3B-I PE=3 SV=2	1498	1e-20	206	108	62	38.89	6669	6355	650	757	-3	0
contig_1050	1396	sp|P40392|RIC1_ORYSJ	Ras-related protein RIC1 OS=Oryza sativa subsp. japonica GN=RIC1 PE=2 SV=2	202	8e-123	932	203	184	85.22	1168	560	1	202	-1	0
contig_1051	1336	sp|Q9SVD7|UEV1D_ARATH	Ubiquitin-conjugating enzyme E2 variant 1D OS=Arabidopsis thaliana GN=UEV1D PE=1 SV=1	146	2e-88	696	146	135	86.99	384	821	1	146	3	0
contig_1052	750	sp|Q40143|CYSP3_SOLLC	Cysteine proteinase 3 OS=Solanum lycopersicum GN=CYP-3 PE=1 SV=1	356	5e-11	158	36	31	72.22	750	643	320	355	-1	0
contig_1053	463	sp|Q40143|CYSP3_SOLLC	Cysteine proteinase 3 OS=Solanum lycopersicum GN=CYP-3 PE=1 SV=1	356	1e-09	141	32	27	75	461	366	324	355	-3	0
contig_1055	2268	sp|Q9FVX2|PP129_ARATH	Pentatricopeptide repeat-containing protein At1g77360, mitochondrial OS=Arabidopsis thaliana GN=At1g77360 PE=2 SV=2	517	3e-77	675	433	242	34.87	1716	436	70	498	-1	0
contig_1056	2107	sp|Q9BRS2|RIOK1_HUMAN	Serine/threonine-protein kinase RIO1 OS=Homo sapiens GN=RIOK1 PE=1 SV=2	568	8e-159	1229	485	324	51.75	468	1883	113	565	3	0
contig_1057	1022	sp|P17648|ADH_FRAAN	Alcohol dehydrogenase OS=Fragaria ananassa GN=ADH PE=3 SV=2	380	0	1455	329	300	79.33	1	987	14	342	1	0
contig_1058	768	sp|Q01931|DS22_CRAPL	Desiccation stress protein DSP-22, chloroplastic OS=Craterostigma plantagineum GN=DSP-22 PE=2 SV=1	199	2e-23	222	81	63	46.91	202	444	75	155	1	0
contig_1059	6383	sp|Q54NA6|MYBL_DICDI	Myb-like protein L OS=Dictyostelium discoideum GN=mybL PE=3 SV=1	855	7e-61	590	378	209	39.15	3698	2616	412	788	-1	0
contig_1060	911	sp|P51567|AFC2_ARATH	Serine/threonine-protein kinase AFC2 OS=Arabidopsis thaliana GN=AFC2 PE=1 SV=1	427	2e-08	140	34	31	67.65	523	624	210	243	1	0
contig_1064	2860	sp|Q9LK64|AB3C_ARATH	ABC transporter C family member 3 OS=Arabidopsis thaliana GN=ABCC3 PE=1 SV=1	1514	0	3021	859	701	65.66	1	2571	668	1511	1	0
contig_1065	700	sp|Q9LK64|AB3C_ARATH	ABC transporter C family member 3 OS=Arabidopsis thaliana GN=ABCC3 PE=1 SV=1	1514	2e-11	163	88	45	43.18	436	699	1377	1424	1	0
contig_1066	497	sp|Q8VZZ4|AB6C_ARATH	ABC transporter C family member 6 OS=Arabidopsis thaliana GN=ABCC6 PE=2 SV=3	1466	6e-85	709	164	150	78.05	1	492	1251	1414	1	0
contig_1069	2809	sp|Q9C757|INT2_ARATH	Probable inositol transporter 2 OS=Arabidopsis thaliana GN=INT2 PE=1 SV=1	580	0	1938	583	466	66.21	2453	729	1	579	-3	0
contig_1073	1103	sp|P41636|4CL_PINTA	4-coumarate--CoA ligase OS=Pinus taeda GN=4CL PE=2 SV=1	537	1e-167	1252	369	299	62.6	4	1101	101	468	1	0
contig_1074	1266	sp|O24145|4CL1_TOBAC	4-coumarate--CoA ligase 1 OS=Nicotiana tabacum GN=4CL1 PE=2 SV=1	547	9e-100	768	219	182	63.47	446	1099	218	435	2	0
contig_1075	563	sp|Q6ZAC1|4CL5_ORYSJ	Probable 4-coumarate--CoA ligase 5 OS=Oryza sativa subsp. japonica GN=4CL5 PE=2 SV=1	539	1e-10	130	29	28	79.31	525	439	415	443	-3	0
contig_1077	2780	sp|Q38954|PHT21_ARATH	Inorganic phosphate transporter 2-1, chloroplastic OS=Arabidopsis thaliana GN=PHT2-1 PE=1 SV=1	587	0	1518	522	392	60.92	2180	642	66	583	-1	0
contig_1078	4446	sp|O22693|GOLS4_ARATH	Galactinol synthase 4 OS=Arabidopsis thaliana GN=GOLS4 PE=2 SV=1	334	3e-72	411	165	103	52.73	3402	2920	203	334	-1	0
contig_1079	3200	sp|A0SWL0|FRL2A_ARATH	FRIGIDA-like protein 2 OS=Arabidopsis thaliana GN=FRL2 PE=3 SV=1	473	2e-41	276	214	119	30.37	1001	1603	179	386	2	0
contig_1082	1934	sp|P28644|ROC1_SPIOL	28 kDa ribonucleoprotein, chloroplastic OS=Spinacia oleracea PE=1 SV=1	233	5e-50	453	222	142	47.3	381	1040	10	230	3	0
contig_1083	2784	sp|Q5MAU8|PPA27_ARATH	Probable inactive purple acid phosphatase 27 OS=Arabidopsis thaliana GN=PAP27 PE=2 SV=1	611	0	2209	617	491	65.32	578	2413	3	611	2	0
contig_1085	664	sp|Q9ZT66|E134_MAIZE	Endo-1,3;1,4-beta-D-glucanase OS=Zea mays PE=1 SV=1	303	2e-32	312	147	90	46.26	236	661	28	172	2	0
contig_1086	569	sp|Q9ZT66|E134_MAIZE	Endo-1,3;1,4-beta-D-glucanase OS=Zea mays PE=1 SV=1	303	3e-21	229	115	68	45.22	238	567	28	141	1	0
contig_1087	664	sp|Q09925|LCB2_SCHPO	Serine palmitoyltransferase 2 OS=Schizosaccharomyces pombe (strain 972 / ATCC 24843) GN=lcb2 PE=3 SV=1	603	3e-74	616	231	155	54.55	662	6	380	599	-3	0
contig_1089	6679	sp|Q8RWZ6|PIN4_ARATH	Auxin efflux carrier component 4 OS=Arabidopsis thaliana GN=PIN4 PE=1 SV=1	616	2e-150	1250	665	391	46.47	2414	4369	1	569	2	0
contig_1091	3501	sp|O04379|AGO1_ARATH	Protein argonaute 1 OS=Arabidopsis thaliana GN=AGO1 PE=1 SV=1	1048	0	1716	924	530	41.56	453	3146	162	1047	3	0
contig_1092	1859	sp|Q94CD1|HHT1_ARATH	Omega-hydroxypalmitate O-feruloyl transferase OS=Arabidopsis thaliana GN=HHT1 PE=1 SV=1	457	3e-69	607	458	236	32.97	84	1424	25	454	3	0
contig_1098	436	sp|Q41651|CYPB_VICFA	Peptidyl-prolyl cis-trans isomerase, chloroplastic OS=Vicia faba PE=1 SV=1	248	4e-18	201	138	68	34.78	22	435	92	212	1	0
contig_1099	2248	sp|Q9FIB6|PS12A_ARATH	26S proteasome non-ATPase regulatory subunit 12 homolog A OS=Arabidopsis thaliana GN=RPN5A PE=1 SV=1	442	0	1790	437	390	76.89	330	1640	5	441	3	0
contig_1100	1037	sp|Q38834|R13L4_ARATH	Disease resistance RPP13-like protein 4 OS=Arabidopsis thaliana GN=RPP13L4 PE=2 SV=2	852	2e-46	438	357	183	34.73	1024	2	151	501	-2	0
contig_1101	1187	sp|Q38834|R13L4_ARATH	Disease resistance RPP13-like protein 4 OS=Arabidopsis thaliana GN=RPP13L4 PE=2 SV=2	852	2e-47	450	358	189	36.31	32	1048	157	505	2	0
contig_1104	3546	sp|Q43007|PLDA1_ORYSJ	Phospholipase D alpha 1 OS=Oryza sativa subsp. japonica GN=PLD1 PE=1 SV=2	812	0	2853	656	584	78.35	2351	387	159	812	-2	0
contig_1105	2611	sp|Q01559|HMDH_NICSY	3-hydroxy-3-methylglutaryl-coenzyme A reductase OS=Nicotiana sylvestris GN=HMGR PE=2 SV=1	604	0	2077	567	462	69.31	2208	592	35	599	-2	0
contig_1106	1855	sp|Q9SAH9|CCR2_ARATH	Cinnamoyl-CoA reductase 2 OS=Arabidopsis thaliana GN=CCR2 PE=1 SV=1	332	4e-70	602	287	186	44.6	1663	806	36	317	-1	0
contig_1107	1785	sp|Q9SX77|UMP6_ARATH	Uncharacterized protein At1g47420, mitochondrial OS=Arabidopsis thaliana GN=At1g47420 PE=1 SV=1	257	3e-18	219	105	69	42.86	1471	1785	74	177	1	0
contig_1110	2484	sp|Q6H601|RH22_ORYSJ	DEAD-box ATP-dependent RNA helicase 22 OS=Oryza sativa subsp. japonica GN=Os09g0383400 PE=2 SV=2	577	0	1453	506	363	56.52	309	1814	77	568	3	0
contig_1111	4697	sp|B4DZS4|T11X1_HUMAN	T-complex protein 11 X-linked protein 1 OS=Homo sapiens GN=TCP11X1 PE=2 SV=1	312	2e-12	180	233	109	27.47	2124	1438	53	247	-3	0
contig_1112	4233	sp|Q0WV12|ANL2_ARATH	Homeobox-leucine zipper protein ANTHOCYANINLESS 2 OS=Arabidopsis thaliana GN=ANL2 PE=2 SV=1	802	0	2153	724	550	59.81	2714	561	103	802	-2	0
contig_1114	2233	sp|Q9FL41|WTR38_ARATH	WAT1-related protein At5g07050 OS=Arabidopsis thaliana GN=At5g07050 PE=2 SV=1	402	4e-123	977	332	240	56.33	1523	585	16	347	-3	0
contig_1115	1035	sp|Q3B6N5|PHS_PELLD	Putative pterin-4-alpha-carbinolamine dehydratase OS=Pelodictyon luteolum (strain DSM 273) GN=Plut_0106 PE=3 SV=2	114	1e-18	207	93	65	43.01	768	490	3	93	-1	0
contig_1116	2788	sp|Q94AI6|SEC6_ARATH	Exocyst complex component SEC6 OS=Arabidopsis thaliana GN=SEC6 PE=1 SV=1	752	0	2224	549	489	77.23	791	2428	204	751	2	0
contig_1119	1825	sp|Q9SY02|PP301_ARATH	Pentatricopeptide repeat-containing protein At4g02750 OS=Arabidopsis thaliana GN=PCMP-H24 PE=3 SV=1	781	5e-113	866	453	268	38.63	1824	484	257	701	-2	0
contig_1120	2872	sp|Q9SVP7|PP307_ARATH	Pentatricopeptide repeat-containing protein At4g13650 OS=Arabidopsis thaliana GN=PCMP-H42 PE=2 SV=2	1064	0	1684	873	503	38.14	2871	274	192	1064	-2	0
contig_1121	1216	sp|Q9SVL6|CRPM2_ARATH	Cold-regulated 413 plasma membrane protein 2 OS=Arabidopsis thaliana GN=COR413PM2 PE=2 SV=1	203	3e-79	636	199	156	62.81	282	872	1	199	3	0
contig_1123	1278	sp|Q9S9N9|CCR1_ARATH	Cinnamoyl-CoA reductase 1 OS=Arabidopsis thaliana GN=CCR1 PE=1 SV=1	344	9e-105	822	239	198	64.44	378	1094	11	249	3	0
contig_1124	1718	sp|Q0J709|UP12_ORYSJ	Unknown protein DS12 from 2D-PAGE of leaf, chloroplastic OS=Oryza sativa subsp. japonica GN=Os08g0242700 PE=4 SV=2	283	1e-47	419	129	100	62.79	420	797	126	254	3	0
contig_1125	3445	sp|Q9SGQ0|VOZ1_ARATH	Transcription factor VOZ1 OS=Arabidopsis thaliana GN=VOZ1 PE=1 SV=1	486	1e-164	1296	507	333	54.64	1863	412	1	484	-2	0
contig_1126	2082	sp|O49169|EF1A_MANES	Elongation factor 1-alpha OS=Manihot esculenta GN=EF1 PE=3 SV=1	449	0	2281	446	439	94.17	1962	625	1	446	-1	0
contig_1127	1147	sp|Q8VZ40|PUB14_ARATH	U-box domain-containing protein 14 OS=Arabidopsis thaliana GN=PUB14 PE=1 SV=1	632	3e-50	465	234	144	43.16	398	1042	210	437	2	0
contig_1130	13396	sp|Q5ZLC8|ANR52_CHICK	Serine/threonine-protein phosphatase 6 regulatory ankyrin repeat subunit C OS=Gallus gallus GN=ANKRD52 PE=2 SV=1	1073	3e-13	198	428	161	24.53	9383	10381	96	492	2	0
contig_1131	1514	sp|Q9LW32|PP258_ARATH	Pentatricopeptide repeat-containing protein At3g26782, mitochondrial OS=Arabidopsis thaliana GN=PCMP-H34 PE=2 SV=1	659	2e-68	605	213	152	52.58	1514	876	429	641	-1	0
contig_1132	533	sp|Q7Y211|PP285_ARATH	Pentatricopeptide repeat-containing protein At3g57430, chloroplastic OS=Arabidopsis thaliana GN=PCMP-H81 PE=2 SV=2	890	3e-44	269	74	59	67.57	230	9	799	872	-1	0
contig_1133	365	sp|Q7Y211|PP285_ARATH	Pentatricopeptide repeat-containing protein At3g57430, chloroplastic OS=Arabidopsis thaliana GN=PCMP-H81 PE=2 SV=2	890	5e-40	369	121	90	57.02	364	2	749	869	-2	0
contig_1134	2064	sp|Q9SZA7|DRL29_ARATH	Probable disease resistance protein At4g33300 OS=Arabidopsis thaliana GN=At4g33300 PE=2 SV=3	816	5e-51	305	265	121	30.94	1377	2063	541	803	3	0
contig_1136	4743	sp|Q6ZY51|PWD_ARATH	Phosphoglucan, water dikinase, chloroplastic OS=Arabidopsis thaliana GN=GWD3 PE=1 SV=1	1196	0	3497	1160	841	58.45	4248	868	46	1195	-1	0
contig_1137	2237	sp|Q14978|NOLC1_HUMAN	Nucleolar and coiled-body phosphoprotein 1 OS=Homo sapiens GN=NOLC1 PE=1 SV=2	699	3e-14	196	62	46	61.29	808	623	635	696	-2	0
contig_1138	3661	sp|F4J4N3|DIR17_ARATH	Dirigent protein 17 OS=Arabidopsis thaliana GN=DIR17 PE=2 SV=1	271	2e-07	138	57	38	50.88	2632	2793	54	110	1	0
contig_1139	1797	sp|Q9ZPS3|DCE4_ARATH	Glutamate decarboxylase 4 OS=Arabidopsis thaliana GN=GAD4 PE=2 SV=1	493	3e-160	1222	271	238	82.29	403	1176	71	341	1	0
contig_1140	4558	sp|Q6H6V4|ARFF_ORYSJ	Auxin response factor 6 OS=Oryza sativa subsp. japonica GN=ARF6 PE=1 SV=1	908	0	2575	937	671	58.8	3447	673	23	908	-2	0
contig_1141	910	sp|Q40392|TMVRN_NICGU	TMV resistance protein N OS=Nicotiana glutinosa GN=N PE=1 SV=1	1144	2e-15	197	283	133	28.27	137	901	71	317	2	0
contig_1142	888	sp|Q40392|TMVRN_NICGU	TMV resistance protein N OS=Nicotiana glutinosa GN=N PE=1 SV=1	1144	1e-25	278	328	160	28.66	1	879	26	317	1	0
contig_1143	1238	sp|Q680C0|GDL62_ARATH	GDSL esterase/lipase At4g10955 OS=Arabidopsis thaliana GN=At4g10955 PE=2 SV=1	350	2e-15	197	171	84	28.65	122	592	3	173	2	0
contig_1144	3993	sp|P49592|NC2B_ARATH	Protein Dr1 homolog OS=Arabidopsis thaliana GN=DR1 PE=2 SV=1	159	7e-49	449	131	100	67.94	3014	3406	16	144	2	0
contig_1147	3269	sp|Q9ZWJ9|ARR2_ARATH	Two-component response regulator ARR2 OS=Arabidopsis thaliana GN=ARR2 PE=1 SV=1	664	3e-120	1005	410	277	54.39	447	1637	18	409	3	0
contig_1148	1281	sp|Q0D5W6|SUI1_ORYSJ	Protein translation factor SUI1 homolog OS=Oryza sativa subsp. japonica GN=GOS2 PE=3 SV=1	115	3e-67	550	115	111	92.17	421	759	1	115	1	0
contig_1149	1666	sp|Q0WQF7|ODP21_ARATH	Dihydrolipoyllysine-residue acetyltransferase component 1 of pyruvate dehydrogenase complex, mitochondrial OS=Arabidopsis thaliana GN=LTA3 PE=1 SV=2	637	6e-161	1236	454	330	58.15	333	1661	196	637	3	0
contig_1150	660	sp|Q09020|PR4_PHAVU	Wound-induced basic protein OS=Phaseolus vulgaris GN=PR4 PE=2 SV=1	47	2e-19	204	48	44	83.33	186	329	1	47	3	0
contig_1152	2241	sp|Q6ZK48|SLU7_ORYSJ	Pre-mRNA-splicing factor SLU7 OS=Oryza sativa subsp. japonica GN=Os08g0127700 PE=2 SV=1	536	0	2205	536	472	78.92	2021	432	1	536	-2	0
contig_1153	744	sp|Q6ZK48|SLU7_ORYSJ	Pre-mRNA-splicing factor SLU7 OS=Oryza sativa subsp. japonica GN=Os08g0127700 PE=2 SV=1	536	6e-79	647	150	133	76.67	742	293	387	536	-3	0
contig_1154	4855	sp|Q54JE4|ODO1_DICDI	2-oxoglutarate dehydrogenase, mitochondrial OS=Dictyostelium discoideum GN=ogdh PE=3 SV=1	1013	0	2780	984	672	53.25	1531	4395	38	1006	1	0
contig_1157	386	sp|P46573|APK1B_ARATH	Protein kinase APK1B, chloroplastic OS=Arabidopsis thaliana GN=APK1B PE=2 SV=2	412	2e-08	132	29	26	75.86	89	3	122	150	-1	0
contig_1158	2494	sp|Q06548|APK1A_ARATH	Protein kinase APK1A, chloroplastic OS=Arabidopsis thaliana GN=APK1A PE=2 SV=1	410	4e-174	1327	366	293	68.85	1676	588	1	354	-3	0
contig_1159	4012	sp|Q9LKA4|UBA2C_ARATH	UBP1-associated protein 2C OS=Arabidopsis thaliana GN=UBA2C PE=2 SV=1	404	4e-51	487	200	136	46	2642	3229	57	256	2	0
contig_1162	2441	sp|Q04468|TCMO_HELTU	Trans-cinnamate 4-monooxygenase OS=Helianthus tuberosus GN=CYP73A1 PE=1 SV=1	505	0	2202	504	452	81.35	1958	462	1	504	-1	0
contig_1163	22348	sp|Q7TP47|HNRPQ_RAT	Heterogeneous nuclear ribonucleoprotein Q OS=Rattus norvegicus GN=Syncrip PE=2 SV=1	533	3e-34	370	260	145	34.62	21249	20473	73	318	-2	0
contig_1164	2079	sp|Q42586|UMPS_ARATH	Uridine 5'-monophosphate synthase OS=Arabidopsis thaliana GN=PYRE-F PE=2 SV=2	476	0	1674	469	386	68.02	1886	489	3	470	-2	0
contig_1165	718	sp|O49675|CCD4_ARATH	Probable carotenoid cleavage dioxygenase 4, chloroplastic OS=Arabidopsis thaliana GN=CCD4 PE=1 SV=1	595	1e-34	337	111	80	59.46	323	3	73	183	-3	0
contig_1166	301	sp|Q07760|RL23_TOBAC	60S ribosomal protein L23 OS=Nicotiana tabacum GN=RPL23 PE=2 SV=1	140	2e-12	153	30	30	100	301	212	111	140	-1	0
contig_1167	558	sp|Q07760|RL23_TOBAC	60S ribosomal protein L23 OS=Nicotiana tabacum GN=RPL23 PE=2 SV=1	140	6e-92	693	138	136	97.1	144	557	1	138	3	0
contig_1168	4234	sp|A4GYN8|RR12B_POPTR	30S ribosomal protein S12-B, chloroplastic OS=Populus trichocarpa GN=rps12-B PE=3 SV=1	135	5e-45	418	95	87	84.21	286	2	33	127	-1	0
contig_1169	1574	sp|Q96291|BAS1A_ARATH	2-Cys peroxiredoxin BAS1, chloroplastic OS=Arabidopsis thaliana GN=BAS1 PE=1 SV=2	266	8e-134	1017	196	193	94.39	461	1048	71	266	2	0
contig_1170	766	sp|Q9T0H9|GDT12_ARATH	GDT1-like protein 2, chloroplastic OS=Arabidopsis thaliana GN=At4g13590 PE=1 SV=2	359	1e-28	290	73	64	78.08	1	219	287	359	1	0
contig_1171	608	sp|O96552|CHMP1_DICDI	Charged multivesicular body protein 1 OS=Dictyostelium discoideum GN=chmp1 PE=3 SV=1	192	5e-34	314	152	101	44.08	1	456	47	191	1	0
contig_1172	2970	sp|O49856|FTRC_SOYBN	Ferredoxin-thioredoxin reductase catalytic chain, chloroplastic OS=Glycine max GN=FTRC PE=1 SV=1	144	1e-46	427	98	86	82.65	104	385	26	122	2	0
contig_1175	1270	sp|Q9LZ25|DRL30_ARATH	Probable disease resistance protein At5g04720 OS=Arabidopsis thaliana GN=At5g04720 PE=2 SV=1	811	2e-35	360	191	109	42.41	687	1256	203	376	3	0
contig_1176	4020	sp|Q9LVC3|PUM12_ARATH	Pumilio homolog 12 OS=Arabidopsis thaliana GN=APUM12 PE=2 SV=2	596	1e-137	1133	432	298	52.31	2030	753	203	596	-2	0
contig_1178	23390	sp|P10978|POLX_TOBAC	Retrovirus-related Pol polyprotein from transposon TNT 1-94 OS=Nicotiana tabacum PE=2 SV=1	1328	1e-155	1064	957	467	30.09	1024	3825	213	1093	1	0
contig_1179	786	sp|O24058|MT2_MALDO	Metallothionein-like protein type 2 OS=Malus domestica GN=MT1 PE=3 SV=1	79	5e-11	147	65	42	52.31	520	338	15	79	-3	0
contig_1180	3058	sp|Q80TM6|R3HD2_MOUSE	R3H domain-containing protein 2 OS=Mus musculus GN=R3hdm2 PE=1 SV=2	1044	8e-10	162	158	84	31.65	2459	1998	154	299	-3	0
contig_1181	884	sp|Q96276|MYB23_ARATH	Transcription factor MYB23 OS=Arabidopsis thaliana GN=MYB23 PE=1 SV=1	219	2e-11	159	50	35	60	752	603	86	135	-1	0
contig_1182	2811	sp|O22264|MYB12_ARATH	Transcription factor MYB12 OS=Arabidopsis thaliana GN=MYB12 PE=2 SV=1	371	7e-52	485	149	112	61.07	1488	1934	1	142	3	0
contig_1183	1679	sp|Q9SSB5|PRS7A_ARATH	26S protease regulatory subunit 7 homolog A OS=Arabidopsis thaliana GN=RPT1A PE=1 SV=1	426	0	2070	398	395	97.49	3	1196	29	426	3	0
contig_1184	403	sp|Q9SZA7|DRL29_ARATH	Probable disease resistance protein At4g33300 OS=Arabidopsis thaliana GN=At4g33300 PE=2 SV=3	816	9e-14	113	66	34	40.91	401	216	354	419	-3	0
contig_1185	319	sp|Q9SZA7|DRL29_ARATH	Probable disease resistance protein At4g33300 OS=Arabidopsis thaliana GN=At4g33300 PE=2 SV=3	816	3e-25	258	105	68	45.71	317	3	354	458	-3	0
contig_1188	2944	sp|Q6Z8C8|CDKF4_ORYSJ	Cyclin-dependent kinase F-4 OS=Oryza sativa subsp. japonica GN=CDKF-4 PE=2 SV=1	459	2e-169	1313	360	289	66.67	1084	2154	1	360	1	0
contig_1189	2336	sp|Q5ZLN0|LRC40_CHICK	Leucine-rich repeat-containing protein 40 OS=Gallus gallus GN=LRRC40 PE=2 SV=1	603	2e-15	207	153	93	35.95	1803	1351	120	271	-3	0
contig_1190	3710	sp|Q9ZWA6|MGP_ARATH	Zinc finger protein MAGPIE OS=Arabidopsis thaliana GN=MGP PE=1 SV=1	506	1e-103	881	167	161	86.83	1521	2021	41	207	3	0
contig_1192	2082	sp|Q5ZLF0|F10A1_CHICK	Hsc70-interacting protein OS=Gallus gallus GN=ST13 PE=2 SV=1	361	9e-98	799	399	260	48.12	249	1439	1	357	3	0
contig_1193	2717	sp|O81316|SCL6_ARATH	Scarecrow-like protein 6 OS=Arabidopsis thaliana GN=SCL6 PE=1 SV=1	558	8e-71	638	373	222	40.21	1126	29	203	555	-2	0
contig_1194	1084	sp|Q9LUQ6|RL192_ARATH	60S ribosomal protein L19-2 OS=Arabidopsis thaliana GN=RPL19B PE=2 SV=1	209	2e-113	860	194	178	86.08	234	812	1	194	3	0
contig_1197	1262	sp|Q9M3V8|RS6_ASPOF	40S ribosomal protein S6 OS=Asparagus officinalis GN=rps6 PE=2 SV=1	251	1e-157	1163	245	234	91.02	1041	307	1	243	-3	0
contig_1198	1341	sp|Q9M3V8|RS6_ASPOF	40S ribosomal protein S6 OS=Asparagus officinalis GN=rps6 PE=2 SV=1	251	9e-158	1166	246	235	91.06	1063	326	1	243	-3	0
contig_1199	1810	sp|Q48F95|RECX_PSE14	Regulatory protein RecX OS=Pseudomonas syringae pv. phaseolicola (strain 1448A / Race 6) GN=recX PE=3 SV=1	155	1e-07	133	140	72	30.71	982	1398	27	148	1	0
contig_1200	6310	sp|P18616|NRPB1_ARATH	DNA-directed RNA polymerase II subunit 1 OS=Arabidopsis thaliana GN=NRPB1 PE=1 SV=3	1839	0	7540	1823	1611	80.75	5626	434	1	1817	-1	0
contig_1202	1922	sp|Q0TFJ7|RHMA_ECOL5	2-keto-3-deoxy-L-rhamnonate aldolase OS=Escherichia coli O6:K15:H31 (strain 536 / UPEC) GN=rhmA PE=3 SV=1	267	1e-39	379	251	137	33.07	445	1188	1	246	1	0
contig_1203	2307	sp|Q8LB72|PHR2_ARATH	Blue-light photoreceptor PHR2 OS=Arabidopsis thaliana GN=PHR2 PE=2 SV=2	447	2e-155	1201	348	278	65.8	1498	455	104	447	-3	0
contig_1204	1685	sp|Q5RAI8|CPSF5_PONAB	Cleavage and polyadenylation specificity factor subunit 5 OS=Pongo abelii GN=NUDT21 PE=2 SV=1	227	3e-76	631	190	139	61.58	419	988	36	224	2	0
contig_1205	3223	sp|Q41558|HBP1C_WHEAT	Transcription factor HBP-1b(c1) (Fragment) OS=Triticum aestivum PE=1 SV=2	476	6e-160	1258	357	290	70.31	2174	3214	126	476	2	0
contig_1209	783	sp|Q9LT08|PSDE_ARATH	26S proteasome non-ATPase regulatory subunit 14 homolog OS=Arabidopsis thaliana GN=RPN11 PE=1 SV=1	308	5e-161	1174	263	229	84.79	783	1	25	287	-1	0
contig_1210	1101	sp|Q2N2K1|PHYK1_SOYBN	Probable phytol kinase 1, chloroplastic OS=Glycine max PE=2 SV=1	302	1e-32	323	86	70	68.6	842	1099	118	203	2	0
contig_1212	5597	sp|Q40392|TMVRN_NICGU	TMV resistance protein N OS=Nicotiana glutinosa GN=N PE=1 SV=1	1144	6e-83	586	892	392	27.13	4909	2318	158	937	-2	0
contig_1213	2060	sp|Q9ASU7|PPAN_ARATH	Peter Pan-like protein OS=Arabidopsis thaliana GN=PPAN PE=1 SV=1	345	3e-136	1055	274	239	69.34	1606	785	31	303	-2	0
contig_1214	2796	sp|Q42699|METE_CATRO	5-methyltetrahydropteroyltriglutamate--homocysteine methyltransferase OS=Catharanthus roseus GN=METE PE=2 SV=1	765	0	2162	512	453	76.95	313	1845	33	543	1	0
contig_1215	1877	sp|Q9LY66|RK1_ARATH	50S ribosomal protein L1, chloroplastic OS=Arabidopsis thaliana GN=RPL1 PE=1 SV=1	346	1e-133	1033	266	230	73.31	1114	326	79	344	-2	0
contig_1216	569	sp|P57108|GSTZ_EUPES	Glutathione S-transferase zeta class OS=Euphorbia esula PE=2 SV=1	225	2e-51	433	149	111	55.03	3	446	73	221	3	0
contig_1217	526	sp|P57108|GSTZ_EUPES	Glutathione S-transferase zeta class OS=Euphorbia esula PE=2 SV=1	225	3e-43	377	134	99	53.73	1	399	88	221	1	0
contig_1219	5288	sp|A4IF62|RPC1_BOVIN	DNA-directed RNA polymerase III subunit RPC1 OS=Bos taurus GN=POLR3A PE=2 SV=1	1390	0	3083	1217	826	51.85	4904	1311	3	1202	-1	0
contig_1220	1932	sp|Q9LTA3|U91C1_ARATH	UDP-glycosyltransferase 91C1 OS=Arabidopsis thaliana GN=UGT91C1 PE=2 SV=1	460	2e-78	671	441	242	35.83	1827	526	2	438	-1	0
contig_1221	1781	sp|P51845|PDC1_TOBAC	Pyruvate decarboxylase 1 (Fragment) OS=Nicotiana tabacum GN=PDC1 PE=2 SV=1	418	1e-39	310	100	72	63	975	676	239	338	-3	0
contig_1223	1822	sp|Q9LK31|Y3272_ARATH	Kelch repeat-containing protein At3g27220 OS=Arabidopsis thaliana GN=At3g27220 PE=1 SV=1	426	9e-168	1266	331	272	67.37	1346	354	97	426	-3	0
contig_1224	1331	sp|Q07098|PP2A2_ARATH	Serine/threonine-protein phosphatase PP2A-2 catalytic subunit OS=Arabidopsis thaliana GN=PP2A2 PE=1 SV=1	306	8e-77	633	121	117	90.91	1331	969	186	306	-1	0
contig_1227	2340	sp|Q7XJE6|MCA1_ARATH	Metacaspase-1 OS=Arabidopsis thaliana GN=AMC1 PE=1 SV=1	367	1e-174	1321	364	292	71.15	1586	507	14	367	-2	0
contig_1228	2234	sp|A2YXC7|GDT14_ORYSI	GDT1-like protein 4 OS=Oryza sativa subsp. indica GN=OsI_29993 PE=3 SV=1	281	3e-20	237	62	54	77.42	188	3	57	118	-1	0
contig_1229	8228	sp|H3K2Y6|MED12_ARATH	Mediator of RNA polymerase II transcription subunit 12 OS=Arabidopsis thaliana GN=MED12 PE=1 SV=1	2235	0	4106	2348	1394	42.38	1042	7887	1	2235	1	0
contig_1231	2449	sp|Q9SX98|LHTL8_ARATH	Lysine histidine transporter-like 8 OS=Arabidopsis thaliana GN=AATL1 PE=1 SV=1	519	0	707	204	164	70.1	1368	757	314	517	-2	0
contig_1232	2770	sp|Q9SF32|IQD1_ARATH	Protein IQ-DOMAIN 1 OS=Arabidopsis thaliana GN=IQD1 PE=1 SV=1	454	2e-55	466	302	185	41.39	1587	712	144	425	-2	0
contig_1237	864	sp|P46297|RS23_FRAAN	40S ribosomal protein S23 OS=Fragaria ananassa GN=RPS23 PE=2 SV=1	142	5e-93	712	142	139	96.48	116	541	1	142	2	0
contig_1239	2398	sp|Q04737|Y751_SYNY3	TPR repeat-containing protein slr0751 OS=Synechocystis sp. (strain PCC 6803 / Kazusa) GN=slr0751 PE=4 SV=1	248	4e-10	156	177	77	24.86	1673	1143	64	240	-3	0
contig_1240	3200	sp|Q9I7W5|SAS10_DROME	Something about silencing protein 10 OS=Drosophila melanogaster GN=Sas10 PE=1 SV=2	428	3e-19	236	74	58	58.11	2026	2247	354	427	1	0
contig_1241	1338	sp|Q9LFR7|CXE17_ARATH	Probable carboxylesterase 17 OS=Arabidopsis thaliana GN=CXE17 PE=2 SV=1	344	7e-49	445	319	169	34.48	47	991	28	329	2	0
contig_1242	1070	sp|F1SWA0|ZERSY_ZINZE	Zerumbone synthase OS=Zingiber zerumbet GN=ZSD1 PE=1 SV=1	267	6e-89	703	267	187	51.69	219	1001	2	267	3	0
contig_1243	1571	sp|Q94F47|UBC28_ARATH	Ubiquitin-conjugating enzyme E2 28 OS=Arabidopsis thaliana GN=UBC28 PE=2 SV=1	148	2e-37	351	69	67	94.2	91	297	1	69	1	0
contig_1245	2035	sp|Q9ZSK5|ZOG_PHALU	Zeatin O-glucosyltransferase OS=Phaseolus lunatus GN=ZOG1 PE=2 SV=1	459	4e-77	665	451	244	37.69	254	1564	12	430	2	0
contig_1249	1385	sp|Q9SB67|NRT32_ARATH	High-affinity nitrate transporter 3.2 OS=Arabidopsis thaliana GN=NRT3.2 PE=2 SV=1	209	7e-37	351	159	100	43.4	669	1103	47	204	3	0
contig_1250	5738	sp|Q54F23|MROH1_DICDI	Maestro heat-like repeat-containing protein family member 1 OS=Dictyostelium discoideum GN=mroh1 PE=4 SV=1	1647	3e-102	943	940	470	26.49	335	3115	1	886	2	0
contig_1251	1566	sp|E3SXU5|BHLHM_PEA	Truncated basic helix-loop-helix protein A OS=Pisum sativum GN=BHLH PE=4 SV=1	358	1e-98	791	209	170	68.42	949	335	12	220	-3	0
contig_1252	1867	sp|P18616|NRPB1_ARATH	DNA-directed RNA polymerase II subunit 1 OS=Arabidopsis thaliana GN=NRPB1 PE=1 SV=3	1839	0	2934	621	585	86.63	3	1865	786	1406	3	0
contig_1253	3728	sp|Q8GU88|PDR7_ORYSJ	Putative pleiotropic drug resistance protein 7 OS=Oryza sativa subsp. japonica GN=PDR7 PE=3 SV=1	1444	2e-12	185	129	65	34.88	400	786	727	822	1	0
contig_1255	1631	sp|Q9SQT8|DHQSD_ARATH	Bifunctional 3-dehydroquinate dehydratase/shikimate dehydrogenase, chloroplastic OS=Arabidopsis thaliana GN=EMB3004 PE=1 SV=1	603	2e-177	1341	478	352	57.74	209	1630	76	542	2	0
contig_1256	466	sp|A4UHT7|SALR_PAPBR	Salutaridine reductase OS=Papaver bracteatum GN=SALR PE=1 SV=1	311	3e-15	181	68	47	48.53	3	206	197	264	3	0
contig_1257	390	sp|A4UHT7|SALR_PAPBR	Salutaridine reductase OS=Papaver bracteatum GN=SALR PE=1 SV=1	311	1e-15	183	68	46	50	6	209	197	264	3	0
contig_1258	2531	sp|P21239|RUB1_BRANA	RuBisCO large subunit-binding protein subunit alpha, chloroplastic (Fragment) OS=Brassica napus PE=2 SV=2	546	0	2374	546	508	83.33	449	2086	1	546	2	0
contig_1259	1748	sp|O22769|NDUV2_ARATH	NADH dehydrogenase [ubiquinone] flavoprotein 2, mitochondrial OS=Arabidopsis thaliana GN=At4g02580 PE=1 SV=3	255	2e-132	1012	230	206	78.26	276	965	26	255	3	0
contig_1260	2101	sp|Q9FEB5|DSP4_ARATH	Phosphoglucan phosphatase DSP4, chloroplastic OS=Arabidopsis thaliana GN=DSP4 PE=1 SV=1	379	4e-137	1066	309	239	62.78	1443	517	70	377	-2	0
contig_1261	1143	sp|P51566|AFC1_ARATH	Serine/threonine-protein kinase AFC1 OS=Arabidopsis thaliana GN=AFC1 PE=2 SV=2	467	2e-95	766	220	174	65.91	1142	483	106	316	-2	0
contig_1263	6213	sp|Q6AX33|MAST3_XENLA	Microtubule-associated serine/threonine-protein kinase 3 OS=Xenopus laevis GN=mast3 PE=2 SV=1	1482	4e-83	785	333	213	45.05	3843	4835	390	703	3	0
contig_1264	1457	sp|Q8RWE5|PIRL8_ARATH	Plant intracellular Ras-group-related LRR protein 8 OS=Arabidopsis thaliana GN=PIRL8 PE=2 SV=1	383	7e-77	643	337	208	45.1	1117	146	56	383	-2	0
contig_1265	2803	sp|Q8RJP2|RHIE_DICD3	Rhamnogalacturonate lyase OS=Dickeya dadantii (strain 3937) GN=rhiE PE=1 SV=1	578	4e-31	335	632	260	24.05	407	2266	35	576	2	0
contig_1268	1582	sp|Q9M2E8|HDG1_ARATH	Homeobox-leucine zipper protein HDG1 OS=Arabidopsis thaliana GN=HDG1 PE=2 SV=1	808	5e-82	710	369	224	44.44	605	1579	34	394	2	0
contig_1269	2905	sp|Q8RWS9|CNGC5_ARATH	Probable cyclic nucleotide-gated ion channel 5 OS=Arabidopsis thaliana GN=CNGC5 PE=2 SV=1	717	0	2408	724	554	64.5	403	2556	1	717	1	0
contig_1272	2140	sp|O23140|AP2M_ARATH	AP-2 complex subunit mu OS=Arabidopsis thaliana GN=AP2M PE=1 SV=1	438	0	2200	438	424	92.47	1949	636	1	438	-3	0
contig_1273	1893	sp|Q42546|DPNP1_ARATH	SAL1 phosphatase OS=Arabidopsis thaliana GN=SAL1 PE=1 SV=1	353	1e-158	1201	351	277	66.38	1641	595	1	351	-1	0
contig_1274	2816	sp|Q9XEC3|WRK42_ARATH	Probable WRKY transcription factor 42 OS=Arabidopsis thaliana GN=WRKY42 PE=2 SV=1	528	3e-78	691	417	237	41.73	531	1730	53	417	3	0
contig_1275	965	sp|Q9C5T4|WRK18_ARATH	WRKY transcription factor 18 OS=Arabidopsis thaliana GN=WRKY18 PE=1 SV=2	310	4e-23	251	163	85	39.26	657	172	180	310	-3	0
contig_1277	2525	sp|Q8VXZ0|NUD20_ARATH	Nudix hydrolase 20, chloroplastic OS=Arabidopsis thaliana GN=NUDT20 PE=2 SV=1	374	9e-19	229	67	50	64.18	2319	2519	244	310	3	0
contig_1281	481	sp|Q9LZ76|PHYK1_ARATH	Phytol kinase 1, chloroplastic OS=Arabidopsis thaliana GN=VTE5 PE=1 SV=1	304	9e-34	316	98	75	57.14	481	188	205	302	-1	0
contig_1283	2234	sp|Q9ZWR1|CFI_CITSI	Chalcone--flavonone isomerase OS=Citrus sinensis GN=CHI PE=2 SV=1	222	5e-68	584	186	143	60.22	1788	1231	36	221	-3	0
contig_1284	3160	sp|P03554|POL_CAMVS	Enzymatic polyprotein OS=Cauliflower mosaic virus (strain Strasbourg) GN=ORF V PE=3 SV=1	679	2e-06	134	235	104	29.79	950	315	266	493	-3	0
contig_1285	905	sp|P16972|FER2_ARATH	Ferredoxin-2, chloroplastic OS=Arabidopsis thaliana GN=FD2 PE=1 SV=1	148	2e-49	422	157	111	54.78	903	451	1	148	-3	0
contig_1287	1388	sp|P30352|SRSF2_CHICK	Serine/arginine-rich splicing factor 2 OS=Gallus gallus GN=SRSF2 PE=2 SV=1	221	1e-14	188	69	52	50.72	1118	912	25	93	-1	0
contig_1288	1144	sp|P30352|SRSF2_CHICK	Serine/arginine-rich splicing factor 2 OS=Gallus gallus GN=SRSF2 PE=2 SV=1	221	1e-14	185	69	52	50.72	1142	936	25	93	-3	0
contig_1291	4317	sp|Q9MAA7|GID1A_ARATH	Gibberellin receptor GID1A OS=Arabidopsis thaliana GN=GID1A PE=1 SV=1	345	4e-151	1207	332	265	66.87	1643	663	13	341	-2	0
contig_1292	8288	sp|P0CB22|ATX2_ARATH	Histone-lysine N-methyltransferase ATX2 OS=Arabidopsis thaliana GN=ATX2 PE=2 SV=1	1083	4e-06	135	105	48	34.29	5434	5120	205	306	-2	0
contig_1294	2503	sp|Q56XR7|STR4A_ARATH	Rhodanese-like domain-containing protein 4A, chloroplastic OS=Arabidopsis thaliana GN=STR4A PE=2 SV=1	264	2e-23	262	165	91	35.15	698	1192	75	237	2	0
contig_1295	1124	sp|Q9C9Z5|NDUA1_ARATH	NADH dehydrogenase [ubiquinone] 1 alpha subcomplex subunit 1 OS=Arabidopsis thaliana GN=At3g08610 PE=3 SV=1	65	2e-23	239	65	53	66.15	942	748	1	65	-3	0
contig_1296	6800	sp|Q6GLQ4|PP1RA_XENLA	Serine/threonine-protein phosphatase 1 regulatory subunit 10 OS=Xenopus laevis GN=ppp1r10 PE=2 SV=1	819	5e-06	133	131	63	29.01	4689	4306	36	147	-3	0
contig_1299	5726	sp|Q69RJ0|GLTB_ORYSJ	Ferredoxin-dependent glutamate synthase, chloroplastic OS=Oryza sativa subsp. japonica GN=GLU PE=2 SV=2	1615	0	6909	1525	1388	81.9	578	5152	76	1600	2	0
contig_1303	4344	sp|O64477|Y2913_ARATH	G-type lectin S-receptor-like serine/threonine-protein kinase At2g19130 OS=Arabidopsis thaliana GN=At2g19130 PE=2 SV=1	828	0	1691	693	463	50.65	2275	290	119	794	-3	0
contig_1304	2501	sp|Q6X5Y6|WRI1_ARATH	Ethylene-responsive transcription factor WRI1 OS=Arabidopsis thaliana GN=WRI1 PE=2 SV=1	430	2e-36	371	129	93	53.49	2500	2114	102	230	-2	0
contig_1305	795	sp|O04153|CALR3_ARATH	Calreticulin-3 OS=Arabidopsis thaliana GN=CRT3 PE=2 SV=2	424	1e-62	530	175	138	67.43	795	271	256	424	-1	0
contig_1306	1538	sp|Q94B60|CLPP4_ARATH	ATP-dependent Clp protease proteolytic subunit 4, chloroplastic OS=Arabidopsis thaliana GN=CLPP4 PE=1 SV=1	292	4e-90	727	247	185	57.49	1183	452	51	292	-2	0
contig_1309	5708	sp|O60177|YG42_SCHPO	Uncharacterized ATP-dependent helicase C23E6.02 OS=Schizosaccharomyces pombe (strain 972 / ATCC 24843) GN=SPBC23E6.02 PE=3 SV=1	1040	3e-99	900	930	438	29.03	4007	1293	253	1040	-1	0
contig_1310	2902	sp|F4KCL7|OE64M_ARATH	Outer envelope protein 64, mitochondrial OS=Arabidopsis thaliana GN=OM64 PE=1 SV=1	603	0	1646	593	424	54.64	2770	1001	12	601	-1	0
contig_1311	1512	sp|Q941Q3|C3H37_ARATH	Zinc finger CCCH domain-containing protein 37 OS=Arabidopsis thaliana GN=HUA1 PE=1 SV=1	524	7e-77	655	305	177	45.9	1512	667	224	504	-1	0
contig_1312	4788	sp|Q6ZI17|OML2_ORYSJ	Protein MEI2-like 2 OS=Oryza sativa subsp. japonica GN=ML2 PE=2 SV=1	848	0	1142	562	344	48.04	2743	1115	216	723	-3	0
contig_1313	2624	sp|Q9LR67|PPR9_ARATH	Pentatricopeptide repeat-containing protein At1g03560, mitochondrial OS=Arabidopsis thaliana GN=At1g03560 PE=2 SV=1	660	0	1482	584	399	48.63	541	2289	103	655	1	0
contig_1314	1907	sp|Q9ZU52|ALFC3_ARATH	Probable fructose-bisphosphate aldolase 3, chloroplastic OS=Arabidopsis thaliana GN=FBA3 PE=1 SV=1	391	0	1659	359	333	84.68	307	1383	34	391	1	0
contig_1318	2702	sp|Q3ME71|RIMM_ANAVT	Probable 16S rRNA-processing protein RimM OS=Anabaena variabilis (strain ATCC 29413 / PCC 7937) GN=rimM PE=3 SV=1	233	3e-39	380	198	114	43.94	483	1076	48	230	3	0
contig_1321	1972	sp|Q93ZR6|WSD1_ARATH	O-acyltransferase WSD1 OS=Arabidopsis thaliana GN=WSD1 PE=2 SV=1	481	4e-57	524	478	236	30.13	54	1445	17	475	3	0
contig_1322	1171	sp|P0A4B7|RS21A_NOSS1	30S ribosomal protein S21 A OS=Nostoc sp. (strain PCC 7120 / UTEX 2576) GN=rpsU1 PE=3 SV=1	62	2e-07	124	57	38	42.11	806	636	4	60	-3	0
contig_1325	1053	sp|Q96520|PER12_ARATH	Peroxidase 12 OS=Arabidopsis thaliana GN=PER12 PE=1 SV=1	358	5e-109	844	245	188	62.45	781	47	40	284	-3	0
contig_1326	559	sp|Q96520|PER12_ARATH	Peroxidase 12 OS=Arabidopsis thaliana GN=PER12 PE=1 SV=1	358	4e-82	648	185	145	64.32	559	5	120	304	-1	0
contig_1327	699	sp|Q96520|PER12_ARATH	Peroxidase 12 OS=Arabidopsis thaliana GN=PER12 PE=1 SV=1	358	5e-70	572	201	146	55.72	95	697	13	210	2	0
contig_1328	2182	sp|P84516|PER1_SORBI	Cationic peroxidase SPC4 OS=Sorghum bicolor GN=Sb03g046810 PE=1 SV=2	362	4e-52	481	138	106	66.67	157	567	34	171	1	0
contig_1330	2430	sp|Q9M345|LRK42_ARATH	L-type lectin-domain containing receptor kinase IV.2 OS=Arabidopsis thaliana GN=LECRK42 PE=2 SV=1	677	0	1435	619	400	50.4	289	2061	22	630	1	0
contig_1331	1099	sp|Q9SS90|RGLG1_ARATH	E3 ubiquitin-protein ligase RGLG1 OS=Arabidopsis thaliana GN=RGLG1 PE=1 SV=1	489	4e-69	504	185	127	56.76	885	334	319	489	-2	0
contig_1332	1439	sp|Q9LT96|Y5977_ARATH	Probable leucine-rich repeat receptor-like protein kinase At5g49770 OS=Arabidopsis thaliana GN=At5g49770 PE=2 SV=1	946	3e-114	936	432	288	50.69	169	1437	392	812	1	0
contig_1333	1466	sp|Q60HC3|HNRPF_MACFA	Heterogeneous nuclear ribonucleoprotein F OS=Macaca fascicularis GN=HNRNPF PE=2 SV=3	415	1e-22	256	170	96	35.29	576	1070	12	161	3	0
contig_1334	1901	sp|Q949Q0|GPDA2_ARATH	Glycerol-3-phosphate dehydrogenase [NAD(+)] 2, chloroplastic OS=Arabidopsis thaliana GN=GLY1 PE=1 SV=1	420	8e-126	988	338	243	60.95	290	1291	1	317	2	0
contig_1335	1189	sp|Q9S9N9|CCR1_ARATH	Cinnamoyl-CoA reductase 1 OS=Arabidopsis thaliana GN=CCR1 PE=1 SV=1	344	4e-105	595	170	135	62.35	1144	635	11	180	-1	0
contig_1337	4697	sp|P0CB26|Y1089_ARATH	Uncharacterized protein At1g10890 OS=Arabidopsis thaliana GN=At1g10890 PE=1 SV=1	280	8e-31	325	155	132	67.1	3832	4296	126	280	1	0
contig_1339	1613	sp|Q9FI61|UBC27_ARATH	Ubiquitin-conjugating enzyme E2 27 OS=Arabidopsis thaliana GN=UBC27 PE=2 SV=1	192	5e-18	214	46	44	89.13	138	1	77	122	-3	0
contig_1340	2651	sp|O80507|CSK2E_ARATH	Putative casein kinase II subunit beta-4 OS=Arabidopsis thaliana GN=At2g44680 PE=2 SV=1	283	2e-138	1080	265	226	76.98	402	1190	27	280	3	0
contig_1344	3267	sp|Q9FKZ0|DRL43_ARATH	Probable disease resistance protein At5g66910 OS=Arabidopsis thaliana GN=At5g66910 PE=2 SV=1	815	2e-12	184	152	82	32.89	2513	2965	627	777	2	0
contig_1345	3154	sp|F4IHJ0|SFH8_ARATH	Phosphatidylinositol/phosphatidylcholine transfer protein SFH8 OS=Arabidopsis thaliana GN=SFH8 PE=2 SV=1	633	0	1950	636	484	58.49	2441	588	1	633	-3	0
contig_1346	893	sp|Q9FLI7|NEET_ARATH	CDGSH iron-sulfur domain-containing protein NEET OS=Arabidopsis thaliana GN=NEET PE=1 SV=1	108	2e-30	290	108	72	56.48	626	309	1	107	-1	0
contig_1347	1968	sp|Q9FLP9|GGAP2_ARATH	GDP-L-galactose phosphorylase 2 OS=Arabidopsis thaliana GN=VTC5 PE=1 SV=1	431	3e-54	402	160	104	55.62	1037	1492	1	158	2	0
contig_1348	1502	sp|Q9SJ02|STEP2_ARATH	Stress enhanced protein 2, chloroplastic OS=Arabidopsis thaliana GN=SEP2 PE=2 SV=1	202	2e-33	326	152	100	42.11	1089	661	41	192	-3	0
contig_1349	2262	sp|Q9SZA4|CDC21_ARATH	Cell division cycle 20.1, cofactor of APC complex OS=Arabidopsis thaliana GN=CDC20-1 PE=1 SV=1	457	9e-166	1270	426	322	56.34	1857	619	32	450	-1	0
contig_1352	2111	sp|P48000|KNAT3_ARATH	Homeobox protein knotted-1-like 3 OS=Arabidopsis thaliana GN=KNAT3 PE=1 SV=1	431	1e-161	1235	304	264	78.62	1045	1947	123	418	1	0
contig_1354	6714	sp|Q6WWW4|UPL3_ARATH	E3 ubiquitin-protein ligase UPL3 OS=Arabidopsis thaliana GN=UPL3 PE=2 SV=1	1888	0	5350	1773	1356	63.23	420	5690	151	1888	3	0
contig_1355	1628	sp|P25857|G3PB_ARATH	Glyceraldehyde-3-phosphate dehydrogenase GAPB, chloroplastic OS=Arabidopsis thaliana GN=GAPB PE=1 SV=2	447	1e-96	753	161	153	86.96	377	859	287	447	2	0
contig_1356	2869	sp|P19684|ROC5_NICSY	33 kDa ribonucleoprotein, chloroplastic OS=Nicotiana sylvestris PE=1 SV=1	324	5e-15	198	103	64	39.81	2224	2520	179	278	1	0
contig_1357	3216	sp|Q8L7S4|MP702_ARATH	Microtubule-associated protein 70-2 OS=Arabidopsis thaliana GN=MAP70.2 PE=1 SV=1	634	0	2048	569	478	73.11	2618	924	65	626	-2	0
contig_1358	5741	sp|A5GJT7|SYT_SYNPW	Threonine--tRNA ligase OS=Synechococcus sp. (strain WH7803) GN=thrS PE=3 SV=1	610	0	1647	466	363	62.23	3889	5283	139	604	1	0
contig_1361	2260	sp|Q9SZX8|PMTH_ARATH	Probable methyltransferase PMT17 OS=Arabidopsis thaliana GN=At4g10440 PE=3 SV=1	633	0	2002	606	452	58.75	2235	418	13	614	-2	0
contig_1363	5427	sp|P31828|PQQL_ECOLI	Probable zinc protease PqqL OS=Escherichia coli (strain K12) GN=pqqL PE=3 SV=2	931	1e-23	281	216	107	31.94	4382	3765	24	235	-2	0
contig_1365	2272	sp|Q9LIQ7|PP252_ARATH	Pentatricopeptide repeat-containing protein At3g24000, mitochondrial OS=Arabidopsis thaliana GN=PCMP-H87 PE=3 SV=1	633	5e-102	652	281	178	42.7	2271	1429	200	479	-2	0
contig_1367	2316	sp|Q9FWR5|GCA1_ARATH	Gamma carbonic anhydrase 1, mitochondrial OS=Arabidopsis thaliana GN=GAMMACA1 PE=1 SV=1	275	2e-73	628	166	139	70.48	1236	1730	81	246	3	0
contig_1368	1290	sp|Q05212|DR102_ARATH	DNA-damage-repair/toleration protein DRT102 OS=Arabidopsis thaliana GN=DRT102 PE=2 SV=2	310	3e-97	770	231	172	61.04	271	936	80	310	1	0
contig_1369	1870	sp|P51281|YCF45_PORPU	Uncharacterized protein ycf45 OS=Porphyra purpurea GN=ycf45 PE=3 SV=1	565	2e-127	1012	303	241	62.05	735	1643	6	308	3	0
contig_1370	1434	sp|Q7X923|SPT16_ORYSJ	FACT complex subunit SPT16 OS=Oryza sativa subsp. japonica GN=SPT16 PE=2 SV=2	1056	0	1905	473	402	73.78	1	1410	472	942	1	0
contig_1371	678	sp|Q8H6B1|SPT16_MAIZE	FACT complex subunit SPT16 OS=Zea mays GN=SPT16 PE=2 SV=1	1055	9e-32	320	132	108	68.18	678	289	924	1055	-1	0
contig_1372	744	sp|Q8H6B1|SPT16_MAIZE	FACT complex subunit SPT16 OS=Zea mays GN=SPT16 PE=2 SV=1	1055	6e-32	323	132	108	67.42	744	355	924	1055	-1	0
contig_1374	2106	sp|Q9ZU91|E133_ARATH	Glucan endo-1,3-beta-glucosidase 3 OS=Arabidopsis thaliana GN=At2g01630 PE=1 SV=2	501	5e-146	964	262	212	65.27	763	1548	186	446	1	0
contig_1375	1264	sp|Q08350|CADH7_PICAB	Probable cinnamyl alcohol dehydrogenase 7/8 OS=Picea abies GN=CAD7 PE=2 SV=1	357	2e-166	1232	299	261	76.92	1225	332	59	357	-1	0
contig_1376	795	sp|Q9ATM2|SIP12_MAIZE	Aquaporin SIP1-2 OS=Zea mays GN=SIP1-2 PE=2 SV=1	243	7e-59	491	185	147	61.08	242	793	15	199	2	0
contig_1377	2143	sp|Q9S746|HTH_ARATH	Protein HOTHEAD OS=Arabidopsis thaliana GN=HTH PE=1 SV=1	594	2e-104	866	322	219	53.42	807	1685	273	594	3	0
contig_1378	1842	sp|Q6N075|MFSD5_HUMAN	Molybdate-anion transporter OS=Homo sapiens GN=MFSD5 PE=1 SV=2	450	5e-65	576	356	214	39.33	1842	778	51	391	-1	0
contig_1379	3024	sp|Q9FKJ0|FK132_ARATH	F-box/kelch-repeat protein At5g60570 OS=Arabidopsis thaliana GN=At5g60570 PE=2 SV=1	393	3e-151	1186	349	262	63.61	1200	2243	45	393	3	0
contig_1380	3718	sp|O65351|SUBL_ARATH	Subtilisin-like protease OS=Arabidopsis thaliana GN=ARA12 PE=1 SV=1	757	0	1580	474	369	61.6	798	2213	17	483	3	0
contig_1382	1737	sp|Q3ZWD8|KGUA_DEHSC	Guanylate kinase OS=Dehalococcoides sp. (strain CBDB1) GN=gmk PE=3 SV=1	206	6e-39	244	112	77	43.75	518	183	96	206	-2	0
contig_1384	1925	sp|O04034|CCX5_ARATH	Cation/calcium exchanger 5 OS=Arabidopsis thaliana GN=CCX5 PE=2 SV=1	546	4e-156	1204	465	313	56.77	54	1439	103	544	3	0
contig_1385	1770	sp|Q9SDX3|UGPA_MUSAC	UTP--glucose-1-phosphate uridylyltransferase OS=Musa acuminata GN=UGPA PE=2 SV=1	467	0	1778	463	379	75.59	148	1458	5	467	1	0
contig_1387	3164	sp|Q5RAX0|PAF1_PONAB	RNA polymerase II-associated factor 1 homolog OS=Pongo abelii GN=PAF1 PE=2 SV=1	533	5e-31	333	392	183	29.08	1384	2466	27	371	1	0
contig_1389	2177	sp|Q10181|YAW6_SCHPO	Uncharacterized protein C3F10.06c OS=Schizosaccharomyces pombe (strain 972 / ATCC 24843) GN=SPAC3F10.06c PE=4 SV=1	453	3e-25	282	236	119	30.93	472	1179	98	278	1	0
contig_1390	3174	sp|Q9SZY4|PTR27_ARATH	Protein NRT1/ PTR FAMILY 6.2 OS=Arabidopsis thaliana GN=NPF6.2 PE=1 SV=1	577	0	1434	484	361	59.09	1018	2451	109	574	1	0
contig_1391	4860	sp|Q6WWW4|UPL3_ARATH	E3 ubiquitin-protein ligase UPL3 OS=Arabidopsis thaliana GN=UPL3 PE=2 SV=1	1888	0	2203	1240	742	42.74	3329	18	475	1696	-2	0
contig_1392	2251	sp|Q57951|Y531_METJA	Universal stress protein MJ0531 OS=Methanocaldococcus jannaschii (strain ATCC 43067 / DSM 2661 / JAL-1 / JCM 10045 / NBRC 100440) GN=MJ0531 PE=3 SV=1	170	4e-08	138	67	45	40.3	560	360	102	168	-3	0
contig_1393	3953	sp|O94451|PLI1_SCHPO	E3 SUMO-protein ligase pli1 OS=Schizosaccharomyces pombe (strain 972 / ATCC 24843) GN=pli1 PE=1 SV=3	727	1e-17	228	133	68	33.83	953	1342	301	433	2	0
contig_1394	6871	sp|Q9XER9|HUA2_ARATH	ENHANCER OF AG-4 protein 2 OS=Arabidopsis thaliana GN=HUA2 PE=2 SV=1	1392	2e-81	770	375	236	47.47	2643	1534	659	1020	-2	0
contig_1395	2255	sp|Q0DA50|C3H45_ORYSJ	Zinc finger CCCH domain-containing protein 45 OS=Oryza sativa subsp. japonica GN=Os06g0677700 PE=4 SV=1	665	5e-23	180	77	49	49.35	1500	1291	240	316	-3	0
contig_1397	2299	sp|P04323|POL3_DROME	Retrovirus-related Pol polyprotein from transposon 17.6 OS=Drosophila melanogaster GN=pol PE=4 SV=1	1058	3e-06	131	100	52	35	2249	1950	529	628	-3	0
contig_1399	2916	sp|P42731|PABP2_ARATH	Polyadenylate-binding protein 2 OS=Arabidopsis thaliana GN=PAB2 PE=1 SV=1	629	0	1976	646	484	61.15	2412	475	8	629	-1	0
contig_1403	649	sp|P45621|GSA_SOYBN	Glutamate-1-semialdehyde 2,1-aminomutase, chloroplastic OS=Glycine max GN=GSA1 PE=1 SV=1	466	7e-55	475	115	100	74.78	1	345	352	466	1	0
contig_1404	473	sp|P45621|GSA_SOYBN	Glutamate-1-semialdehyde 2,1-aminomutase, chloroplastic OS=Glycine max GN=GSA1 PE=1 SV=1	466	4e-35	330	75	67	76	473	249	352	426	-1	0
contig_1405	1788	sp|P93194|RPK1_IPONI	Receptor-like protein kinase OS=Ipomoea nil GN=INRPK1 PE=2 SV=2	1109	7e-37	380	369	180	35.5	202	1281	9	352	1	0
contig_1406	3671	sp|O80809|CLV2_ARATH	Leucine-rich repeat receptor-like protein CLAVATA2 OS=Arabidopsis thaliana GN=CLV2 PE=1 SV=1	720	2e-149	1219	740	423	41.22	1032	3218	31	717	3	0
contig_1407	805	sp|Q9SYZ7|U496A_ARATH	UPF0496 protein At4g34320 OS=Arabidopsis thaliana GN=At4g34320 PE=1 SV=1	374	2e-25	267	132	86	40.15	399	794	78	209	3	0
contig_1408	608	sp|Q9SYZ7|U496A_ARATH	UPF0496 protein At4g34320 OS=Arabidopsis thaliana GN=At4g34320 PE=1 SV=1	374	2e-25	262	127	83	41.73	199	579	78	204	1	0
contig_1409	1602	sp|Q40517|NTF3_TOBAC	Mitogen-activated protein kinase homolog NTF3 OS=Nicotiana tabacum GN=NTF3 PE=1 SV=1	372	0	1421	366	305	70.49	1364	267	1	365	-2	0
contig_1410	970	sp|Q9LHD1|AB15B_ARATH	ABC transporter B family member 15 OS=Arabidopsis thaliana GN=ABCB15 PE=3 SV=1	1240	4e-23	260	99	67	48.48	676	966	644	742	1	0
contig_1411	2808	sp|Q9FG39|PMTC_ARATH	Probable methyltransferase PMT12 OS=Arabidopsis thaliana GN=At5g06050 PE=2 SV=1	682	0	2059	578	450	63.49	2100	397	96	666	-1	0
contig_1412	2789	sp|Q9LV04|PAP14_ARATH	Probable plastid-lipid-associated protein 14, chloroplastic OS=Arabidopsis thaliana GN=PAP14 PE=1 SV=1	670	0	1743	607	425	57.5	2300	492	74	663	-1	0
contig_1413	3632	sp|Q69LE7|PNP1_ORYSJ	Probable polyribonucleotide nucleotidyltransferase 1, chloroplastic OS=Oryza sativa subsp. japonica GN=PNP1 PE=2 SV=1	902	0	2717	767	622	68.32	3187	887	91	848	-2	0
contig_1415	3014	sp|Q93YZ7|ILVH2_ARATH	Acetolactate synthase small subunit 2, chloroplastic OS=Arabidopsis thaliana GN=At2g31810 PE=1 SV=1	491	0	1503	420	349	69.05	2406	1156	76	489	-3	0
contig_1416	883	sp|Q9CA40|NUDT1_ARATH	Nudix hydrolase 1 OS=Arabidopsis thaliana GN=NUDT1 PE=1 SV=1	147	3e-58	481	136	110	63.24	765	358	7	141	-2	0
contig_1417	564	sp|P11573|SEEP_RAPSA	Late seed maturation protein P8B6 OS=Raphanus sativus PE=2 SV=1	83	1e-09	134	39	33	76.92	108	1	1	39	-1	0
contig_1418	1746	sp|O22922|RU2B1_ARATH	U2 small nuclear ribonucleoprotein B'' OS=Arabidopsis thaliana GN=U2B'' PE=1 SV=1	232	3e-113	882	234	200	68.38	466	1167	1	232	1	0
contig_1420	1797	sp|Q8GYD7|AT18C_ARATH	Autophagy-related protein 18c OS=Arabidopsis thaliana GN=ATG18C PE=2 SV=1	393	7e-176	1316	398	303	63.82	1629	442	1	390	-1	0
contig_1421	9016	sp|Q8IDX6|RBP2A_PLAF7	Reticulocyte-binding protein 2 homolog a OS=Plasmodium falciparum (isolate 3D7) GN=PF13_0198 PE=3 SV=1	3130	7e-06	134	126	72	39.68	2356	2718	2772	2883	1	0
contig_1422	1329	sp|Q8L518|CK2_ARATH	Probable choline kinase 2 OS=Arabidopsis thaliana GN=At1g74320 PE=2 SV=1	350	1e-111	688	210	157	61.9	409	1038	17	226	1	0
contig_1424	1768	sp|O66576|TRPD_AQUAE	Anthranilate phosphoribosyltransferase OS=Aquifex aeolicus (strain VF5) GN=trpD PE=3 SV=1	340	6e-10	156	255	115	24.31	1210	473	126	340	-1	0
contig_1425	2904	sp|O23865|PAL1_DAUCA	Phenylalanine ammonia-lyase 1 OS=Daucus carota GN=PAL1 PE=3 SV=1	708	0	1557	366	319	76.23	1447	2544	342	707	1	0
contig_1426	764	sp|Q93W28|Y4554_ARATH	Uncharacterized protein At4g15545 OS=Arabidopsis thaliana GN=At4g15545 PE=1 SV=1	337	2e-33	322	134	95	48.51	262	663	11	144	1	0
contig_1428	2933	sp|Q6Y2X3|DJC14_HUMAN	DnaJ homolog subfamily C member 14 OS=Homo sapiens GN=DNAJC14 PE=2 SV=2	702	5e-21	255	193	103	32.12	1707	2282	457	620	3	0
contig_1429	5319	sp|Q9LTT8|VCS_ARATH	Enhancer of mRNA-decapping protein 4 OS=Arabidopsis thaliana GN=VCS PE=1 SV=1	1344	0	1468	783	464	42.91	864	3101	149	887	3	0
contig_1430	1920	sp|A4IGK4|RBM5_XENTR	RNA-binding protein 5 OS=Xenopus tropicalis GN=rbm5 PE=2 SV=1	838	2e-07	139	124	64	29.84	1224	1589	697	808	3	0
contig_1431	10427	sp|Q69Q02|DPE2_ORYSJ	4-alpha-glucanotransferase DPE2 OS=Oryza sativa subsp. japonica GN=DPE2 PE=2 SV=1	946	5e-133	1160	288	243	71.88	1731	868	637	924	-3	0
contig_1433	7403	sp|P14853|COX3_SOYBN	Cytochrome c oxidase subunit 3 OS=Glycine max GN=COX3 PE=2 SV=1	265	8e-149	1205	256	242	91.41	1864	2631	4	259	1	0
contig_1434	8814	sp|Q9SAR5|AKR2_ARATH	Ankyrin repeat domain-containing protein 2 OS=Arabidopsis thaliana GN=AKR2 PE=1 SV=2	342	3e-99	849	303	214	54.13	1264	368	45	341	-3	0
contig_1435	2225	sp|O04681|PTI5_SOLLC	Pathogenesis-related genes transcriptional activator PTI5 OS=Solanum lycopersicum GN=PTI5 PE=2 SV=1	161	3e-27	283	96	68	61.46	1958	1689	39	134	-1	0
contig_1437	1563	sp|Q9M7I9|STEP1_ARATH	Stress enhanced protein 1, chloroplastic OS=Arabidopsis thaliana GN=SEP1 PE=2 SV=1	146	2e-22	243	76	58	59.21	619	392	71	146	-3	0
contig_1438	4070	sp|Q9ZWJ9|ARR2_ARATH	Two-component response regulator ARR2 OS=Arabidopsis thaliana GN=ARR2 PE=1 SV=1	664	4e-103	895	341	240	56.6	2786	1794	54	384	-1	0
contig_1440	7993	sp|Q9LFR7|CXE17_ARATH	Probable carboxylesterase 17 OS=Arabidopsis thaliana GN=CXE17 PE=2 SV=1	344	2e-21	256	150	82	40.67	3650	3219	173	320	-3	0
contig_1441	3712	sp|O22938|Y2182_ARATH	Leucine-rich repeat receptor-like tyrosine-protein kinase At2g41820 OS=Arabidopsis thaliana GN=At2g41820 PE=1 SV=1	890	2e-146	1213	847	446	37.54	3274	815	68	888	-1	0
contig_1442	4981	sp|P10978|POLX_TOBAC	Retrovirus-related Pol polyprotein from transposon TNT 1-94 OS=Nicotiana tabacum PE=2 SV=1	1328	3e-29	329	99	76	60.61	4978	4682	1113	1211	-1	0
contig_1443	655	sp|P10978|POLX_TOBAC	Retrovirus-related Pol polyprotein from transposon TNT 1-94 OS=Nicotiana tabacum PE=2 SV=1	1328	2e-25	272	171	99	40.94	149	655	848	1010	2	0
contig_1444	2445	sp|Q9P2E3|ZNFX1_HUMAN	NFX1-type zinc finger-containing protein 1 OS=Homo sapiens GN=ZNFX1 PE=1 SV=2	1918	1e-33	361	242	126	33.06	2395	1682	1179	1414	-3	0
contig_1448	11088	sp|Q9LKA4|UBA2C_ARATH	UBP1-associated protein 2C OS=Arabidopsis thaliana GN=UBA2C PE=2 SV=1	404	1e-74	672	214	166	58.88	285	911	34	247	3	0
contig_1449	2448	sp|Q9M354|AGD6_ARATH	Probable ADP-ribosylation factor GTPase-activating protein AGD6 OS=Arabidopsis thaliana GN=AGD6 PE=1 SV=1	459	3e-153	1191	517	345	55.9	250	1782	2	458	1	0
contig_1450	1483	sp|Q9SZN7|HIP26_ARATH	Heavy metal-associated isoprenylated plant protein 26 OS=Arabidopsis thaliana GN=HIPP26 PE=1 SV=1	153	3e-09	143	66	43	45.45	1279	1082	30	95	-1	0
contig_1451	2552	sp|Q84UV8|NEC3_NICLS	Bifunctional monodehydroascorbate reductase and carbonic anhydrase nectarin-3 OS=Nicotiana langsdorffii x Nicotiana sanderae GN=NEC3 PE=1 SV=1	274	2e-36	363	203	129	42.36	174	767	62	261	3	0
contig_1452	4941	sp|Q8IX12|CCAR1_HUMAN	Cell division cycle and apoptosis regulator protein 1 OS=Homo sapiens GN=CCAR1 PE=1 SV=2	1150	6e-19	242	171	87	35.67	2849	2373	480	649	-2	0
contig_1453	3072	sp|P46280|EFTU2_SOYBN	Elongation factor Tu, chloroplastic OS=Glycine max GN=TUFB1 PE=3 SV=1	479	0	1978	490	427	79.59	2857	1400	1	479	-3	0
contig_1455	5224	sp|Q9SUI6|PSAH2_ARATH	Photosystem I reaction center subunit VI-2, chloroplastic OS=Arabidopsis thaliana GN=PSAH2 PE=2 SV=1	145	4e-47	436	117	93	69.23	5106	4756	29	145	-2	0
contig_1456	6779	sp|Q9VUQ8|DCN1L_DROME	DCN1-like protein OS=Drosophila melanogaster GN=CG7427 PE=2 SV=2	288	2e-42	416	156	108	47.44	1024	557	99	253	-2	0
contig_1457	4297	sp|P35134|UBC11_ARATH	Ubiquitin-conjugating enzyme E2 11 OS=Arabidopsis thaliana GN=UBC11 PE=2 SV=2	148	7e-20	231	48	46	87.5	511	368	20	67	-1	0
contig_1458	887	sp|Q9SEU4|SR33_ARATH	Serine/arginine-rich splicing factor 33 OS=Arabidopsis thaliana GN=SR33 PE=1 SV=1	287	9e-15	186	48	40	66.67	2	145	75	122	2	0
contig_1461	5731	sp|Q42093|AB2C_ARATH	ABC transporter C family member 2 OS=Arabidopsis thaliana GN=ABCC2 PE=1 SV=2	1623	0	5876	1625	1343	68.74	5438	570	5	1623	-3	0
contig_1463	1163	sp|D4N500|DIOX1_PAPSO	Thebaine 6-O-demethylase OS=Papaver somniferum GN=T6ODM PE=1 SV=1	364	7e-13	177	84	54	38.1	1104	856	281	364	-3	0
contig_1465	3580	sp|Q9LPW7|AFB3_ARATH	Protein AUXIN SIGNALING F-BOX 3 OS=Arabidopsis thaliana GN=AFB3 PE=1 SV=1	577	0	1877	582	449	62.71	2670	970	4	577	-2	0
contig_1467	1563	sp|P04146|COPIA_DROME	Copia protein OS=Drosophila melanogaster GN=GIP PE=1 SV=3	1409	1e-11	174	129	70	32.56	1555	1190	609	734	-3	0
contig_1468	3221	sp|Q9LZD3|E70A1_ARATH	Exocyst complex component EXO70A1 OS=Arabidopsis thaliana GN=EXO70A1 PE=1 SV=1	638	2e-132	1086	667	379	36.13	2373	421	20	638	-3	0
contig_1469	1531	sp|Q8H0X6|CYT6_ARATH	Cysteine proteinase inhibitor 6 OS=Arabidopsis thaliana GN=CYS6 PE=1 SV=2	234	2e-34	336	123	88	55.28	437	805	23	141	2	0
contig_1471	1156	sp|Q9CA28|TKPR2_ARATH	Tetraketide alpha-pyrone reductase 2 OS=Arabidopsis thaliana GN=TKPR2 PE=2 SV=1	321	1e-23	256	196	108	32.14	716	141	6	193	-3	0
contig_1472	3864	sp|P31541|CLPAA_SOLLC	ATP-dependent Clp protease ATP-binding subunit clpA homolog CD4A, chloroplastic OS=Solanum lycopersicum GN=CD4A PE=3 SV=1	926	0	3677	913	801	80.39	439	3165	23	923	1	0
contig_1475	2104	sp|Q9SVN5|SYM_ARATH	Probable methionine--tRNA ligase OS=Arabidopsis thaliana GN=At4g13780 PE=2 SV=1	797	3e-44	439	210	134	46.67	1401	775	588	797	-2	0
contig_1476	927	sp|Q6VAF9|TBA4_GOSHI	Tubulin alpha-4 chain OS=Gossypium hirsutum PE=2 SV=1	450	1e-178	1309	248	247	98.79	746	3	1	248	-2	0
contig_1477	856	sp|O80575|RISB_ARATH	6,7-dimethyl-8-ribityllumazine synthase, chloroplastic OS=Arabidopsis thaliana GN=At2g44050 PE=2 SV=1	227	4e-73	587	149	132	68.46	408	854	70	218	3	0
contig_1478	400	sp|Q9XH32|RISB_SPIOL	6,7-dimethyl-8-ribityllumazine synthase, chloroplastic OS=Spinacia oleracea PE=1 SV=1	222	1e-06	116	26	25	84.62	1	78	196	221	1	0
contig_1479	438	sp|Q9XH32|RISB_SPIOL	6,7-dimethyl-8-ribityllumazine synthase, chloroplastic OS=Spinacia oleracea PE=1 SV=1	222	1e-06	116	26	25	84.62	1	78	196	221	1	0
contig_1480	1738	sp|O65751|RSSA_CICAR	40S ribosomal protein SA OS=Cicer arietinum GN=RAP40 PE=2 SV=1	300	5e-144	1093	308	247	70.45	1395	475	11	300	-2	0
contig_1481	2670	sp|Q7XA40|RGA3_SOLBU	Putative disease resistance protein RGA3 OS=Solanum bulbocastanum GN=RGA3 PE=2 SV=2	992	1e-53	522	737	356	27.95	2437	341	100	791	-3	0
contig_1482	5649	sp|Q8RYC8|ARFS_ARATH	Auxin response factor 19 OS=Arabidopsis thaliana GN=ARF19 PE=1 SV=2	1086	0	1655	466	375	69.96	5162	3780	1	463	-2	0
contig_1483	9613	sp|P25866|UBC2_WHEAT	Ubiquitin-conjugating enzyme E2 2 OS=Triticum aestivum GN=UBC2 PE=1 SV=1	152	3e-60	538	103	102	96.12	8854	9162	50	152	1	0
contig_1484	3188	sp|Q40392|TMVRN_NICGU	TMV resistance protein N OS=Nicotiana glutinosa GN=N PE=1 SV=1	1144	2e-37	394	312	179	33.01	900	1	155	452	-3	0
contig_1487	829	sp|P35684|RL3_ORYSJ	60S ribosomal protein L3 OS=Oryza sativa subsp. japonica GN=RPL3 PE=2 SV=2	389	7e-77	625	132	122	85.61	829	434	258	389	-1	0
contig_1488	667	sp|Q6PQJ9|5BPOR_DIGLA	3-oxo-Delta(4,5)-steroid 5-beta-reductase OS=Digitalis lanata PE=1 SV=1	389	4e-35	222	70	53	60	2	211	116	182	2	0
contig_1489	2483	sp|Q9STX2|VEP1_ARATH	3-oxo-Delta(4,5)-steroid 5-beta-reductase OS=Arabidopsis thaliana GN=VEP1 PE=1 SV=1	388	2e-154	1193	360	273	61.94	994	2070	10	364	1	0
contig_1491	1485	sp|Q9LT17|BBR_ARATH	E3 ubiquitin ligase BIG BROTHER-related OS=Arabidopsis thaliana GN=BBR PE=2 SV=1	340	1e-34	345	220	130	42.73	1363	779	74	275	-3	0
contig_1493	1307	sp|Q0VCI1|OSGEP_BOVIN	Probable tRNA N6-adenosine threonylcarbamoyltransferase OS=Bos taurus GN=OSGEP PE=2 SV=1	335	4e-176	1295	332	272	71.39	252	1247	5	335	3	0
contig_1495	5069	sp|Q3EBL9|VP372_ARATH	Vacuolar protein-sorting-associated protein 37 homolog 2 OS=Arabidopsis thaliana GN=VPS37-2 PE=1 SV=1	218	9e-44	418	241	138	43.57	1010	300	1	215	-1	0
contig_1497	4285	sp|F4IUX6|RENT2_ARATH	Regulator of nonsense transcripts UPF2 OS=Arabidopsis thaliana GN=UPF2 PE=2 SV=1	1181	0	3737	1206	926	63.18	4099	578	17	1180	-1	0
contig_1498	1835	sp|A3C4S4|GME1_ORYSJ	GDP-mannose 3,5-epimerase 1 OS=Oryza sativa subsp. japonica GN=GME-1 PE=1 SV=1	378	0	1878	378	356	90.48	1678	545	1	378	-2	0
contig_1499	3149	sp|Q7KNF2|PABP2_DROME	Polyadenylate-binding protein 2 OS=Drosophila melanogaster GN=Pabp2 PE=2 SV=1	224	3e-19	229	127	80	37.01	1246	872	47	171	-2	0
contig_1500	7069	sp|Q9LXT9|CALS3_ARATH	Callose synthase 3 OS=Arabidopsis thaliana GN=CALS3 PE=2 SV=3	1955	0	7315	1980	1621	69.75	596	6454	13	1955	2	0
contig_1501	1570	sp|O48897|TRXF_BRANA	Thioredoxin F-type, chloroplastic OS=Brassica napus GN=TRXF PE=2 SV=1	182	3e-58	502	154	118	61.69	642	1097	26	179	3	0
contig_1503	1719	sp|P46310|FAD3C_ARATH	Omega-3 fatty acid desaturase, chloroplastic OS=Arabidopsis thaliana GN=FAD7 PE=1 SV=1	446	0	1373	334	283	74.85	1105	104	55	384	-3	0
contig_1509	3750	sp|Q9SIM4|RL141_ARATH	60S ribosomal protein L14-1 OS=Arabidopsis thaliana GN=RPL14A PE=2 SV=1	134	2e-40	383	100	89	74	2827	3126	35	134	1	0
contig_1510	1019	sp|Q9SIM4|RL141_ARATH	60S ribosomal protein L14-1 OS=Arabidopsis thaliana GN=RPL14A PE=2 SV=1	134	6e-28	276	70	65	75.71	348	557	62	131	3	0
contig_1511	346	sp|Q9SIM4|RL141_ARATH	60S ribosomal protein L14-1 OS=Arabidopsis thaliana GN=RPL14A PE=2 SV=1	134	7e-10	135	36	33	72.22	346	239	99	134	-1	0
contig_1512	6602	sp|Q8W593|LGUC_ARATH	Probable lactoylglutathione lyase, chloroplast OS=Arabidopsis thaliana GN=At1g67280 PE=2 SV=1	350	7e-162	1307	360	292	68.61	346	1404	1	350	1	0
contig_1515	1138	sp|Q9FKZ0|DRL43_ARATH	Probable disease resistance protein At5g66910 OS=Arabidopsis thaliana GN=At5g66910 PE=2 SV=1	815	1e-19	233	151	88	35.1	960	514	655	800	-2	0
contig_1516	1277	sp|Q9FKZ0|DRL43_ARATH	Probable disease resistance protein At5g66910 OS=Arabidopsis thaliana GN=At5g66910 PE=2 SV=1	815	9e-10	156	88	51	37.5	900	637	677	764	-3	0
contig_1517	3272	sp|Q8LBL5|PRT1_ARATH	E3 ubiquitin-protein ligase PRT1 OS=Arabidopsis thaliana GN=PRT1 PE=2 SV=2	410	1e-62	570	365	200	33.97	2978	1941	14	371	-1	0
contig_1518	3153	sp|Q9M0G0|GAGT3_ARATH	Gamma-glutamyltranspeptidase 3 OS=Arabidopsis thaliana GN=GGT3 PE=2 SV=1	637	0	1817	564	433	59.04	3049	1403	73	634	-3	0
contig_1519	2055	sp|Q9C698|FPP6_ARATH	Filament-like plant protein 6 OS=Arabidopsis thaliana GN=FPP6 PE=2 SV=1	1054	3e-07	139	147	78	29.25	408	845	195	334	3	0
contig_1520	1652	sp|Q10L32|MSRB5_ORYSJ	Peptide methionine sulfoxide reductase B5 OS=Oryza sativa subsp. japonica GN=MSRB5 PE=2 SV=1	136	2e-77	629	134	122	86.57	1324	923	2	134	-2	0
contig_1521	3400	sp|Q9SZX3|ASSY_ARATH	Argininosuccinate synthase, chloroplastic OS=Arabidopsis thaliana GN=At4g24830 PE=2 SV=3	494	0	1874	444	387	76.35	2789	1458	49	491	-3	0
contig_1525	1498	sp|P28186|RAE1C_ARATH	Ras-related protein RABE1c OS=Arabidopsis thaliana GN=RABE1C PE=1 SV=1	216	3e-127	966	204	192	87.75	1177	566	11	214	-1	0
contig_1526	3564	sp|Q8W234|SEUSS_ARATH	Transcriptional corepressor SEUSS OS=Arabidopsis thaliana GN=SEU PE=1 SV=1	877	5e-113	976	281	219	63.35	2345	1503	298	573	-2	0
contig_1527	1108	sp|Q38710|TPSDV_ABIGR	Abietadiene synthase, chloroplastic OS=Abies grandis GN=AS PE=1 SV=1	868	2e-122	976	342	244	54.97	1024	2	86	422	-1	0
contig_1528	2107	sp|Q947C4|TPSD1_GINBI	Levopimaradiene synthase, chloroplastic OS=Ginkgo biloba GN=LPS PE=1 SV=1	873	0	1160	441	305	48.75	1855	536	213	651	-1	0
contig_1529	10013	sp|Q9MAP8|B3GT6_ARATH	Probable beta-1,3-galactosyltransferase 6 OS=Arabidopsis thaliana GN=B3GALT6 PE=2 SV=1	399	4e-172	1399	319	286	77.12	1401	445	81	399	-3	0
contig_1530	941	sp|F4I8B9|Y1501_ARATH	Putative WEB family protein At1g65010, chloroplastic OS=Arabidopsis thaliana GN=At1g65010 PE=1 SV=1	1345	8e-24	266	227	131	37	73	729	28	230	1	0
contig_1531	3245	sp|Q6GGT5|RS1_STAAR	30S ribosomal protein S1 OS=Staphylococcus aureus (strain MRSA252) GN=rpsA PE=3 SV=1	391	2e-14	197	137	78	35.04	2152	2556	146	281	1	0
contig_1532	3327	sp|P40235|HHP1_SCHPO	Casein kinase I homolog hhp1 OS=Schizosaccharomyces pombe (strain 972 / ATCC 24843) GN=hhp1 PE=2 SV=1	365	8e-57	524	290	173	38.62	975	1835	5	279	3	0
contig_1533	7138	sp|Q9SV68|QORH_ARATH	Putative quinone-oxidoreductase homolog, chloroplastic OS=Arabidopsis thaliana GN=At4g13010 PE=2 SV=1	329	1e-95	819	226	189	69.03	5915	6592	102	327	2	0
contig_1534	2655	sp|Q9ZUW3|PP172_ARATH	Pentatricopeptide repeat-containing protein At2g27610 OS=Arabidopsis thaliana GN=PCMP-H60 PE=2 SV=1	868	3e-137	1124	553	345	39.78	2447	795	215	761	-2	0
contig_1536	2787	sp|Q10MJ1|CGEP_ORYSJ	Probable glutamyl endopeptidase, chloroplastic OS=Oryza sativa subsp. japonica GN=GEP PE=2 SV=1	938	0	3321	856	716	71.73	9	2576	90	938	3	0
contig_1537	3229	sp|Q10MJ1|CGEP_ORYSJ	Probable glutamyl endopeptidase, chloroplastic OS=Oryza sativa subsp. japonica GN=GEP PE=2 SV=1	938	0	3567	853	747	76.08	3228	670	93	938	-2	0
contig_1541	2286	sp|Q43415|LCYB_CAPAN	Lycopene beta cyclase, chloroplastic/chromoplastic OS=Capsicum annuum GN=LCY1 PE=2 SV=1	498	0	1480	362	319	74.86	460	1521	22	383	1	0
contig_1542	5045	sp|Q0WSY2|FPP4_ARATH	Filament-like plant protein 4 OS=Arabidopsis thaliana GN=FPP4 PE=2 SV=1	982	7e-100	898	501	309	44.11	179	1636	1	489	2	0
contig_1543	7964	sp|Q6ZQ88|KDM1A_MOUSE	Lysine-specific histone demethylase 1A OS=Mus musculus GN=Kdm1a PE=1 SV=2	853	8e-98	882	605	318	36.36	4493	2805	276	852	-1	0
contig_1544	2336	sp|Q9ZS97|AB8I_ARATH	UPF0051 protein ABCI8, chloroplastic OS=Arabidopsis thaliana GN=ABCI8 PE=2 SV=1	557	0	2080	473	426	79.92	610	2028	85	557	1	0
contig_1546	2163	sp|A2RVM0|TIC32_ARATH	Short-chain dehydrogenase TIC 32, chloroplastic OS=Arabidopsis thaliana GN=TIC32 PE=2 SV=1	322	4e-31	323	315	154	33.97	575	1468	31	314	2	0
contig_1548	1279	sp|Q8VXZ9|R47BP_ARATH	Polyadenylate-binding protein RBP47B' OS=Arabidopsis thaliana GN=RBP47B' PE=2 SV=1	425	2e-91	740	203	160	68.97	610	2	8	208	-1	0
contig_1549	3240	sp|Q67XD9|CINV2_ARATH	Alkaline/neutral invertase CINV2 OS=Arabidopsis thaliana GN=CINV2 PE=2 SV=1	558	0	1520	544	381	53.49	943	2553	9	546	1	0
contig_1551	935	sp|O96552|CHMP1_DICDI	Charged multivesicular body protein 1 OS=Dictyostelium discoideum GN=chmp1 PE=3 SV=1	192	4e-44	392	157	118	47.77	935	465	39	191	-1	0
contig_1552	437	sp|A3C6G9|GCSH_ORYSJ	Glycine cleavage system H protein, mitochondrial OS=Oryza sativa subsp. japonica GN=GDCSH PE=1 SV=1	164	3e-16	185	65	44	55.38	245	436	1	65	2	0
contig_1554	3169	sp|O65201|ACOX2_ARATH	Acyl-coenzyme A oxidase 2, peroxisomal OS=Arabidopsis thaliana GN=ACX2 PE=1 SV=2	692	0	2834	675	587	76.59	2403	388	19	692	-2	0
contig_1556	3649	sp|P93484|VSR1_PEA	Vacuolar-sorting receptor 1 OS=Pisum sativum GN=BP80 PE=1 SV=1	623	0	1908	457	397	75.71	779	2143	6	461	2	0
contig_1557	3296	sp|Q9FQ03|XRN3_ARATH	5'-3' exoribonuclease 3 OS=Arabidopsis thaliana GN=XRN3 PE=2 SV=1	1020	0	2860	851	660	65.45	2984	483	31	873	-1	0
contig_1558	2540	sp|P29402|CALX1_ARATH	Calnexin homolog 1 OS=Arabidopsis thaliana GN=CNX1 PE=1 SV=1	530	0	1923	525	429	71.62	2256	685	28	530	-3	0
contig_1559	4540	sp|Q85X01|RPOA_PINKO	DNA-directed RNA polymerase subunit alpha OS=Pinus koraiensis GN=rpoA PE=3 SV=1	335	7e-129	1053	344	255	60.76	1787	804	1	335	-3	0
contig_1560	2880	sp|P55233|GLGL1_BETVU	Glucose-1-phosphate adenylyltransferase large subunit, chloroplastic/amyloplastic OS=Beta vulgaris GN=AGPS1 PE=2 SV=1	522	0	1962	501	417	70.86	789	2285	22	522	3	0
contig_1561	3946	sp|Q8LPL6|AP2A1_ARATH	AP-2 complex subunit alpha-1 OS=Arabidopsis thaliana GN=ALPHA-ADR PE=1 SV=1	1012	0	4047	1018	873	74.66	320	3355	1	1012	2	0
contig_1562	1817	sp|O81221|ACT_GOSHI	Actin OS=Gossypium hirsutum PE=3 SV=1	377	0	1705	324	322	97.22	1447	476	54	377	-2	0
contig_1564	1241	sp|P27788|FER3_MAIZE	Ferredoxin-3, chloroplastic OS=Zea mays GN=FDX3 PE=2 SV=1	152	9e-49	427	126	96	66.67	965	597	27	152	-1	0
contig_1567	5376	sp|C6KIE6|XLG2_ARATH	Extra-large guanine nucleotide-binding protein 2 OS=Arabidopsis thaliana GN=XLG2 PE=1 SV=1	861	7e-07	139	93	50	33.33	4396	4665	306	397	1	0
contig_1568	3690	sp|Q6H6R9|FTSH7_ORYSJ	ATP-dependent zinc metalloprotease FTSH 7, chloroplastic OS=Oryza sativa subsp. japonica GN=FTSH7 PE=3 SV=1	822	0	1594	464	370	69.4	935	2254	127	588	2	0
contig_1569	892	sp|Q8L9A9|XTH8_ARATH	Probable xyloglucan endotransglucosylase/hydrolase protein 8 OS=Arabidopsis thaliana GN=XTH8 PE=2 SV=2	305	2e-65	544	155	121	62.58	460	2	16	170	-1	0
contig_1570	2093	sp|P46643|AAT1_ARATH	Aspartate aminotransferase, mitochondrial OS=Arabidopsis thaliana GN=ASP1 PE=1 SV=1	430	0	1848	413	373	81.11	419	1657	21	430	2	0
contig_1571	3499	sp|Q9C533|ZDHC1_ARATH	Probable protein S-acyltransferase 22 OS=Arabidopsis thaliana GN=PAT22 PE=2 SV=2	596	6e-175	1378	636	397	48.11	652	2484	1	590	1	0
contig_1572	6833	sp|Q9FR53|TOR_ARATH	Serine/threonine-protein kinase TOR OS=Arabidopsis thaliana GN=TOR PE=1 SV=1	2481	0	2185	552	461	75.18	4447	2798	1302	1843	-2	0
contig_1573	6929	sp|Q9FR53|TOR_ARATH	Serine/threonine-protein kinase TOR OS=Arabidopsis thaliana GN=TOR PE=1 SV=1	2481	0	2216	579	474	73.23	4600	2870	1235	1803	-2	0
contig_1574	4993	sp|Q9RBS2|POPC_RALSO	Protein PopC OS=Ralstonia solanacearum (strain GMI1000) GN=popC PE=4 SV=2	1024	1e-24	291	323	157	34.67	2845	1889	392	679	-1	0
contig_1575	1427	sp|Q41951|TIP21_ARATH	Aquaporin TIP2-1 OS=Arabidopsis thaliana GN=TIP2-1 PE=1 SV=2	250	6e-57	496	124	112	75	696	328	127	250	-3	0
contig_1576	3441	sp|P51063|CAPP_PICAB	Phosphoenolpyruvate carboxylase OS=Picea abies GN=PPC PE=2 SV=1	963	0	4505	964	900	88.49	150	2993	1	963	3	0
contig_1577	2291	sp|Q9ZUB8|SKI22_ARATH	F-box protein SKIP22 OS=Arabidopsis thaliana GN=SKIP22 PE=1 SV=1	475	1e-41	411	541	265	31.24	138	1694	1	474	3	0
contig_1578	1263	sp|Q9LZW3|PUB16_ARATH	U-box domain-containing protein 16 OS=Arabidopsis thaliana GN=PUB16 PE=2 SV=1	674	4e-16	207	265	121	26.79	232	993	74	335	1	0
contig_1582	532	sp|C0LGT6|EFR_ARATH	LRR receptor-like serine/threonine-protein kinase EFR OS=Arabidopsis thaliana GN=EFR PE=1 SV=1	1031	4e-25	265	193	103	37.82	530	3	566	758	-3	0
contig_1583	940	sp|O22145|OSGP2_ARATH	Probable tRNA N6-adenosine threonylcarbamoyltransferase, mitochondrial OS=Arabidopsis thaliana GN=GCP1 PE=2 SV=2	480	8e-147	1102	287	244	70.03	3	863	123	408	3	0
contig_1584	2399	sp|Q91YT7|YTHD2_MOUSE	YTH domain-containing family protein 2 OS=Mus musculus GN=Ythdf2 PE=2 SV=1	579	7e-59	548	214	137	49.53	816	1436	369	575	3	0
contig_1588	682	sp|C0LGP4|Y3475_ARATH	Probable LRR receptor-like serine/threonine-protein kinase At3g47570 OS=Arabidopsis thaliana GN=At3g47570 PE=1 SV=1	1010	2e-41	393	163	113	49.08	461	9	702	864	-3	0
contig_1590	333	sp|C0LGP4|Y3475_ARATH	Probable LRR receptor-like serine/threonine-protein kinase At3g47570 OS=Arabidopsis thaliana GN=At3g47570 PE=1 SV=1	1010	1e-31	307	118	80	52.54	329	9	747	864	-2	0
contig_1591	756	sp|C0LGP4|Y3475_ARATH	Probable LRR receptor-like serine/threonine-protein kinase At3g47570 OS=Arabidopsis thaliana GN=At3g47570 PE=1 SV=1	1010	4e-41	392	163	111	49.08	506	54	702	864	-2	0
contig_1592	3786	sp|Q94AG6|SAMC1_ARATH	S-adenosylmethionine carrier 1, chloroplastic/mitochondrial OS=Arabidopsis thaliana GN=SAMC1 PE=1 SV=1	325	4e-21	249	228	108	28.51	1174	494	90	317	-3	0
contig_1593	906	sp|Q6Z1C0|NUCL1_ORYSJ	Nucleolin 1 OS=Oryza sativa subsp. japonica GN=Os08g0192900 PE=2 SV=1	572	2e-47	437	202	125	46.53	326	904	278	477	2	0
contig_1595	3989	sp|Q9FN37|PSKR2_ARATH	Phytosulfokine receptor 2 OS=Arabidopsis thaliana GN=PSKR2 PE=2 SV=1	1036	0	2618	1020	724	53.04	3423	406	19	1034	-3	0
contig_1596	4154	sp|Q16706|MA2A1_HUMAN	Alpha-mannosidase 2 OS=Homo sapiens GN=MAN2A1 PE=1 SV=2	1144	0	1632	747	450	46.45	366	2558	110	827	3	0
contig_1598	1340	sp|Q7XR61|MTK1_ORYSJ	Methylthioribose kinase 1 OS=Oryza sativa subsp. japonica GN=MTK1 PE=2 SV=1	430	9e-88	718	184	153	69.57	467	1018	242	425	2	0
contig_1600	1065	sp|Q9Y535|RPC8_HUMAN	DNA-directed RNA polymerase III subunit RPC8 OS=Homo sapiens GN=POLR3H PE=1 SV=1	204	7e-33	279	118	77	42.37	1023	670	1	118	-1	0
contig_1601	487	sp|Q39172|P1_ARATH	NADP-dependent alkenal double bond reductase P1 OS=Arabidopsis thaliana GN=P1 PE=1 SV=1	345	8e-36	332	175	95	44	487	2	53	227	-1	0
contig_1602	1592	sp|Q39172|P1_ARATH	NADP-dependent alkenal double bond reductase P1 OS=Arabidopsis thaliana GN=P1 PE=1 SV=1	345	3e-46	431	125	101	64	485	111	137	261	-1	0
contig_1603	7402	sp|Q40392|TMVRN_NICGU	TMV resistance protein N OS=Nicotiana glutinosa GN=N PE=1 SV=1	1144	2e-62	609	542	287	31	4620	3040	12	522	-2	0
contig_1606	369	sp|Q38896|CSP4_ARATH	Cold shock domain-containing protein 4 OS=Arabidopsis thaliana GN=CSP4 PE=1 SV=1	201	4e-29	274	76	62	67.11	335	108	14	89	-2	0
contig_1607	2177	sp|Q9SZA7|DRL29_ARATH	Probable disease resistance protein At4g33300 OS=Arabidopsis thaliana GN=At4g33300 PE=2 SV=3	816	2e-73	607	278	172	48.2	259	1092	541	816	1	0
contig_1608	3084	sp|Q9SZA7|DRL29_ARATH	Probable disease resistance protein At4g33300 OS=Arabidopsis thaliana GN=At4g33300 PE=2 SV=3	816	1e-136	837	552	306	35.87	409	2031	9	540	1	0
contig_1611	2731	sp|P27522|CB13_SOLLC	Chlorophyll a-b binding protein 8, chloroplastic OS=Solanum lycopersicum GN=CAB8 PE=3 SV=1	273	2e-128	1013	226	209	84.96	1618	2292	47	272	1	0
contig_1612	1652	sp|Q32PZ9|CC130_RAT	Coiled-coil domain-containing protein 130 OS=Rattus norvegicus GN=Ccdc130 PE=2 SV=1	385	2e-64	563	318	179	41.19	279	1208	5	299	3	0
contig_1613	2172	sp|Q3UMR5|MCU_MOUSE	Calcium uniporter protein, mitochondrial OS=Mus musculus GN=Mcu PE=1 SV=2	350	3e-14	191	116	62	38.79	737	1063	212	320	2	0
contig_1614	2722	sp|Q68FJ8|TM1L2_XENLA	TOM1-like protein 2 OS=Xenopus laevis GN=tom1l2 PE=2 SV=1	507	9e-37	378	291	159	33.33	2670	1891	17	305	-2	0
contig_1615	9579	sp|Q2LAE1|ASHH2_ARATH	Histone-lysine N-methyltransferase ASHH2 OS=Arabidopsis thaliana GN=ASHH2 PE=1 SV=1	1759	1e-122	1120	342	257	58.19	5106	6131	865	1199	3	0
contig_1617	2594	sp|O43818|U3IP2_HUMAN	U3 small nucleolar RNA-interacting protein 2 OS=Homo sapiens GN=RRP9 PE=1 SV=1	475	8e-84	613	307	200	40.72	2100	1186	74	366	-3	0
contig_1619	3233	sp|Q9FHK9|MD26B_ARATH	Probable mediator of RNA polymerase II transcription subunit 26b OS=Arabidopsis thaliana GN=MED26B PE=2 SV=1	436	6e-52	493	299	173	39.46	2187	1345	7	285	-3	0
contig_1621	1020	sp|P49599|P2C57_ARATH	Protein phosphatase 2C 57 OS=Arabidopsis thaliana GN=PPH1 PE=2 SV=2	388	6e-84	679	324	188	46.3	979	41	49	370	-3	0
contig_1622	1307	sp|Q9LU85|PAP4_ARATH	Probable plastid-lipid-associated protein 4, chloroplastic OS=Arabidopsis thaliana GN=PAP4 PE=1 SV=1	242	5e-70	581	170	139	61.76	944	435	74	242	-1	0
contig_1624	2843	sp|Q9FKI0|FIMB2_ARATH	Fimbrin-like protein 2 OS=Arabidopsis thaliana GN=FIM2 PE=2 SV=1	687	0	2440	663	545	68.33	273	2246	1	660	3	0
contig_1626	3021	sp|Q6NUK1|SCMC1_HUMAN	Calcium-binding mitochondrial carrier protein SCaMC-1 OS=Homo sapiens GN=SLC25A24 PE=1 SV=2	477	8e-105	877	461	276	39.26	1148	2506	17	472	2	0
contig_1627	807	sp|Q93Z70|ARGC_ARATH	Probable N-acetyl-gamma-glutamyl-phosphate reductase, chloroplastic OS=Arabidopsis thaliana GN=At2g19940 PE=1 SV=2	401	1e-98	771	180	156	79.44	9	548	222	401	3	0
contig_1630	1923	sp|Q9LJE4|CPNB2_ARATH	Chaperonin 60 subunit beta 2, chloroplastic OS=Arabidopsis thaliana GN=CPN60B2 PE=1 SV=1	596	0	1369	301	287	87.38	305	1207	189	489	2	0
contig_1632	689	sp|P50888|RL24_HORVU	60S ribosomal protein L24 OS=Hordeum vulgare GN=RPL24 PE=2 SV=1	162	1e-44	386	82	74	84.15	219	464	1	82	3	0
contig_1635	916	sp|Q9CY62|RN181_MOUSE	E3 ubiquitin-protein ligase RNF181 OS=Mus musculus GN=Rnf181 PE=2 SV=1	165	2e-08	135	57	37	40.35	271	441	76	132	1	0
contig_1636	1739	sp|Q9SZ46|C82C4_ARATH	Cytochrome P450 82C4 OS=Arabidopsis thaliana GN=CYP82C4 PE=2 SV=1	524	7e-95	503	285	166	37.19	315	1124	33	316	3	0
contig_1637	5781	sp|Q9SZ46|C82C4_ARATH	Cytochrome P450 82C4 OS=Arabidopsis thaliana GN=CYP82C4 PE=2 SV=1	524	2e-127	1069	499	311	43.49	4122	5570	33	523	3	0
contig_1638	486	sp|Q50EK4|C75A1_PINTA	Cytochrome P450 750A1 OS=Pinus taeda GN=CYP750A1 PE=2 SV=1	525	2e-18	161	73	45	41.1	274	477	110	182	1	0
contig_1639	5823	sp|F4K5J1|MYO17_ARATH	Myosin-17 OS=Arabidopsis thaliana GN=XI-K PE=2 SV=2	1531	0	3403	792	698	77.27	559	2934	1	792	1	0
contig_1641	2867	sp|Q9ZV88|BEH4_ARATH	BES1/BZR1 homolog protein 4 OS=Arabidopsis thaliana GN=BEH4 PE=1 SV=1	325	6e-55	504	319	184	48.9	1177	2052	1	266	1	0
contig_1642	1005	sp|Q0JBH9|ERG3_ORYSJ	Elicitor-responsive protein 3 OS=Oryza sativa subsp. japonica GN=ERG3 PE=2 SV=1	144	4e-61	504	146	122	63.01	824	387	1	144	-2	0
contig_1644	1290	sp|P18025|TBB1_MAIZE	Tubulin beta-1 chain OS=Zea mays GN=TUBB1 PE=1 SV=1	446	0	2009	384	375	96.09	137	1288	1	384	2	0
contig_1645	2012	sp|P64956|Y2253_MYCBO	Uncharacterized protein Mb2253c OS=Mycobacterium bovis (strain ATCC BAA-935 / AF2122/97) GN=Mb2253c PE=4 SV=1	364	3e-15	200	123	70	39.02	1001	1366	5	127	2	0
contig_1646	1374	sp|P60040|RL72_ARATH	60S ribosomal protein L7-2 OS=Arabidopsis thaliana GN=RPL7B PE=2 SV=1	242	3e-128	971	243	215	74.07	174	902	1	242	3	0
contig_1647	1120	sp|P60040|RL72_ARATH	60S ribosomal protein L7-2 OS=Arabidopsis thaliana GN=RPL7B PE=2 SV=1	242	4e-129	968	243	215	72.84	11	739	1	242	2	0
contig_1648	1680	sp|O04616|CUT1A_ARATH	Protein CURVATURE THYLAKOID 1A, chloroplastic OS=Arabidopsis thaliana GN=CURT1A PE=1 SV=1	164	6e-49	436	116	97	74.14	1328	981	51	163	-2	0
contig_1651	1284	sp|Q9SX68|RK18_ARATH	50S ribosomal protein L18, chloroplastic OS=Arabidopsis thaliana GN=RPL18 PE=2 SV=1	170	2e-62	523	143	117	72.03	1017	589	30	170	-1	0
contig_1652	2056	sp|P53989|SEC14_CANGA	SEC14 cytosolic factor OS=Candida glabrata (strain ATCC 2001 / CBS 138 / JCM 3761 / NBRC 0622 / NRRL Y-65) GN=SEC14 PE=3 SV=1	302	5e-06	125	67	38	38.81	894	694	200	265	-2	0
contig_1654	1432	sp|Q7JUR6|GDAP2_DROME	Protein GDAP2 homolog OS=Drosophila melanogaster GN=CG18812 PE=2 SV=1	540	1e-15	205	155	82	29.68	1029	565	373	524	-2	0
contig_1655	2301	sp|F4K2A1|FPGS1_ARATH	Folylpolyglutamate synthase OS=Arabidopsis thaliana GN=FPGS1 PE=1 SV=1	571	2e-86	689	182	152	65.93	1380	1925	66	247	3	0
contig_1658	1194	sp|Q93YS4|AB22G_ARATH	ABC transporter G family member 22 OS=Arabidopsis thaliana GN=ABCG22 PE=1 SV=1	751	5e-141	1096	400	280	57	1	1194	289	680	1	0
contig_1659	3595	sp|Q84PB3|IF4G1_ORYSJ	Eukaryotic translation initiation factor isoform 4G-1 OS=Oryza sativa subsp. japonica GN=Os04g0499300 PE=2 SV=2	793	0	1826	794	520	50.38	632	2935	48	793	2	0
contig_1662	1539	sp|O64571|UBA1C_ARATH	UBP1-associated proteins 1C OS=Arabidopsis thaliana GN=UBA1C PE=3 SV=2	613	1e-29	316	187	90	36.9	1177	794	1	187	-3	0
contig_1663	410	sp|P35282|RAB21_MOUSE	Ras-related protein Rab-21 OS=Mus musculus GN=Rab21 PE=1 SV=4	222	5e-16	185	55	43	63.64	245	409	17	71	2	0
contig_1664	319	sp|P35282|RAB21_MOUSE	Ras-related protein Rab-21 OS=Mus musculus GN=Rab21 PE=1 SV=4	222	9e-47	393	106	85	64.15	2	319	72	177	2	0
contig_1665	1812	sp|Q69TY4|PR2E1_ORYSJ	Peroxiredoxin-2E-1, chloroplastic OS=Oryza sativa subsp. japonica GN=PRXIIE-1 PE=2 SV=1	232	3e-78	648	160	143	74.38	907	1383	73	232	1	0
contig_1667	4099	sp|Q8T9S7|PTEN_DICDI	Phosphatidylinositol 3,4,5-trisphosphate 3-phosphatase and dual-specificity protein phosphatase PTEN OS=Dictyostelium discoideum GN=pteN PE=2 SV=1	533	2e-49	482	223	136	42.15	2276	2935	17	229	2	0
contig_1668	1064	sp|P16180|RR17_ARATH	30S ribosomal protein S17, chloroplastic OS=Arabidopsis thaliana GN=RPS17 PE=2 SV=1	149	4e-33	315	143	96	53.85	857	456	8	146	-1	0
contig_1671	626	sp|Q40062|IDS3_HORVU	2'-deoxymugineic-acid 2'-dioxygenase OS=Hordeum vulgare GN=IDS3 PE=1 SV=3	339	3e-28	190	151	70	29.8	2	415	73	221	2	0
contig_1672	1145	sp|Q05963|FL3H_CALCH	Naringenin,2-oxoglutarate 3-dioxygenase OS=Callistephus chinensis GN=FHT PE=2 SV=1	356	3e-66	561	283	173	37.46	298	1137	19	300	1	0
contig_1675	3129	sp|Q7TP47|HNRPQ_RAT	Heterogeneous nuclear ribonucleoprotein Q OS=Rattus norvegicus GN=Syncrip PE=2 SV=1	533	6e-38	389	264	148	33.71	1692	922	68	323	-1	0
contig_1676	13972	sp|P20825|POL2_DROME	Retrovirus-related Pol polyprotein from transposon 297 OS=Drosophila melanogaster GN=pol PE=4 SV=1	1059	1e-45	284	166	89	39.76	8781	8302	193	352	-2	0
contig_1677	2495	sp|Q8H0Y8|WRK41_ARATH	Probable WRKY transcription factor 41 OS=Arabidopsis thaliana GN=WRKY41 PE=2 SV=2	313	1e-26	290	109	75	55.96	968	1279	96	200	2	0
contig_1680	4653	sp|D5HA94|FTSH2_SALRM	ATP-dependent zinc metalloprotease FtsH 2 OS=Salinibacter ruber (strain M8) GN=ftsH2 PE=3 SV=1	683	5e-45	453	235	139	43.4	2415	3119	185	410	3	0
contig_1682	975	sp|Q8H8U5|IN21B_ORYSJ	Protein IN2-1 homolog B OS=Oryza sativa subsp. japonica GN=GSTZ5 PE=2 SV=1	244	8e-72	584	195	143	57.95	975	394	46	239	-1	0
contig_1684	1818	sp|Q9ZWJ9|ARR2_ARATH	Two-component response regulator ARR2 OS=Arabidopsis thaliana GN=ARR2 PE=1 SV=1	664	5e-46	447	174	122	55.17	3	461	106	277	3	0
contig_1685	5347	sp|P52026|DPO1_GEOSE	DNA polymerase I OS=Geobacillus stearothermophilus GN=polA PE=1 SV=2	876	2e-51	512	307	177	38.76	3728	4642	600	876	2	0
contig_1686	1549	sp|P96613|MURF_BACSU	UDP-N-acetylmuramoyl-tripeptide--D-alanyl-D-alanine ligase OS=Bacillus subtilis (strain 168) GN=murF PE=3 SV=1	457	6e-43	413	341	168	32.26	537	1547	30	327	3	0
contig_1687	786	sp|P96613|MURF_BACSU	UDP-N-acetylmuramoyl-tripeptide--D-alanyl-D-alanine ligase OS=Bacillus subtilis (strain 168) GN=murF PE=3 SV=1	457	2e-41	385	181	114	42.54	247	786	30	210	1	0
contig_1688	3916	sp|O52177|RELA_MYXXA	GTP pyrophosphokinase OS=Myxococcus xanthus GN=relA PE=3 SV=1	757	3e-110	952	484	295	42.56	1091	2539	27	467	2	0
contig_1691	7696	sp|P0CT43|TF28_SCHPO	Transposon Tf2-8 polyprotein OS=Schizosaccharomyces pombe (strain 972 / ATCC 24843) GN=Tf2-8 PE=3 SV=1	1333	6e-13	175	150	72	31.33	2854	2408	937	1085	-1	0
contig_1692	13510	sp|Q4VCM1|LCAT2_ARATH	Phospholipid--sterol O-acyltransferase OS=Arabidopsis thaliana GN=PSAT PE=2 SV=2	633	2e-43	267	67	57	71.64	8533	8333	112	178	-1	0
contig_1697	2480	sp|Q5NTH3|SK2_ORYSJ	Shikimate kinase 2, chloroplastic OS=Oryza sativa subsp. japonica GN=SK2 PE=1 SV=1	307	8e-85	713	213	170	61.97	13	645	69	281	1	0
contig_1698	3666	sp|P54928|IMP3_SOLLC	Inositol monophosphatase 3 OS=Solanum lycopersicum GN=IMP3 PE=1 SV=1	268	7e-45	394	104	85	69.23	3026	3337	165	268	2	0
contig_1699	2719	sp|Q9C4Z7|MINE1_ARATH	Cell division topological specificity factor homolog, chloroplastic OS=Arabidopsis thaliana GN=MINE1 PE=1 SV=1	229	6e-53	479	145	113	67.59	800	369	87	228	-3	0
contig_1700	3430	sp|O80433|CISY_DAUCA	Citrate synthase, mitochondrial OS=Daucus carota GN=CS PE=2 SV=1	472	0	1916	472	409	75.21	2056	644	1	472	-1	0
contig_1702	1650	sp|Q50EK5|C72B2_PINTA	Cytochrome P450 720B2 OS=Pinus taeda GN=CYP720B2 PE=2 SV=1	487	0	1499	458	356	60.04	1607	258	34	487	-2	0
contig_1703	1381	sp|P51281|YCF45_PORPU	Uncharacterized protein ycf45 OS=Porphyra purpurea GN=ycf45 PE=3 SV=1	565	5e-138	1067	321	251	60.12	967	5	6	326	-1	0
contig_1705	572	sp|Q38732|DAG_ANTMA	DAG protein, chloroplastic OS=Antirrhinum majus GN=DAG PE=2 SV=1	230	6e-35	322	144	88	45.83	34	456	78	219	1	0
contig_1707	4560	sp|Q8S0F0|FH1_ORYSJ	Formin-like protein 1 OS=Oryza sativa subsp. japonica GN=FH1 PE=2 SV=1	960	2e-148	792	291	209	58.42	1401	535	687	954	-1	0
contig_1708	1292	sp|Q9ZVM9|Y1461_ARATH	Probable serine/threonine-protein kinase At1g54610 OS=Arabidopsis thaliana GN=At1g54610 PE=1 SV=1	572	5e-53	316	101	79	62.38	840	1136	55	153	3	0
contig_1709	1777	sp|Q8DJB3|GRPE_THEEB	Protein GrpE OS=Thermosynechococcus elongatus (strain BP-1) GN=grpE PE=3 SV=1	252	1e-48	443	193	131	48.19	553	1125	67	248	1	0
contig_1710	1645	sp|A8GDU4|SUFS_SERP5	Cysteine desulfurase OS=Serratia proteamaculans (strain 568) GN=sufS PE=3 SV=1	406	8e-30	312	228	121	29.82	93	770	7	230	3	0
contig_1711	1503	sp|Q69VD9|P2C57_ORYSJ	Probable protein phosphatase 2C 57 OS=Oryza sativa subsp. japonica GN=Os06g0597200 PE=2 SV=1	367	6e-150	1132	306	245	69.28	92	1009	62	365	2	0
contig_1712	3844	sp|P10978|POLX_TOBAC	Retrovirus-related Pol polyprotein from transposon TNT 1-94 OS=Nicotiana tabacum PE=2 SV=1	1328	4e-50	260	115	81	42.61	2568	2909	829	943	3	0
contig_1713	1377	sp|Q9XG54|OPR1_SOLLC	12-oxophytodienoate reductase 1 OS=Solanum lycopersicum GN=OPR1 PE=1 SV=1	376	8e-140	748	194	166	70.1	643	1215	180	373	1	0
contig_1714	1796	sp|A7PZL3|PGLR_VITVI	Probable polygalacturonase OS=Vitis vinifera GN=GSVIVT00026920001 PE=1 SV=1	491	0	1464	408	323	64.95	3	1226	78	485	3	0
contig_1716	428	sp|Q6PQJ9|5BPOR_DIGLA	3-oxo-Delta(4,5)-steroid 5-beta-reductase OS=Digitalis lanata PE=1 SV=1	389	1e-18	208	68	54	58.82	6	206	324	389	3	0
contig_1717	1567	sp|Q9S834|CLPP5_ARATH	ATP-dependent Clp protease proteolytic subunit 5, chloroplastic OS=Arabidopsis thaliana GN=CLPP5 PE=1 SV=1	298	2e-124	958	254	211	70.47	364	1116	40	292	1	0
contig_1719	756	sp|Q09575|YRD6_CAEEL	Uncharacterized protein K02A2.6 OS=Caenorhabditis elegans GN=K02A2.6 PE=4 SV=1	1268	1e-08	140	183	84	27.87	753	214	837	1011	-1	0
contig_1720	1929	sp|P20825|POL2_DROME	Retrovirus-related Pol polyprotein from transposon 297 OS=Drosophila melanogaster GN=pol PE=4 SV=1	1059	1e-51	247	148	83	38.51	1050	1493	485	627	3	0
contig_1721	4396	sp|P58223|Y4837_ARATH	KH domain-containing protein At4g18375 OS=Arabidopsis thaliana GN=At4g18375 PE=2 SV=1	606	2e-86	767	676	355	33.58	79	2037	6	605	1	0
contig_1722	3831	sp|Q0WQ57|AUXI2_ARATH	Auxilin-related protein 2 OS=Arabidopsis thaliana GN=At4g12770 PE=1 SV=1	891	5e-136	1143	998	529	39.58	3541	722	8	891	-3	0
contig_1724	5476	sp|Q42093|AB2C_ARATH	ABC transporter C family member 2 OS=Arabidopsis thaliana GN=ABCC2 PE=1 SV=2	1623	0	4712	1296	1075	68.52	4296	475	329	1621	-2	0
contig_1725	674	sp|O65729|RL18_CICAR	60S ribosomal protein L18 (Fragment) OS=Cicer arietinum GN=RPL18 PE=2 SV=1	183	5e-14	173	39	37	87.18	674	558	145	183	-1	0
contig_1727	1287	sp|Q9M612|NACA_PINTA	Nascent polypeptide-associated complex subunit alpha-like protein OS=Pinus taeda PE=2 SV=1	205	5e-94	738	211	191	81.99	227	856	1	205	2	0
contig_1728	642	sp|Q9M612|NACA_PINTA	Nascent polypeptide-associated complex subunit alpha-like protein OS=Pinus taeda PE=2 SV=1	205	2e-62	507	111	107	87.39	642	310	95	205	-1	0
contig_1729	3890	sp|Q9M0Z3|KEA3_ARATH	K(+) efflux antiporter 3, chloroplastic OS=Arabidopsis thaliana GN=KEA3 PE=1 SV=2	776	0	2226	741	555	63.97	720	2840	18	751	3	0
contig_1730	2837	sp|Q41140|PFPA_RICCO	Pyrophosphate--fructose 6-phosphate 1-phosphotransferase subunit alpha OS=Ricinus communis GN=PFP-ALPHA PE=1 SV=1	617	0	2477	613	515	74.23	2600	774	5	617	-1	0
contig_1731	2147	sp|Q8L884|LAX4_MEDTR	Auxin transporter-like protein 4 OS=Medicago truncatula GN=LAX4 PE=2 SV=1	482	3e-174	974	214	199	83.64	1047	1688	255	468	3	0
contig_1735	1254	sp|O65155|KELP_ARATH	RNA polymerase II transcriptional coactivator KELP OS=Arabidopsis thaliana GN=KELP PE=1 SV=1	165	8e-38	352	192	114	43.75	307	882	13	161	1	0
contig_1737	3433	sp|Q9M2C9|SKIP4_ARATH	F-box/kelch-repeat protein SKIP4 OS=Arabidopsis thaliana GN=SKIP4 PE=1 SV=1	358	1e-81	705	344	212	41.28	1268	258	20	358	-3	0
contig_1738	1386	sp|P40267|H1_SOLPN	Histone H1 OS=Solanum pennellii PE=2 SV=1	202	1e-30	305	118	82	55.08	337	690	7	119	1	0
contig_1739	2024	sp|Q9M1T1|SETH3_ARATH	Probable arabinose 5-phosphate isomerase OS=Arabidopsis thaliana GN=SETH3 PE=2 SV=1	350	2e-159	1210	330	272	66.67	1361	372	21	350	-1	0
contig_1740	2200	sp|P43644|DNJH_ATRNU	DnaJ protein homolog ANJ1 OS=Atriplex nummularia PE=2 SV=1	417	0	1642	423	379	77.78	1895	627	1	417	-3	0
contig_1741	891	sp|Q50EK4|C75A1_PINTA	Cytochrome P450 750A1 OS=Pinus taeda GN=CYP750A1 PE=2 SV=1	525	3e-82	673	288	186	45.49	891	52	128	415	-1	0
contig_1743	3644	sp|Q9SGP2|HSL1_ARATH	Receptor-like protein kinase HSL1 OS=Arabidopsis thaliana GN=HSL1 PE=2 SV=1	996	0	2045	976	611	45.49	423	3296	19	971	3	0
contig_1744	1178	sp|P42824|DNJH2_ALLPO	DnaJ protein homolog 2 OS=Allium porrum GN=LDJ2 PE=2 SV=1	418	5e-158	1179	265	239	83.4	3	794	154	418	3	0
contig_1746	2624	sp|Q03685|BIP5_TOBAC	Luminal-binding protein 5 OS=Nicotiana tabacum GN=BIP5 PE=2 SV=1	668	0	3129	664	633	89.46	2474	492	8	668	-1	0
contig_1747	1983	sp|O59811|REI1_SCHPO	Cytoplasmic 60S subunit biogenesis factor SPCC550.15c OS=Schizosaccharomyces pombe (strain 972 / ATCC 24843) GN=SPCC550.15c PE=1 SV=1	463	6e-36	364	325	156	29.85	1737	877	5	309	-1	0
contig_1748	1975	sp|Q9S746|HTH_ARATH	Protein HOTHEAD OS=Arabidopsis thaliana GN=HTH PE=1 SV=1	594	5e-108	886	295	221	57.29	1375	494	70	361	-1	0
contig_1749	1570	sp|Q9S746|HTH_ARATH	Protein HOTHEAD OS=Arabidopsis thaliana GN=HTH PE=1 SV=1	594	8e-158	1208	472	322	49.79	231	1520	119	588	3	0
contig_1750	6310	sp|O22315|SRSF1_ARATH	Pre-mRNA-splicing factor SF2 OS=Arabidopsis thaliana GN=SF2 PE=1 SV=1	303	5e-13	185	71	47	49.3	5181	5393	144	200	3	0
contig_1751	2673	sp|Q55393|DFA1_SYNY3	Diflavin flavoprotein A 1 OS=Synechocystis sp. (strain PCC 6803 / Kazusa) GN=dfa1 PE=1 SV=1	573	0	1799	568	423	58.98	359	2047	10	573	2	0
contig_1752	2233	sp|Q9FNR1|RBG3_ARATH	Glycine-rich RNA-binding protein 3, mitochondrial OS=Arabidopsis thaliana GN=RBG3 PE=2 SV=1	309	6e-36	359	119	92	49.58	1058	1414	1	119	2	0
contig_1753	1883	sp|Q6AWW5|Y5262_ARATH	Ankyrin repeat-containing protein At5g02620 OS=Arabidopsis thaliana GN=At5g02620 PE=1 SV=1	524	2e-07	139	192	83	29.17	1866	1294	83	233	-3	0
contig_1754	2487	sp|Q43468|STIP_SOYBN	Heat shock protein STI OS=Glycine max GN=STI PE=1 SV=1	569	0	1792	582	437	62.37	2226	499	1	569	-1	0
contig_1755	1327	sp|Q8LD27|PSB6_ARATH	Proteasome subunit beta type-6 OS=Arabidopsis thaliana GN=PBA1 PE=1 SV=2	233	7e-133	999	232	213	81.47	1076	384	1	231	-3	0
contig_1756	2664	sp|O04682|PTI6_SOLLC	Pathogenesis-related genes transcriptional activator PTI6 OS=Solanum lycopersicum GN=PTI6 PE=2 SV=1	248	1e-19	232	63	48	65.08	1179	1367	90	152	3	0
contig_1757	2187	sp|P35684|RL3_ORYSJ	60S ribosomal protein L3 OS=Oryza sativa subsp. japonica GN=RPL3 PE=2 SV=2	389	4e-137	1069	223	210	87	982	314	167	389	-3	0
contig_1758	3020	sp|Q84K00|NAC78_ARATH	NAC domain-containing protein 78 OS=Arabidopsis thaliana GN=NAC078 PE=2 SV=2	567	5e-60	560	168	127	61.31	2983	2480	6	172	-2	0
contig_1760	634	sp|Q5I7K3|RS29_WHEAT	40S ribosomal protein S29 OS=Triticum aestivum GN=RPS29 PE=1 SV=1	56	7e-26	249	56	49	80.36	247	414	1	56	1	0
contig_1761	2903	sp|Q9ZUE9|PP149_ARATH	Pentatricopeptide repeat-containing protein At2g06000 OS=Arabidopsis thaliana GN=At2g06000 PE=2 SV=1	536	4e-96	820	430	263	38.84	2386	1109	81	506	-2	0
contig_1762	698	sp|Q9XEX2|PRX2B_ARATH	Peroxiredoxin-2B OS=Arabidopsis thaliana GN=PRXIIB PE=1 SV=1	162	4e-62	503	117	103	77.78	351	1	1	117	-3	0
contig_1763	746	sp|O80961|MLO12_ARATH	MLO-like protein 12 OS=Arabidopsis thaliana GN=MLO12 PE=2 SV=2	576	6e-09	142	67	38	43.28	744	556	423	489	-3	0
contig_1764	506	sp|P49597|P2C56_ARATH	Protein phosphatase 2C 56 OS=Arabidopsis thaliana GN=ABI1 PE=1 SV=2	434	2e-15	188	69	45	52.17	322	504	125	193	1	0
contig_1765	921	sp|Q9ZW21|P2C24_ARATH	Probable protein phosphatase 2C 24 OS=Arabidopsis thaliana GN=At2g29380 PE=2 SV=1	362	1e-65	550	217	148	50.69	274	921	59	265	1	0
contig_1767	1806	sp|Q9UBL3|ASH2L_HUMAN	Set1/Ash2 histone methyltransferase complex subunit ASH2 OS=Homo sapiens GN=ASH2L PE=1 SV=1	628	6e-48	461	220	133	44.09	797	1423	380	594	2	0
contig_1770	2497	sp|O23482|OPT3_ARATH	Oligopeptide transporter 3 OS=Arabidopsis thaliana GN=OPT3 PE=2 SV=3	737	0	1510	350	309	78	1197	2246	388	737	3	0
contig_1773	5073	sp|Q9CAA7|PUB42_ARATH	Putative U-box domain-containing protein 42 OS=Arabidopsis thaliana GN=PUB42 PE=2 SV=1	1033	5e-38	288	528	240	24.05	2462	1002	413	934	-2	0
contig_1775	2224	sp|Q67YI9|EPN2_ARATH	Clathrin interactor EPSIN 2 OS=Arabidopsis thaliana GN=EPSIN2 PE=1 SV=1	895	1e-128	1056	557	348	48.65	1620	79	1	513	-2	0
contig_1776	3862	sp|Q41594|TASY_TAXBR	Taxadiene synthase OS=Taxus brevifolia GN=TDC1 PE=1 SV=1	862	5e-81	452	240	140	41.25	3530	2835	352	585	-3	0
contig_1777	1635	sp|Q8LB81|GDL79_ARATH	GDSL esterase/lipase At5g33370 OS=Arabidopsis thaliana GN=At5g33370 PE=2 SV=1	366	1e-144	1101	335	250	59.7	261	1265	28	362	3	0
contig_1778	1011	sp|Q41387|PSBW_SPIOL	Photosystem II reaction center W protein, chloroplastic OS=Spinacia oleracea GN=psbW PE=1 SV=1	137	4e-18	204	63	47	66.67	363	551	76	137	3	0
contig_1780	1264	sp|Q99JH1|RP25L_MOUSE	Ribonuclease P protein subunit p25-like protein OS=Mus musculus GN=Rpp25l PE=2 SV=1	163	4e-13	173	86	48	43.02	294	545	51	136	3	0
contig_1781	1117	sp|Q9FSF0|MDH_TOBAC	Malate dehydrogenase OS=Nicotiana tabacum GN=MD1 PE=1 SV=1	332	0	1329	278	271	91.73	284	1117	1	278	2	0
contig_1782	607	sp|Q9FSF0|MDH_TOBAC	Malate dehydrogenase OS=Nicotiana tabacum GN=MD1 PE=1 SV=1	332	1e-41	375	81	75	81.48	7	249	252	332	1	0
contig_1783	565	sp|Q9FSF0|MDH_TOBAC	Malate dehydrogenase OS=Nicotiana tabacum GN=MD1 PE=1 SV=1	332	1e-43	388	81	77	83.95	7	249	252	332	1	0
contig_1784	623	sp|P36914|AMYG_ASPOR	Glucoamylase OS=Aspergillus oryzae (strain ATCC 42149 / RIB 40) GN=glaA PE=2 SV=2	612	9e-09	139	102	50	31.37	70	357	512	612	1	0
contig_1786	7296	sp|Q40863|EMB8_PICGL	Embryogenesis-associated protein EMB8 OS=Picea glauca GN=EMB8 PE=2 SV=1	457	3e-46	458	329	180	34.35	6004	5054	116	441	-3	0
contig_1787	1040	sp|C3LMI5|RSMF_VIBCM	Ribosomal RNA small subunit methyltransferase F OS=Vibrio cholerae serotype O1 (strain M66-2) GN=rsmF PE=3 SV=2	473	6e-07	130	74	44	37.84	573	352	189	253	-3	0
contig_1789	2723	sp|P10933|FENR1_PEA	Ferredoxin--NADP reductase, leaf isozyme, chloroplastic OS=Pisum sativum GN=PETH PE=1 SV=1	360	0	1500	378	320	78.31	648	1781	3	360	3	0
contig_1792	3031	sp|P73627|Y1770_SYNY3	Uncharacterized protein sll1770 OS=Synechocystis sp. (strain PCC 6803 / Kazusa) GN=sll1770 PE=3 SV=1	585	1e-163	1289	599	384	42.74	2292	523	33	585	-2	0
contig_1793	1702	sp|Q39244|RU1A_ARATH	U1 small nuclear ribonucleoprotein A OS=Arabidopsis thaliana GN=U1A PE=1 SV=1	250	1e-115	898	241	200	70.54	251	967	11	250	2	0
contig_1795	1174	sp|Q9FVC1|SVP_ARATH	MADS-box protein SVP OS=Arabidopsis thaliana GN=SVP PE=1 SV=1	240	1e-43	398	243	138	41.56	13	696	1	235	1	0
contig_1796	1397	sp|Q9FVC1|SVP_ARATH	MADS-box protein SVP OS=Arabidopsis thaliana GN=SVP PE=1 SV=1	240	2e-41	385	241	141	39.83	1232	528	1	224	-1	0
contig_1799	2380	sp|Q0DEC8|SSY1_ORYSJ	Soluble starch synthase 1, chloroplastic/amyloplastic OS=Oryza sativa subsp. japonica GN=Os06g0160700 PE=1 SV=1	641	0	2160	549	465	69.03	407	2047	93	640	2	0
contig_1800	571	sp|Q67YC0|PPSP1_ARATH	Inorganic pyrophosphatase 1 OS=Arabidopsis thaliana GN=PS2 PE=1 SV=1	295	1e-79	627	192	146	57.81	571	2	28	219	-1	0
contig_1801	412	sp|Q67YC0|PPSP1_ARATH	Inorganic pyrophosphatase 1 OS=Arabidopsis thaliana GN=PS2 PE=1 SV=1	295	2e-07	124	47	34	46.81	143	3	55	101	-3	0
contig_1804	3306	sp|Q9P281|BAHC1_HUMAN	BAH and coiled-coil domain-containing protein 1 OS=Homo sapiens GN=BAHCC1 PE=2 SV=3	2608	2e-09	160	117	60	30.77	2709	2359	2462	2572	-1	0
contig_1805	4324	sp|Q9FG77|WRKY2_ARATH	Probable WRKY transcription factor 2 OS=Arabidopsis thaliana GN=WRKY2 PE=2 SV=1	687	1e-30	336	244	134	39.75	4269	3559	113	338	-2	0
contig_1806	2950	sp|P72749|TYPA_SYNY3	GTP-binding protein TypA/BipA homolog OS=Synechocystis sp. (strain PCC 6803 / Kazusa) GN=typA PE=3 SV=1	597	0	1557	578	401	53.11	2498	774	21	597	-3	0
contig_1807	2779	sp|Q9M8Z7|U80A2_ARATH	Sterol 3-beta-glucosyltransferase UGT80A2 OS=Arabidopsis thaliana GN=UGT80A2 PE=2 SV=1	637	0	1959	540	437	70.19	1152	2753	106	637	3	0
contig_1808	3208	sp|Q39262|ZFP3_ARATH	Zinc finger protein 3 OS=Arabidopsis thaliana GN=ZFP3 PE=2 SV=1	235	1e-29	310	156	97	44.87	496	939	19	168	1	0
contig_1809	1490	sp|Q9SZL5|PP356_ARATH	Pentatricopeptide repeat-containing protein At4g38150 OS=Arabidopsis thaliana GN=At4g38150 PE=2 SV=1	302	5e-26	221	88	62	42.05	881	618	163	250	-1	0
contig_1811	872	sp|Q9SFC6|GDIR_ARATH	Rho GDP-dissociation inhibitor 1 OS=Arabidopsis thaliana GN=GDI1 PE=1 SV=1	240	3e-25	185	65	47	60	872	678	112	175	-1	0
contig_1812	3462	sp|Q9SIC9|PP178_ARATH	Pentatricopeptide repeat-containing protein At2g31400, chloroplastic OS=Arabidopsis thaliana GN=At2g31400 PE=2 SV=1	918	0	2495	795	590	60.63	3032	657	122	886	-2	0
contig_1813	1905	sp|Q9LMK2|LSH6_ARATH	Protein LIGHT-DEPENDENT SHORT HYPOCOTYLS 6 OS=Arabidopsis thaliana GN=LSH6 PE=1 SV=1	196	4e-78	645	168	135	72.02	399	902	18	182	3	0
contig_1814	1263	sp|P20290|BTF3_HUMAN	Transcription factor BTF3 OS=Homo sapiens GN=BTF3 PE=1 SV=1	206	9e-48	425	158	116	53.8	950	489	50	205	-2	0
contig_1815	1765	sp|A4FUB8|TM115_BOVIN	Transmembrane protein 115 OS=Bos taurus GN=TMEM115 PE=2 SV=1	351	2e-28	301	311	155	30.23	1421	534	14	310	-3	0
contig_1820	3294	sp|Q99315|YG31B_YEAST	Transposon Ty3-G Gag-Pol polyprotein OS=Saccharomyces cerevisiae (strain ATCC 204508 / S288c) GN=TY3B-G PE=1 SV=3	1547	2e-99	779	620	311	34.52	2381	639	584	1198	-2	0
contig_1821	3194	sp|Q98C27|GLND_RHILO	Bifunctional uridylyltransferase/uridylyl-removing enzyme OS=Rhizobium loti (strain MAFF303099) GN=glnD PE=3 SV=1	933	4e-09	156	81	46	43.21	1394	1636	849	928	2	0
contig_1822	3440	sp|Q9SX31|PERK9_ARATH	Proline-rich receptor-like protein kinase PERK9 OS=Arabidopsis thaliana GN=PERK9 PE=2 SV=1	708	4e-154	1246	454	315	53.96	1374	2714	279	693	3	0
contig_1823	7186	sp|P0DI70|CSPL2_GINBI	CASP-like protein 2 OS=Ginkgo biloba GN=gba_locus_10451 PE=3 SV=1	176	1e-55	504	107	103	88.79	6393	6713	70	176	3	0
contig_1824	2259	sp|P21529|CBP3_HORVU	Serine carboxypeptidase 3 OS=Hordeum vulgare GN=CBP3 PE=1 SV=2	508	0	1800	482	387	67.63	1866	451	27	502	-1	0
contig_1825	3982	sp|Q9LJL3|PREP1_ARATH	Presequence protease 1, chloroplastic/mitochondrial OS=Arabidopsis thaliana GN=PREP1 PE=1 SV=2	1080	0	4010	1003	859	72.38	504	3512	78	1080	3	0
contig_1826	2330	sp|F4I2Y3|RMR3_ARATH	Receptor homology region, transmembrane domain- and RING domain-containing protein 3 OS=Arabidopsis thaliana GN=RMR3 PE=3 SV=1	422	4e-09	152	128	55	31.25	668	315	232	344	-1	0
contig_1827	4510	sp|O64728|STI_ARATH	Protein STICHEL OS=Arabidopsis thaliana GN=STI PE=1 SV=2	1218	5e-174	1447	804	486	45.9	3593	1287	224	988	-3	0
contig_1830	1166	sp|P48352|CATA3_CUCPE	Catalase isozyme 3 OS=Cucurbita pepo GN=CAT3 PE=2 SV=1	492	3e-96	775	165	154	83.64	1002	508	1	165	-3	0
contig_1831	2971	sp|P09342|ILVB1_TOBAC	Acetolactate synthase 1, chloroplastic OS=Nicotiana tabacum GN=ALS SURA PE=1 SV=1	667	0	2462	585	518	76.41	2285	537	83	667	-3	0
contig_1832	6953	sp|Q5N749|MOR1_ORYSJ	Protein MOR1 OS=Oryza sativa subsp. japonica GN=MOR1 PE=2 SV=1	1997	0	6524	1806	1515	70.04	6654	1258	1	1784	-3	0
contig_1833	2282	sp|Q99090|CPRF2_PETCR	Light-inducible protein CPRF2 OS=Petroselinum crispum GN=CPRF2 PE=2 SV=2	401	8e-49	460	426	221	39.44	593	1825	28	391	2	0
contig_1834	2080	sp|Q9M3B4|RID3_ARATH	Protein ROOT INITIATION DEFECTIVE 3 OS=Arabidopsis thaliana GN=RID3 PE=1 SV=1	438	2e-71	624	446	249	34.08	1498	182	3	426	-1	0
contig_1835	4889	sp|Q29AK2|LMLN_DROPS	Leishmanolysin-like peptidase OS=Drosophila pseudoobscura pseudoobscura GN=GA17800 PE=3 SV=1	684	6e-49	486	535	229	29.16	1862	3109	105	637	2	0
contig_1837	1788	sp|P41918|RANA1_TOBAC	GTP-binding nuclear protein Ran-A1 OS=Nicotiana tabacum GN=RAN-A1 PE=2 SV=1	221	5e-149	1120	221	214	94.12	233	892	1	221	2	0
contig_1838	4693	sp|Q99ME2|WDR6_MOUSE	WD repeat-containing protein 6 OS=Mus musculus GN=Wdr6 PE=2 SV=1	1125	2e-26	305	361	154	27.98	4485	3415	31	324	-2	0
contig_1839	2029	sp|Q339D2|P2C71_ORYSJ	Probable protein phosphatase 2C 71 OS=Oryza sativa subsp. japonica GN=Os10g0370000 PE=2 SV=1	465	3e-94	783	256	188	55.86	1145	384	206	461	-3	0
contig_1840	947	sp|Q9C5U3|PRS8A_ARATH	26S protease regulatory subunit 8 homolog A OS=Arabidopsis thaliana GN=RPT6A PE=1 SV=1	419	0	1488	323	296	88.85	1	945	35	357	1	0
contig_1841	1831	sp|Q9C5U3|PRS8A_ARATH	26S protease regulatory subunit 8 homolog A OS=Arabidopsis thaliana GN=RPT6A PE=1 SV=1	419	0	2016	410	395	92.44	122	1351	10	419	2	0
contig_1842	2683	sp|P04146|COPIA_DROME	Copia protein OS=Drosophila melanogaster GN=GIP PE=1 SV=3	1409	1e-16	144	68	43	39.71	740	943	1328	1395	2	0
contig_1843	3064	sp|Q32NQ8|RNF10_XENLA	RING finger protein 10 OS=Xenopus laevis GN=rnf10 PE=2 SV=1	756	1e-58	558	508	243	31.3	635	2137	120	576	2	0
contig_1845	2883	sp|O82533|FTZ21_ARATH	Cell division protein FtsZ homolog 2-1, chloroplastic OS=Arabidopsis thaliana GN=FTSZ2-1 PE=1 SV=2	478	0	1542	414	364	78.02	1951	716	67	477	-3	0
contig_1847	1004	sp|O82314|U082_ARATH	Probable transcriptional regulatory protein At2g25830 OS=Arabidopsis thaliana GN=At2g25830 PE=2 SV=2	331	2e-75	616	216	160	57.41	1003	446	117	331	-2	0
contig_1848	875	sp|Q56318|Y019_THEMA	Uncharacterized oxidoreductase TM_0019 OS=Thermotoga maritima (strain ATCC 43589 / MSB8 / DSM 3109 / JCM 10099) GN=TM_0019 PE=3 SV=2	256	6e-13	171	74	46	50	652	870	99	172	1	0
contig_1850	2201	sp|Q6VBB2|HFA2B_ORYSJ	Heat stress transcription factor A-2b OS=Oryza sativa subsp. japonica GN=HSFA2B PE=2 SV=1	372	4e-53	490	346	169	36.71	789	1805	85	366	3	0
contig_1852	1698	sp|Q66JG8|ALKB5_XENTR	RNA demethylase ALKBH5 OS=Xenopus tropicalis GN=alkbh5 PE=2 SV=1	358	2e-10	161	151	69	33.11	959	528	101	250	-2	0
contig_1854	772	sp|Q8GT20|BEBT_TOBAC	Benzyl alcohol O-benzoyltransferase OS=Nicotiana tabacum GN=HSR201 PE=1 SV=1	460	3e-90	718	263	180	54.37	1	771	162	424	1	0
contig_1855	771	sp|Q8GT20|BEBT_TOBAC	Benzyl alcohol O-benzoyltransferase OS=Nicotiana tabacum GN=HSR201 PE=1 SV=1	460	3e-90	719	263	182	52.85	1	771	162	424	1	0
contig_1856	6368	sp|Q6WWW4|UPL3_ARATH	E3 ubiquitin-protein ligase UPL3 OS=Arabidopsis thaliana GN=UPL3 PE=2 SV=1	1888	0	4587	1788	1244	55.43	621	5867	147	1888	3	0
contig_1857	820	sp|Q9S9N9|CCR1_ARATH	Cinnamoyl-CoA reductase 1 OS=Arabidopsis thaliana GN=CCR1 PE=1 SV=1	344	4e-75	609	170	140	63.53	46	555	11	180	1	0
contig_1858	1241	sp|Q9SZN7|HIP26_ARATH	Heavy metal-associated isoprenylated plant protein 26 OS=Arabidopsis thaliana GN=HIPP26 PE=1 SV=1	153	1e-07	131	68	44	36.76	1163	963	23	90	-1	0
contig_1859	1494	sp|Q40392|TMVRN_NICGU	TMV resistance protein N OS=Nicotiana glutinosa GN=N PE=1 SV=1	1144	2e-38	390	307	163	32.9	501	1400	160	448	3	0
contig_1860	394	sp|Q9FH83|WRK52_ARATH	Probable WRKY transcription factor 52 OS=Arabidopsis thaliana GN=WRKY52 PE=2 SV=3	1288	1e-08	96	32	22	59.38	26	121	375	406	2	0
contig_1862	2003	sp|Q8W4F0|DAR1_ARATH	Protein DA1-related 1 OS=Arabidopsis thaliana GN=DAR1 PE=2 SV=3	553	4e-140	1099	297	248	72.39	2003	1122	257	553	-1	0
contig_1864	315	sp|Q9M2E2|SDR1_ARATH	(+)-neomenthol dehydrogenase OS=Arabidopsis thaliana GN=SDR1 PE=1 SV=1	296	4e-20	213	79	57	54.43	86	313	9	87	2	0
contig_1865	2490	sp|Q7LHG5|YI31B_YEAST	Transposon Ty3-I Gag-Pol polyprotein OS=Saccharomyces cerevisiae (strain ATCC 204508 / S288c) GN=TY3B-I PE=3 SV=2	1498	8e-143	1196	692	392	38.87	517	2490	588	1269	1	0
contig_1866	4233	sp|Q99315|YG31B_YEAST	Transposon Ty3-G Gag-Pol polyprotein OS=Saccharomyces cerevisiae (strain ATCC 204508 / S288c) GN=TY3B-G PE=1 SV=3	1547	8e-89	699	595	294	32.77	3886	2201	860	1444	-3	0
contig_1868	1899	sp|Q9SY02|PP301_ARATH	Pentatricopeptide repeat-containing protein At4g02750 OS=Arabidopsis thaliana GN=PCMP-H24 PE=3 SV=1	781	1e-156	1226	429	302	51.05	1698	412	353	781	-1	0
contig_1870	1294	sp|Q8TCT0|CERK1_HUMAN	Ceramide kinase OS=Homo sapiens GN=CERK PE=1 SV=1	537	4e-39	383	311	141	31.19	1292	459	248	528	-3	0
contig_1871	3311	sp|Q8RY67|WAKLO_ARATH	Wall-associated receptor kinase-like 14 OS=Arabidopsis thaliana GN=WAKL14 PE=2 SV=2	708	9e-144	1172	720	397	39.72	738	2744	18	701	3	0
contig_1872	1680	sp|Q40392|TMVRN_NICGU	TMV resistance protein N OS=Nicotiana glutinosa GN=N PE=1 SV=1	1144	7e-41	412	331	181	33.23	1641	697	136	450	-1	0
contig_1873	5010	sp|P10978|POLX_TOBAC	Retrovirus-related Pol polyprotein from transposon TNT 1-94 OS=Nicotiana tabacum PE=2 SV=1	1328	5e-24	185	150	78	31.33	308	754	1171	1316	2	0
contig_1874	2388	sp|P0CH30|RING1_GOSHI	E3 ubiquitin-protein ligase RING1 OS=Gossypium hirsutum GN=RING1 PE=2 SV=1	338	7e-34	346	115	77	54.78	1089	1433	168	282	3	0
contig_1875	2527	sp|Q84P17|AEE18_ARATH	Probable acyl-activating enzyme 18, peroxisomal OS=Arabidopsis thaliana GN=AAE18 PE=2 SV=1	727	0	2310	728	545	58.38	55	2172	3	727	1	0
contig_1881	3443	sp|Q10716|CYSP1_MAIZE	Cysteine proteinase 1 OS=Zea mays GN=CCP1 PE=2 SV=1	371	7e-166	1293	353	280	69.12	3057	2023	23	367	-3	0
contig_1882	2464	sp|Q653T6|SPS1_ORYSJ	Solanesyl-diphosphate synthase 1, mitochondrial OS=Oryza sativa subsp. japonica GN=SPS1 PE=1 SV=1	430	7e-165	1267	375	302	63.2	1611	487	56	430	-2	0
contig_1884	1709	sp|Q8TP15|HTPX2_METAC	Protease HtpX homolog 2 OS=Methanosarcina acetivorans (strain ATCC 35395 / DSM 2834 / JCM 12185 / C2A) GN=htpX2 PE=3 SV=1	294	1e-07	137	170	72	25.29	1236	811	70	239	-3	0
contig_1885	1450	sp|F4JJE0|CCT2_ARATH	Choline-phosphate cytidylyltransferase 2 OS=Arabidopsis thaliana GN=CCT2 PE=1 SV=1	304	4e-138	1045	244	222	76.64	1012	281	19	257	-1	0
contig_1886	4109	sp|Q9LI74|CHUP1_ARATH	Protein CHUP1, chloroplastic OS=Arabidopsis thaliana GN=CHUP1 PE=1 SV=1	1004	2e-179	1460	730	475	49.18	427	2586	1	646	1	0
contig_1887	2705	sp|P55826|PPOC_ARATH	Protoporphyrinogen oxidase 1, chloroplastic OS=Arabidopsis thaliana GN=PPOX1 PE=1 SV=1	537	0	1874	476	405	72.48	652	2079	58	533	1	0
contig_1888	3338	sp|Q9FLG1|BXL4_ARATH	Beta-D-xylosidase 4 OS=Arabidopsis thaliana GN=BXL4 PE=1 SV=1	784	0	2664	734	585	65.94	2684	504	56	784	-1	0
contig_1889	3585	sp|Q921R4|DJC14_MOUSE	DnaJ homolog subfamily C member 14 OS=Mus musculus GN=Dnajc14 PE=2 SV=2	703	2e-22	267	295	138	29.15	1941	2798	425	681	3	0
contig_1892	476	sp|Q9CAR3|KINGL_ARATH	SNF1-related protein kinase regulatory subunit gamma-1-like OS=Arabidopsis thaliana GN=CBSCBS2 PE=2 SV=1	447	2e-20	181	67	50	49.25	272	72	57	123	-1	0
contig_1893	1839	sp|Q3MI00|DNJB1_BOVIN	DnaJ homolog subfamily B member 1 OS=Bos taurus GN=DNAJB1 PE=2 SV=3	340	2e-83	694	344	226	45.64	1470	454	1	338	-1	0
contig_1896	1633	sp|Q71H73|H33_VITVI	Histone H3.3 OS=Vitis vinifera PE=2 SV=3	136	5e-88	700	136	136	100	823	1230	1	136	1	0
contig_1897	5024	sp|P20825|POL2_DROME	Retrovirus-related Pol polyprotein from transposon 297 OS=Drosophila melanogaster GN=pol PE=4 SV=1	1059	7e-56	551	306	175	38.89	1437	520	318	622	-3	0
contig_1899	2564	sp|Q5QIT3|2AB2B_ARATH	Serine/threonine protein phosphatase 2A regulatory subunit B''beta OS=Arabidopsis thaliana GN=B''BETA PE=1 SV=1	536	0	2052	538	447	70.82	2330	720	11	536	-1	0
contig_1900	1292	sp|O64628|TXND9_ARATH	Thioredoxin domain-containing protein 9 homolog OS=Arabidopsis thaliana GN=At2g18990 PE=2 SV=1	211	2e-53	465	214	138	48.6	844	353	2	211	-2	0
contig_1901	2091	sp|P55876|IF5_MAIZE	Eukaryotic translation initiation factor 5 OS=Zea mays GN=EIF5 PE=2 SV=1	451	1e-168	1283	467	335	60.39	74	1408	1	447	2	0
contig_1902	6704	sp|A9QM73|SMG7_ARATH	Protein SMG7 OS=Arabidopsis thaliana GN=SMG7 PE=2 SV=1	1059	1e-138	777	349	219	46.7	2299	3330	2	335	1	0
contig_1904	981	sp|Q9SLN8|DBR_TOBAC	2-alkenal reductase (NADP(+)-dependent) OS=Nicotiana tabacum GN=DBR PE=1 SV=1	343	8e-40	374	188	122	43.09	560	3	5	190	-2	0
contig_1907	7143	sp|Q8LGU1|AB8C_ARATH	ABC transporter C family member 8 OS=Arabidopsis thaliana GN=ABCC8 PE=2 SV=3	1464	0	1789	747	502	49.4	665	2869	31	763	2	0
contig_1908	6029	sp|Q42510|GNOM_ARATH	ARF guanine-nucleotide exchange factor GNOM OS=Arabidopsis thaliana GN=GN PE=1 SV=1	1451	0	5116	1436	1170	67.13	537	4799	1	1428	3	0
contig_1909	2331	sp|Q9C5E5|DGK5_ARATH	Diacylglycerol kinase 5 OS=Arabidopsis thaliana GN=DGK5 PE=2 SV=1	509	0	1659	450	367	68.44	1732	392	37	481	-3	0
contig_1914	3479	sp|P40235|HHP1_SCHPO	Casein kinase I homolog hhp1 OS=Schizosaccharomyces pombe (strain 972 / ATCC 24843) GN=hhp1 PE=2 SV=1	365	1e-58	538	282	171	40.43	569	1405	11	279	2	0
contig_1916	3153	sp|Q5QQ49|XYLT2_BOVIN	Xylosyltransferase 2 OS=Bos taurus GN=XYLT2 PE=2 SV=1	867	1e-18	236	312	145	27.24	1493	624	230	523	-2	0
contig_1917	3167	sp|Q9SKK0|EBF1_ARATH	EIN3-binding F-box protein 1 OS=Arabidopsis thaliana GN=EBF1 PE=1 SV=1	628	2e-143	1159	513	338	47.56	934	2460	122	627	1	0
contig_1919	1479	sp|Q8R116|NOTUM_MOUSE	Protein notum homolog OS=Mus musculus GN=Notum PE=2 SV=2	503	7e-19	230	174	90	37.93	973	1476	107	277	1	0
contig_1920	1927	sp|P48631|FD6E2_SOYBN	Omega-6 fatty acid desaturase, endoplasmic reticulum isozyme 2 OS=Glycine max GN=FAD2-2 PE=2 SV=1	383	0	1405	383	302	69.45	1887	763	1	383	-2	0
contig_1924	2873	sp|P44797|PUR8_HAEIN	Adenylosuccinate lyase OS=Haemophilus influenzae (strain ATCC 51907 / DSM 11121 / KW20 / Rd) GN=purB PE=3 SV=1	456	0	1549	453	353	62.91	599	1957	1	453	2	0
contig_1927	1886	sp|Q93Z81|CAX3_ARATH	Vacuolar cation/proton exchanger 3 OS=Arabidopsis thaliana GN=CAX3 PE=1 SV=1	459	9e-142	1098	441	315	54.42	180	1460	10	446	3	0
contig_1928	2169	sp|Q6N075|MFSD5_HUMAN	Molybdate-anion transporter OS=Homo sapiens GN=MFSD5 PE=1 SV=2	450	8e-69	608	454	255	36.56	188	1513	6	443	2	0
contig_1934	1875	sp|Q93WN0|SEBP2_ARATH	Selenium-binding protein 2 OS=Arabidopsis thaliana GN=SBP2 PE=2 SV=1	487	0	2022	487	415	74.54	1528	68	2	487	-3	0
contig_1936	2264	sp|Q5VRJ8|PX115_ORYSJ	Peroxisomal membrane protein 11-5 OS=Oryza sativa subsp. japonica GN=PEX11-5 PE=2 SV=1	233	7e-116	913	238	207	69.75	988	275	1	233	-2	0
contig_1938	1262	sp|Q42463|DCL_SOLLC	Protein DCL, chloroplastic OS=Solanum lycopersicum GN=DCL PE=2 SV=1	224	3e-48	430	119	93	60.5	361	717	102	220	1	0
contig_1939	882	sp|Q9SDL8|F16P2_ORYCO	Fructose-1,6-bisphosphatase, cytosolic OS=Oryza coarctata PE=2 SV=1	344	4e-103	405	90	82	85.56	475	206	116	205	-3	0
contig_1940	2039	sp|Q9SZN7|HIP26_ARATH	Heavy metal-associated isoprenylated plant protein 26 OS=Arabidopsis thaliana GN=HIPP26 PE=1 SV=1	153	7e-46	416	153	109	52.94	1319	1759	1	153	2	0
contig_1941	859	sp|O24475|TPSD3_ABIGR	Pinene synthase, chloroplastic OS=Abies grandis GN=ag3 PE=1 SV=1	628	2e-70	598	289	179	47.4	48	857	1	285	3	0
contig_1943	2408	sp|Q9FKW4|CDPKS_ARATH	Calcium-dependent protein kinase 28 OS=Arabidopsis thaliana GN=CPK28 PE=1 SV=1	523	0	2101	530	451	74.72	305	1894	1	521	2	0
contig_1944	20868	sp|B1VKB7|CYF_CRYJA	Apocytochrome f OS=Cryptomeria japonica GN=petA PE=3 SV=1	321	0	1611	321	311	95.33	3407	4369	1	321	2	0
contig_1945	3973	sp|Q8H0S9|PSA_ARATH	Puromycin-sensitive aminopeptidase OS=Arabidopsis thaliana GN=MPA1 PE=1 SV=1	883	0	2090	450	410	84.22	3931	2585	1	450	-1	0
contig_1950	839	sp|O82245|TSPO_ARATH	Translocator protein homolog OS=Arabidopsis thaliana GN=TSPO PE=1 SV=1	196	7e-27	271	176	93	35.23	580	62	24	193	-2	0
contig_1953	1150	sp|P10978|POLX_TOBAC	Retrovirus-related Pol polyprotein from transposon TNT 1-94 OS=Nicotiana tabacum PE=2 SV=1	1328	8e-54	321	209	118	35.41	972	373	1005	1212	-2	0
contig_1954	2482	sp|Q8I7P9|POL5_DROME	Retrovirus-related Pol polyprotein from transposon opus OS=Drosophila melanogaster GN=pol PE=4 SV=1	1003	7e-36	378	238	134	39.5	1456	2151	161	397	1	0
contig_1956	4507	sp|O65390|APA1_ARATH	Aspartic proteinase A1 OS=Arabidopsis thaliana GN=APA1 PE=1 SV=1	506	2e-177	1407	394	310	65.23	174	1355	17	399	3	0
contig_1957	1134	sp|Q9XET4|RS7_SECCE	40S ribosomal protein S7 OS=Secale cereale GN=RPS7 PE=2 SV=1	192	9e-108	823	190	177	77.89	911	342	3	192	-2	0
contig_1959	4473	sp|Q9C5S9|CRK6_ARATH	Cysteine-rich receptor-like protein kinase 6 OS=Arabidopsis thaliana GN=CRK6 PE=1 SV=1	674	8e-60	461	152	118	59.87	1258	1710	365	516	1	0
contig_1960	4448	sp|P51418|R18A2_ARATH	60S ribosomal protein L18a-2 OS=Arabidopsis thaliana GN=RPL18AB PE=2 SV=2	178	2e-13	184	48	38	70.83	4003	3860	42	89	-2	0
contig_1961	2418	sp|O65351|SUBL_ARATH	Subtilisin-like protease OS=Arabidopsis thaliana GN=ARA12 PE=1 SV=1	757	2e-92	800	387	236	47.03	1703	606	332	699	-2	0
contig_1962	2908	sp|Q38827|IAA9_ARATH	Auxin-responsive protein IAA9 OS=Arabidopsis thaliana GN=IAA9 PE=1 SV=1	338	5e-74	645	372	198	42.74	2266	1166	63	338	-1	0
contig_1963	2202	sp|O04492|DRB1_ARATH	Double-stranded RNA-binding protein 1 OS=Arabidopsis thaliana GN=DRB1 PE=1 SV=1	419	2e-42	412	170	118	52.94	1714	1208	15	181	-3	0
contig_1965	2361	sp|Q9C9B0|U89B1_ARATH	UDP-glycosyltransferase 89B1 OS=Arabidopsis thaliana GN=UGT89B1 PE=2 SV=2	473	1e-100	835	506	280	39.53	2169	715	2	472	-1	0
contig_1967	1490	sp|Q9SF29|SYP71_ARATH	Syntaxin-71 OS=Arabidopsis thaliana GN=SYP71 PE=1 SV=1	266	6e-127	969	267	215	68.16	1236	436	1	266	-3	0
contig_1968	2396	sp|Q9FHG4|LRKS7_ARATH	Probable L-type lectin-domain containing receptor kinase S.7 OS=Arabidopsis thaliana GN=LECRKS7 PE=2 SV=1	681	8e-110	916	637	343	35.48	2231	435	61	656	-1	0
contig_1971	3681	sp|Q9C5Q8|HEN1_ARATH	Small RNA 2'-O-methyltransferase OS=Arabidopsis thaliana GN=HEN1 PE=1 SV=1	942	0	1464	1016	550	38.19	3601	599	8	931	-3	0
contig_1973	2996	sp|Q9SNB4|PCL1_ARATH	Transcription factor LUX OS=Arabidopsis thaliana GN=LUX PE=1 SV=1	323	5e-66	585	230	153	57.83	2089	2778	17	223	1	0
contig_1975	1403	sp|Q9SBJ1|PDK_ARATH	[Pyruvate dehydrogenase (acetyl-transferring)] kinase, mitochondrial OS=Arabidopsis thaliana GN=PDK PE=1 SV=1	366	2e-35	334	87	76	72.41	258	509	261	347	3	0
contig_1977	2009	sp|Q39613|CYPH_CATRO	Peptidyl-prolyl cis-trans isomerase OS=Catharanthus roseus GN=PCKR1 PE=2 SV=1	172	2e-99	790	171	157	84.8	811	299	1	171	-2	0
contig_1979	2494	sp|P48147|PPCE_HUMAN	Prolyl endopeptidase OS=Homo sapiens GN=PREP PE=1 SV=2	710	1e-175	1167	324	256	64.81	1843	872	393	709	-1	0
contig_1980	2443	sp|Q8RXF1|SF3A1_ARATH	Probable splicing factor 3A subunit 1 OS=Arabidopsis thaliana GN=At1g14650 PE=1 SV=2	785	0	877	442	312	60.18	1301	3	329	729	-3	0
contig_1981	2728	sp|Q8GW20|Y5390_ARATH	Uncharacterized protein At5g03900, chloroplastic OS=Arabidopsis thaliana GN=At5g03900 PE=1 SV=2	523	0	1573	469	366	63.54	2237	837	64	523	-3	0
contig_1984	3642	sp|P0C8Q4|Y4990_ARATH	Uncharacterized protein At4g19900 OS=Arabidopsis thaliana GN=At4g19900 PE=2 SV=1	644	8e-116	979	351	243	52.42	1504	461	300	644	-3	0
contig_1985	1914	sp|Q9FGD2|Y5698_ARATH	Putative B3 domain-containing protein At5g66980 OS=Arabidopsis thaliana GN=At5g66980 PE=3 SV=1	334	8e-13	179	215	93	28.84	1567	950	9	199	-3	0
contig_1986	2054	sp|Q9S7P9|SNP33_ARATH	SNAP25 homologous protein SNAP33 OS=Arabidopsis thaliana GN=SNAP33 PE=1 SV=1	300	1e-92	758	223	181	64.13	957	292	79	300	-3	0
contig_1987	3038	sp|Q24K02|IDE_BOVIN	Insulin-degrading enzyme OS=Bos taurus GN=IDE PE=2 SV=1	1019	0	1446	925	523	35.78	37	2775	59	958	1	0
contig_1996	4930	sp|Q9SSE5|COL9_ARATH	Zinc finger protein CONSTANS-LIKE 9 OS=Arabidopsis thaliana GN=COL9 PE=2 SV=1	372	4e-34	356	116	87	60.34	2298	1963	258	372	-2	0
contig_1997	1235	sp|O80634|PPL2_ARATH	PsbP-like protein 2, chloroplastic OS=Arabidopsis thaliana GN=PPL2 PE=1 SV=2	238	1e-43	399	180	113	40	845	306	59	238	-1	0
contig_1998	714	sp|O48556|IPYR_MAIZE	Soluble inorganic pyrophosphatase OS=Zea mays GN=IPP PE=2 SV=1	214	1e-110	830	164	158	91.46	223	714	18	181	1	0
contig_2000	667	sp|Q5R9W8|XPP3_PONAB	Probable Xaa-Pro aminopeptidase 3 OS=Pongo abelii GN=XPNPEP3 PE=2 SV=1	507	5e-38	359	144	95	47.22	4	426	359	502	1	0
contig_2001	2204	sp|B8HY03|RF3_CYAP4	Peptide chain release factor 3 OS=Cyanothece sp. (strain PCC 7425 / ATCC 29141) GN=prfC PE=3 SV=1	542	0	1865	515	412	63.88	1784	240	12	525	-1	0
contig_2006	2197	sp|Q9C882|GTL1_ARATH	Trihelix transcription factor GTL1 OS=Arabidopsis thaliana GN=GTL1 PE=1 SV=2	587	1e-10	165	86	53	38.37	308	63	436	521	-3	0
contig_2007	3459	sp|O64511|TLOV1_ARATH	Protein TWIN LOV 1 OS=Arabidopsis thaliana GN=TLP1 PE=1 SV=2	399	7e-101	848	388	250	48.2	1601	459	18	373	-2	0
contig_2008	1143	sp|O81360|ABA2_PRUAR	Zeaxanthin epoxidase, chloroplastic OS=Prunus armeniaca PE=2 SV=1	661	2e-10	159	233	96	26.61	677	3	194	394	-2	0
contig_2009	1501	sp|O65751|RSSA_CICAR	40S ribosomal protein SA OS=Cicer arietinum GN=RAP40 PE=2 SV=1	300	1e-143	1083	295	239	73.9	1431	562	6	295	-2	0
contig_2010	418	sp|Q54YG5|TPPC5_DICDI	Trafficking protein particle complex subunit 5 OS=Dictyostelium discoideum GN=trappc5 PE=3 SV=1	186	1e-57	466	138	109	61.59	416	3	32	169	-3	0
contig_2011	790	sp|Q40392|TMVRN_NICGU	TMV resistance protein N OS=Nicotiana glutinosa GN=N PE=1 SV=1	1144	1e-16	206	146	75	34.93	211	633	11	153	1	0
contig_2013	2488	sp|Q6KAE5|XB32_ORYSJ	Probable E3 ubiquitin-protein ligase XBOS32 OS=Oryza sativa subsp. japonica GN=XBOS32 PE=2 SV=2	496	0	1480	455	353	63.08	2	1354	1	451	2	0
contig_2017	4346	sp|Q0WV90|TPR1_ARATH	Topless-related protein 1 OS=Arabidopsis thaliana GN=TPR1 PE=1 SV=3	1120	0	4086	1144	907	66.52	3742	386	1	1120	-2	0
contig_2019	10207	sp|Q55GD2|Y8328_DICDI	Protein DDB_G0268328 OS=Dictyostelium discoideum GN=DDB_G0268328 PE=4 SV=1	3779	2e-24	294	261	134	28.74	9468	10190	3459	3712	3	0
contig_2020	1084	sp|Q9M7D1|TPSD8_ABIGR	Beta-phellandrene synthase, chloroplastic OS=Abies grandis GN=ag8 PE=1 SV=1	630	1e-97	792	279	205	55.2	811	23	73	351	-1	0
contig_2022	781	sp|Q8LBZ4|OTU_ARATH	OTU domain-containing protein At3g57810 OS=Arabidopsis thaliana GN=At3g57810 PE=2 SV=1	317	3e-70	573	131	119	75.57	3	395	173	303	3	0
contig_2026	1930	sp|O65677|KCS2_ARATH	Probable 3-ketoacyl-CoA synthase 2 OS=Arabidopsis thaliana GN=KCS2 PE=2 SV=1	487	5e-132	1037	432	285	46.53	386	1678	59	482	2	0
contig_2027	3198	sp|Q94502|GANAB_DICDI	Neutral alpha-glucosidase AB OS=Dictyostelium discoideum GN=modA PE=3 SV=1	943	0	1794	723	459	47.44	147	2144	2	708	3	0
contig_2028	2273	sp|P50346|RLA0_SOYBN	60S acidic ribosomal protein P0 OS=Glycine max PE=1 SV=1	320	5e-45	409	219	129	42.92	1116	1619	6	224	3	0
contig_2031	4311	sp|Q56YN8|SMC3_ARATH	Structural maintenance of chromosomes protein 3 OS=Arabidopsis thaliana GN=SMC3 PE=2 SV=1	1204	0	3970	1173	961	65.73	4024	509	30	1202	-3	0
contig_2032	2324	sp|Q4KLU2|PRP39_XENLA	Pre-mRNA-processing factor 39 OS=Xenopus laevis GN=prpf39 PE=2 SV=1	641	3e-53	507	490	242	31.02	7	1404	167	633	1	0
contig_2034	3997	sp|P45181|PQQL_HAEIN	Probable zinc protease PqqL OS=Haemophilus influenzae (strain ATCC 51907 / DSM 11121 / KW20 / Rd) GN=pqqL PE=3 SV=1	926	8e-66	627	868	379	24.65	3618	1051	20	850	-2	0
contig_2037	1188	sp|Q94K71|GPPL2_ARATH	Haloacid dehalogenase-like hydrolase domain-containing protein At3g48420 OS=Arabidopsis thaliana GN=At3g48420 PE=2 SV=1	319	7e-135	1017	279	231	69.89	1056	232	41	319	-1	0
contig_2038	1378	sp|Q9Y673|ALG5_HUMAN	Dolichyl-phosphate beta-glucosyltransferase OS=Homo sapiens GN=ALG5 PE=1 SV=1	324	1e-35	334	139	89	46.76	359	772	181	319	2	0
contig_2039	736	sp|Q9M1A8|RPB8B_ARATH	DNA-directed RNA polymerases II, IV and V subunit 8B OS=Arabidopsis thaliana GN=NRPB8B PE=1 SV=1	146	1e-47	406	141	101	57.45	517	119	6	146	-1	0
contig_2040	2053	sp|Q8TCT9|HM13_HUMAN	Minor histocompatibility antigen H13 OS=Homo sapiens GN=HM13 PE=1 SV=1	377	2e-35	357	349	169	30.09	1315	305	40	361	-1	0
contig_2041	1679	sp|Q7Z2H8|S36A1_HUMAN	Proton-coupled amino acid transporter 1 OS=Homo sapiens GN=SLC36A1 PE=1 SV=1	476	3e-27	296	410	188	26.1	340	1491	45	447	1	0
contig_2043	6531	sp|O80536|PIF3_ARATH	Transcription factor PIF3 OS=Arabidopsis thaliana GN=PIF3 PE=1 SV=1	524	1e-34	270	99	71	59.6	3582	3869	277	375	3	0
contig_2044	3041	sp|A5D7E2|TM9S4_BOVIN	Transmembrane 9 superfamily member 4 OS=Bos taurus GN=TM9SF4 PE=2 SV=2	642	8e-152	1214	661	403	40.54	2418	496	12	642	-3	0
contig_2045	2219	sp|O04073|CTPA_ACUOB	C-terminal processing peptidase, chloroplastic OS=Acutodesmus obliquus GN=ctpA PE=1 SV=1	464	9e-134	1055	385	278	51.95	1514	384	74	454	-1	0
contig_2047	2891	sp|Q93VT8|ACLB1_ORYSJ	ATP-citrate synthase beta chain protein 1 OS=Oryza sativa subsp. japonica GN=ACLB-1 PE=2 SV=1	608	0	2897	608	579	89.97	2408	585	1	608	-1	0
contig_2048	2328	sp|P22989|LDHB_HORVU	L-lactate dehydrogenase B (Fragment) OS=Hordeum vulgare PE=1 SV=1	344	1e-134	1052	323	256	63.78	792	1754	17	337	3	0
contig_2049	2490	sp|P70187|HIAT1_MOUSE	Hippocampus abundant transcript 1 protein OS=Mus musculus GN=Hiat1 PE=2 SV=3	490	1e-11	175	169	74	25.44	1310	1816	219	386	2	0
contig_2050	1836	sp|Q9ZV36|UXS6_ARATH	UDP-glucuronic acid decarboxylase 6 OS=Arabidopsis thaliana GN=UXS6 PE=2 SV=1	343	0	1551	323	302	87.62	1452	484	21	343	-1	0
contig_2051	1429	sp|Q8RXX9|ATL6_ARATH	E3 ubiquitin-protein ligase ATL6 OS=Arabidopsis thaliana GN=ATL6 PE=1 SV=2	398	1e-47	442	225	131	44.44	226	876	39	247	1	0
contig_2053	2139	sp|Q8S9L5|TIG_ARATH	Trigger factor-like protein TIG OS=Arabidopsis thaliana GN=TIG PE=2 SV=1	547	2e-152	1185	448	325	48.44	341	1675	78	525	2	0
contig_2054	3206	sp|O22315|SRSF1_ARATH	Pre-mRNA-splicing factor SF2 OS=Arabidopsis thaliana GN=SF2 PE=1 SV=1	303	3e-84	717	255	188	60.78	1622	2353	1	253	2	0
contig_2055	3525	sp|Q9BSJ8|ESYT1_HUMAN	Extended synaptotagmin-1 OS=Homo sapiens GN=ESYT1 PE=1 SV=1	1104	2e-11	176	354	156	22.88	2279	1242	137	456	-2	0
contig_2056	1951	sp|Q9C9P4|KASC2_ARATH	3-oxoacyl-[acyl-carrier-protein] synthase II, chloroplastic OS=Arabidopsis thaliana GN=KAS2 PE=1 SV=1	541	0	1679	493	376	65.31	461	1927	4	470	2	0
contig_2059	2207	sp|O48651|ERG1_PANGI	Squalene monooxygenase OS=Panax ginseng PE=2 SV=1	539	0	1986	465	421	76.56	378	1772	75	539	3	0
contig_2061	2069	sp|Q9ZSY2|DNJ15_ARATH	Chaperone protein dnaJ 15 OS=Arabidopsis thaliana GN=ATJ15 PE=1 SV=1	410	0	1627	408	353	73.53	1748	534	1	407	-1	0
contig_2062	2773	sp|Q9SU56|GLDH_ARATH	L-galactono-1,4-lactone dehydrogenase, mitochondrial OS=Arabidopsis thaliana GN=GLDH PE=1 SV=1	610	0	1904	560	437	63.21	538	2196	60	607	1	0
contig_2063	2982	sp|Q940A7|TA12B_ARATH	Transcription initiation factor TFIID subunit 12b OS=Arabidopsis thaliana GN=TAF12B PE=1 SV=1	683	7e-34	360	155	101	45.81	1917	2381	483	637	3	0
contig_2064	396	sp|P10978|POLX_TOBAC	Retrovirus-related Pol polyprotein from transposon TNT 1-94 OS=Nicotiana tabacum PE=2 SV=1	1328	1e-11	159	64	40	43.75	202	11	457	520	-3	0
contig_2066	2368	sp|Q71N54|LCAT4_ARATH	Lecithin-cholesterol acyltransferase-like 4 OS=Arabidopsis thaliana GN=LCAT4 PE=2 SV=1	535	0	1625	538	401	57.06	2313	730	1	532	-2	0
contig_2067	6305	sp|P14381|YTX2_XENLA	Transposon TX1 uncharacterized 149 kDa protein OS=Xenopus laevis PE=4 SV=1	1308	8e-21	259	166	95	30.12	5562	5065	493	658	-3	0
contig_2068	520	sp|Q9FGR0|CPSF1_ARATH	Cleavage and polyadenylation specificity factor subunit 1 OS=Arabidopsis thaliana GN=CPSF160 PE=1 SV=2	1442	3e-08	134	53	32	52.83	183	25	147	198	-2	0
contig_2069	763	sp|Q9AT54|SCGT_TOBAC	Scopoletin glucosyltransferase OS=Nicotiana tabacum GN=TOGT1 PE=1 SV=1	476	2e-60	517	253	148	43.87	20	760	209	447	2	0
contig_2070	711	sp|Q9AT54|SCGT_TOBAC	Scopoletin glucosyltransferase OS=Nicotiana tabacum GN=TOGT1 PE=1 SV=1	476	5e-38	339	167	100	43.71	228	710	291	445	3	0
contig_2071	598	sp|Q9AT54|SCGT_TOBAC	Scopoletin glucosyltransferase OS=Nicotiana tabacum GN=TOGT1 PE=1 SV=1	476	1e-39	368	187	104	41.71	42	587	209	381	3	0
contig_2073	3916	sp|O22207|UBP5_ARATH	Ubiquitin carboxyl-terminal hydrolase 5 OS=Arabidopsis thaliana GN=UBP5 PE=1 SV=2	924	0	2072	909	581	48.18	3601	896	36	915	-1	0
contig_2074	3895	sp|O82475|SPE1_BRAJU	Arginine decarboxylase OS=Brassica juncea GN=ADC1 PE=2 SV=1	702	0	2044	634	490	60.88	2457	583	36	664	-2	0
contig_2076	1572	sp|Q6ZM63|GPN3_DANRE	GPN-loop GTPase 3 OS=Danio rerio GN=gpn3 PE=2 SV=2	285	5e-101	800	273	210	54.95	1202	402	4	274	-2	0
contig_2077	3900	sp|Q9CAD5|YODA_ARATH	Mitogen-activated protein kinase kinase kinase YODA OS=Arabidopsis thaliana GN=YDA PE=1 SV=1	883	0	1752	730	499	55.07	393	2558	1	698	3	0
contig_2078	2865	sp|Q94A68|Y1669_ARATH	Uncharacterized oxidoreductase At1g06690, chloroplastic OS=Arabidopsis thaliana GN=At1g06690 PE=1 SV=1	377	4e-19	233	308	138	26.62	283	1143	37	325	1	0
contig_2079	1963	sp|Q40392|TMVRN_NICGU	TMV resistance protein N OS=Nicotiana glutinosa GN=N PE=1 SV=1	1144	5e-73	663	532	290	31.2	1963	419	19	541	-1	0
contig_2080	3297	sp|Q8W3K3|DRL8_ARATH	Putative disease resistance protein At1g58400 OS=Arabidopsis thaliana GN=At1g58400 PE=3 SV=1	910	3e-55	538	768	360	27.21	884	3001	165	898	2	0
contig_2082	1541	sp|Q5TKD8|TRL2_ORYSJ	Thioredoxin-like 2, chloroplastic OS=Oryza sativa subsp. japonica GN=Os05g0200100 PE=2 SV=1	216	1e-76	629	134	124	80.6	1057	656	69	202	-2	0
contig_2086	1216	sp|H1A988|C7254_GLYUR	11-oxo-beta-amyrin 30-oxidase OS=Glycyrrhiza uralensis GN=CYP72A154 PE=1 SV=1	523	3e-85	705	351	217	39.89	1196	165	179	523	-3	0
contig_2087	1948	sp|B9X287|C7346_ORYSJ	Cytochrome P450 734A6 OS=Oryza sativa subsp. japonica GN=CYP734A6 PE=2 SV=1	542	2e-82	706	404	232	36.88	401	1576	89	485	2	0
contig_2088	2595	sp|Q620W3|EFR3_CAEBR	Protein EFR3 homolog OS=Caenorhabditis briggsae GN=CBG02625 PE=3 SV=1	859	1e-19	243	522	205	22.61	2546	1050	4	479	-2	0
contig_2090	5685	sp|Q6PGP7|TTC37_HUMAN	Tetratricopeptide repeat protein 37 OS=Homo sapiens GN=TTC37 PE=1 SV=1	1564	7e-48	490	827	359	26.48	4310	1977	297	1080	-2	0
contig_2091	2049	sp|Q8H1F2|RGS1_ARATH	Regulator of G-protein signaling 1 OS=Arabidopsis thaliana GN=RGS1 PE=1 SV=1	459	5e-141	1098	471	314	44.59	1880	474	10	454	-2	0
contig_2093	1331	sp|Q40392|TMVRN_NICGU	TMV resistance protein N OS=Nicotiana glutinosa GN=N PE=1 SV=1	1144	2e-38	388	310	157	32.26	934	29	11	308	-2	0
contig_2094	1685	sp|Q9LFP1|VA713_ARATH	Vesicle-associated membrane protein 713 OS=Arabidopsis thaliana GN=VAMP713 PE=2 SV=1	221	3e-121	933	221	203	73.76	516	1169	1	221	3	0
contig_2095	11014	sp|P04146|COPIA_DROME	Copia protein OS=Drosophila melanogaster GN=GIP PE=1 SV=3	1409	3e-44	299	254	140	32.68	8191	8928	1121	1370	1	0
contig_2096	538	sp|Q71H73|H33_VITVI	Histone H3.3 OS=Vitis vinifera PE=2 SV=3	136	3e-52	293	56	56	100	201	368	81	136	3	0
contig_2097	495	sp|Q71H73|H33_VITVI	Histone H3.3 OS=Vitis vinifera PE=2 SV=3	136	4e-32	293	164	87	47.56	493	2	8	105	-3	0
contig_2098	2352	sp|Q336X9|MPK6_ORYSJ	Mitogen-activated protein kinase 6 OS=Oryza sativa subsp. japonica GN=MPK6 PE=2 SV=1	376	0	1669	359	335	83.84	1720	644	15	373	-3	0
contig_2099	3185	sp|Q9C7R6|PUB17_ARATH	U-box domain-containing protein 17 OS=Arabidopsis thaliana GN=PUB17 PE=2 SV=1	729	4e-164	1309	702	434	42.74	2509	491	1	693	-2	0
contig_2100	3893	sp|P22082|SNF2_YEAST	Transcription regulatory protein SNF2 OS=Saccharomyces cerevisiae (strain ATCC 204508 / S288c) GN=SNF2 PE=1 SV=1	1703	0	1740	803	518	45.95	2794	524	644	1424	-2	0
contig_2101	2790	sp|Q9SI61|ASE1_ARATH	Amidophosphoribosyltransferase 1, chloroplastic OS=Arabidopsis thaliana GN=ASE1 PE=2 SV=1	566	0	1918	463	410	77.75	1877	492	82	544	-2	0
contig_2102	559	sp|Q40392|TMVRN_NICGU	TMV resistance protein N OS=Nicotiana glutinosa GN=N PE=1 SV=1	1144	1e-18	218	169	93	30.77	3	497	357	524	3	0
contig_2103	2113	sp|Q9UQ80|PA2G4_HUMAN	Proliferation-associated protein 2G4 OS=Homo sapiens GN=PA2G4 PE=1 SV=3	394	9e-106	857	357	249	51.54	1777	737	6	358	-1	0
contig_2105	818	sp|P33629|TBA_PRUDU	Tubulin alpha chain OS=Prunus dulcis GN=TUBA PE=2 SV=1	450	9e-128	969	187	187	98.93	562	2	76	262	-2	0
contig_2106	1157	sp|Q9ZRX0|TCTP_PSEMZ	Translationally-controlled tumor protein homolog OS=Pseudotsuga menziesii GN=TCTP PE=2 SV=1	167	7e-95	736	167	150	83.23	874	374	1	167	-2	0
contig_2107	629	sp|P0CG83|UBIQP_HORVU	Polyubiquitin (Fragment) OS=Hordeum vulgare PE=2 SV=1	171	2e-84	648	129	128	98.45	242	628	19	147	2	0
contig_2109	3634	sp|Q54J73|PAP_DICDI	Poly(A) polymerase OS=Dictyostelium discoideum GN=papA PE=3 SV=1	809	4e-159	1293	505	332	50.89	870	2348	53	551	3	0
contig_2111	561	sp|P49636|RL40_NICSY	Ubiquitin-60S ribosomal protein L40 OS=Nicotiana sylvestris GN=UBICEP52-7 PE=2 SV=2	128	1e-28	271	52	52	98.08	168	13	77	128	-1	0
contig_2113	1112	sp|Q0WPT7|Y2104_ARATH	Uncharacterized methyltransferase At2g41040, chloroplastic OS=Arabidopsis thaliana GN=At2g41040 PE=1 SV=1	352	5e-99	779	223	173	62.78	427	1092	54	276	1	0
contig_2116	6297	sp|Q2RBN7|CLH1_ORYSJ	Clathrin heavy chain 1 OS=Oryza sativa subsp. japonica GN=Os11g0104900 PE=3 SV=1	1708	0	8006	1688	1590	88.27	5784	739	21	1708	-1	0
contig_2117	2268	sp|Q84WW6|ASHH1_ARATH	Histone-lysine N-methyltransferase ASHH1 OS=Arabidopsis thaliana GN=ASHH1 PE=2 SV=1	492	2e-152	1185	487	317	49.49	1985	537	8	464	-2	0
contig_2120	1839	sp|Q8LGF7|PEX4_ARATH	Protein PEROXIN-4 OS=Arabidopsis thaliana GN=PEX4 PE=1 SV=1	157	8e-90	720	157	142	82.8	637	1107	1	157	1	0
contig_2121	1020	sp|P49206|RS261_ARATH	40S ribosomal protein S26-1 OS=Arabidopsis thaliana GN=RPS26A PE=2 SV=2	131	2e-61	505	113	104	84.96	829	494	1	113	-3	0
contig_2122	2193	sp|Q0DYB1|IPYR_ORYSJ	Soluble inorganic pyrophosphatase OS=Oryza sativa subsp. japonica GN=IPP PE=2 SV=1	214	3e-44	411	89	84	85.39	2193	1927	125	213	-1	0
contig_2123	1374	sp|Q84TE9|DOF53_ARATH	Dof zinc finger protein DOF5.3 OS=Arabidopsis thaliana GN=DOF5.3 PE=2 SV=1	257	1e-30	309	75	61	69.33	1283	1062	42	116	-2	0
contig_2124	2306	sp|O74452|SCW1_SCHPO	Cell wall integrity protein scw1 OS=Schizosaccharomyces pombe (strain 972 / ATCC 24843) GN=scw1 PE=1 SV=1	561	4e-14	194	91	58	43.96	908	1177	412	502	2	0
contig_2125	3087	sp|Q8LEG3|MA652_ARATH	65-kDa microtubule-associated protein 2 OS=Arabidopsis thaliana GN=MAP65-2 PE=1 SV=1	578	0	1917	599	476	61.77	2180	387	1	578	-2	0
contig_2126	6053	sp|Q9XGW1|AGO10_ARATH	Protein argonaute 10 OS=Arabidopsis thaliana GN=AGO10 PE=2 SV=1	988	0	3627	848	751	78.18	3097	593	167	988	-2	0
contig_2129	1584	sp|P31525|Y1590_SYNP2	Uncharacterized protein SYNPCC7002_A1590 OS=Synechococcus sp. (strain ATCC 27264 / PCC 7002 / PR-6) GN=SYNPCC7002_A1590 PE=4 SV=2	192	1e-06	125	180	86	21.11	638	1165	4	177	2	0
contig_2130	3072	sp|Q9FGY9|PNG1_ARATH	Peptide-N(4)-(N-acetyl-beta-glucosaminyl)asparagine amidase OS=Arabidopsis thaliana GN=PNG1 PE=2 SV=1	721	0	1987	727	513	53.23	2608	434	1	717	-3	0
contig_2131	927	sp|O65315|ACT_COLSC	Actin OS=Coleochaete scutata PE=2 SV=1	377	1e-87	700	151	138	81.46	454	2	1	151	-3	0
contig_2132	3835	sp|Q9ZVM9|Y1461_ARATH	Probable serine/threonine-protein kinase At1g54610 OS=Arabidopsis thaliana GN=At1g54610 PE=1 SV=1	572	0	1616	442	356	66.52	891	2210	63	504	3	0
contig_2134	2149	sp|Q9LMK2|LSH6_ARATH	Protein LIGHT-DEPENDENT SHORT HYPOCOTYLS 6 OS=Arabidopsis thaliana GN=LSH6 PE=1 SV=1	196	1e-79	661	158	135	75.95	1216	1689	7	164	1	0
contig_2135	3277	sp|O49289|RH29_ARATH	Putative DEAD-box ATP-dependent RNA helicase 29 OS=Arabidopsis thaliana GN=RH29 PE=3 SV=1	845	0	2540	778	612	62.34	236	2542	4	765	2	0
contig_2139	4635	sp|Q8UVC1|INVS_DANRE	Inversin OS=Danio rerio GN=invs PE=2 SV=1	1021	2e-14	204	268	128	31.72	3472	2708	135	385	-3	0
contig_2142	1543	sp|Q9LX33|FNTA_ARATH	Protein farnesyltransferase/geranylgeranyltransferase type-1 subunit alpha OS=Arabidopsis thaliana GN=FTA PE=1 SV=2	326	4e-35	347	141	94	49.65	571	978	184	321	1	0
contig_2145	4778	sp|Q9ZUA9|Y2181_ARATH	PHD finger protein At2g01810 OS=Arabidopsis thaliana GN=At2g01810 PE=3 SV=1	697	3e-07	141	60	36	50	435	593	634	693	3	0
contig_2148	5005	sp|Q8JHZ8|PALD_CHICK	Paladin OS=Gallus gallus GN=PALD1 PE=2 SV=2	868	9e-30	332	358	170	29.89	3979	2972	504	817	-1	0
contig_2149	1357	sp|P56286|IF2A_SCHPO	Eukaryotic translation initiation factor 2 subunit alpha OS=Schizosaccharomyces pombe (strain 972 / ATCC 24843) GN=tif211 PE=1 SV=1	306	3e-100	791	282	197	54.26	1352	507	1	261	-3	0
contig_2150	5403	sp|Q9M1C7|AB9C_ARATH	ABC transporter C family member 9 OS=Arabidopsis thaliana GN=ABCC9 PE=2 SV=2	1506	0	4135	1514	1063	54.16	844	5370	14	1497	1	0
contig_2152	3012	sp|Q8L7S8|RH3_ARATH	DEAD-box ATP-dependent RNA helicase 3, chloroplastic OS=Arabidopsis thaliana GN=RH3 PE=1 SV=2	748	0	1476	447	342	64.21	1990	743	203	647	-3	0
contig_2153	9254	sp|Q32N92|PATL1_XENLA	Protein PAT1 homolog 1 OS=Xenopus laevis GN=patl1 PE=1 SV=2	718	3e-10	170	330	146	25.15	6663	7631	362	661	3	0
contig_2154	2912	sp|Q9FUY2|LEUNG_ARATH	Transcriptional corepressor LEUNIG OS=Arabidopsis thaliana GN=LUG PE=1 SV=2	931	2e-145	1191	422	306	56.16	1737	487	516	931	-3	0
contig_2155	1886	sp|Q8VXZ9|R47BP_ARATH	Polyadenylate-binding protein RBP47B' OS=Arabidopsis thaliana GN=RBP47B' PE=2 SV=1	425	5e-168	1270	422	315	62.09	1604	354	11	419	-1	0
contig_2156	444	sp|A2YMV6|WNK1_ORYSI	Probable serine/threonine-protein kinase WNK1 OS=Oryza sativa subsp. indica GN=WNK1 PE=2 SV=2	704	5e-20	223	148	85	40.54	2	421	244	388	2	0
contig_2158	629	sp|Q39127|TINY_ARATH	Ethylene-responsive transcription factor TINY OS=Arabidopsis thaliana GN=TINY PE=2 SV=1	218	5e-40	357	91	78	70.33	184	456	28	118	1	0
contig_2161	8639	sp|O22315|SRSF1_ARATH	Pre-mRNA-splicing factor SF2 OS=Arabidopsis thaliana GN=SF2 PE=1 SV=1	303	2e-84	734	199	163	70.35	7240	6665	1	199	-2	0
contig_2163	3264	sp|Q09809|YAB9_SCHPO	Uncharacterized membrane protein C2G11.09 OS=Schizosaccharomyces pombe (strain 972 / ATCC 24843) GN=SPAC2G11.09 PE=3 SV=2	793	3e-33	358	660	280	22.27	851	2551	81	729	2	0
contig_2165	431	sp|Q9LLL8|XSP1_ARATH	Xylem serine proteinase 1 OS=Arabidopsis thaliana GN=XSP1 PE=2 SV=1	749	1e-10	152	105	54	37.14	430	116	646	746	-2	0
contig_2166	574	sp|Q9LLL8|XSP1_ARATH	Xylem serine proteinase 1 OS=Arabidopsis thaliana GN=XSP1 PE=2 SV=1	749	1e-11	162	107	56	39.25	573	253	646	746	-2	0
contig_2167	330	sp|O65351|SUBL_ARATH	Subtilisin-like protease OS=Arabidopsis thaliana GN=ARA12 PE=1 SV=1	757	8e-26	262	109	67	48.62	328	2	559	665	-3	0
contig_2168	2707	sp|Q9FYG3|PLST2_ARATH	Probable plastidic glucose transporter 2 OS=Arabidopsis thaliana GN=At1g67300 PE=2 SV=1	493	0	1481	488	368	59.84	2131	674	7	491	-1	0
contig_2169	2373	sp|Q94C11|SUGP1_ARATH	SURP and G-patch domain-containing protein 1-like protein OS=Arabidopsis thaliana GN=At3g52120 PE=2 SV=1	443	9e-49	463	252	162	48.02	1623	2351	8	240	3	0
contig_2171	590	sp|O65202|ACOX1_ARATH	Peroxisomal acyl-coenzyme A oxidase 1 OS=Arabidopsis thaliana GN=ACX1 PE=1 SV=1	664	2e-68	577	148	127	70.95	585	142	517	664	-3	0
contig_2172	1678	sp|Q9CY45|N6MT2_MOUSE	N(6)-adenine-specific DNA methyltransferase 2 OS=Mus musculus GN=N6amt2 PE=2 SV=1	214	3e-50	450	217	133	43.78	320	955	1	207	2	0
contig_2174	392	sp|P0CT40|TF29_SCHPO	Transposon Tf2-9 polyprotein OS=Schizosaccharomyces pombe (strain 972 / ATCC 24843) GN=Tf2-9 PE=3 SV=1	1333	3e-14	179	127	68	32.28	16	387	856	982	1	0
contig_2176	613	sp|Q41073|NLTP_PINTA	Non-specific lipid-transfer protein OS=Pinus taeda PE=2 SV=1	123	7e-23	233	90	59	54.44	41	301	5	94	2	0
contig_2177	690	sp|Q41073|NLTP_PINTA	Non-specific lipid-transfer protein OS=Pinus taeda PE=2 SV=1	123	3e-11	150	54	37	57.41	690	532	70	123	-1	0
contig_2178	745	sp|Q41073|NLTP_PINTA	Non-specific lipid-transfer protein OS=Pinus taeda PE=2 SV=1	123	2e-16	188	68	48	54.41	744	544	56	123	-2	0
contig_2179	1660	sp|Q9M0E2|RL282_ARATH	60S ribosomal protein L28-2 OS=Arabidopsis thaliana GN=RPL28C PE=2 SV=1	143	9e-59	503	138	112	69.57	1401	988	1	138	-2	0
contig_2180	2404	sp|Q9FNY2|DPB_ARATH	Transcription factor-like protein DPB OS=Arabidopsis thaliana GN=DPB PE=1 SV=1	385	5e-109	885	273	215	64.1	1666	863	25	296	-1	0
contig_2181	3654	sp|Q5BLK4|TUT7_MOUSE	Terminal uridylyltransferase 7 OS=Mus musculus GN=Zcchc6 PE=2 SV=3	1491	2e-19	244	223	112	27.35	2120	1464	982	1193	-2	0
contig_2182	2863	sp|Q9C7N2|CAD1_ARATH	MACPF domain-containing protein CAD1 OS=Arabidopsis thaliana GN=CAD1 PE=2 SV=1	561	0	1787	587	417	58.94	841	2598	13	561	1	0
contig_2184	688	sp|Q940H6|SRK2E_ARATH	Serine/threonine-protein kinase SRK2E OS=Arabidopsis thaliana GN=SRK2E PE=1 SV=1	362	1e-69	569	127	116	81.89	308	688	11	137	2	0
contig_2185	2187	sp|Q94IB8|LCB1_ARATH	Long chain base biosynthesis protein 1 OS=Arabidopsis thaliana GN=LCB1 PE=1 SV=1	482	0	1647	463	386	63.28	1819	431	19	479	-3	0
contig_2186	2707	sp|P54607|YHCW_BACSU	Uncharacterized protein YhcW OS=Bacillus subtilis (strain 168) GN=yhcW PE=3 SV=1	220	1e-11	168	189	94	25.93	1355	798	4	187	-3	0
contig_2187	1434	sp|O65199|SODCP_VITVI	Superoxide dismutase [Cu-Zn], chloroplastic OS=Vitis vinifera GN=SODCP PE=2 SV=1	212	2e-93	738	214	171	69.63	1263	637	1	211	-1	0
contig_2188	2962	sp|Q9SB48|NCPR1_ARATH	NADPH--cytochrome P450 reductase 1 OS=Arabidopsis thaliana GN=ATR1 PE=1 SV=1	692	0	1852	688	468	54.22	479	2488	11	692	2	0
contig_2189	3661	sp|Q8YRI1|YY46_NOSS1	Uncharacterized WD repeat-containing protein alr3466 OS=Nostoc sp. (strain PCC 7120 / UTEX 2576) GN=alr3466 PE=4 SV=1	1526	3e-13	192	357	146	22.69	2141	3208	1154	1443	2	0
contig_2190	591	sp|P45946|ARSB_BACSU	Arsenite resistance protein ArsB OS=Bacillus subtilis (strain 168) GN=arsB PE=3 SV=2	346	5e-14	177	94	59	42.55	1	282	197	290	1	0
contig_2191	1280	sp|P45946|ARSB_BACSU	Arsenite resistance protein ArsB OS=Bacillus subtilis (strain 168) GN=arsB PE=3 SV=2	346	4e-88	711	307	209	47.88	1175	270	40	343	-1	0
contig_2193	2495	sp|Q9AUV6|UGDH3_ORYSJ	UDP-glucose 6-dehydrogenase 3 OS=Oryza sativa subsp. japonica GN=UGD3 PE=2 SV=1	480	0	2298	480	457	87.08	341	1780	1	480	2	0
contig_2194	641	sp|O49292|PPD4_ARATH	PsbP domain-containing protein 4, chloroplastic OS=Arabidopsis thaliana GN=PPD4 PE=1 SV=2	260	2e-28	281	74	63	68.92	628	407	167	240	-2	0
contig_2195	340	sp|Q2QLY4|METE2_ORYSJ	5-methyltetrahydropteroyltriglutamate--homocysteine methyltransferase 2 OS=Oryza sativa subsp. japonica GN=Os12g0624000 PE=2 SV=1	766	3e-41	375	113	90	61.95	338	3	189	301	-3	0
contig_2196	375	sp|Q2QLY4|METE2_ORYSJ	5-methyltetrahydropteroyltriglutamate--homocysteine methyltransferase 2 OS=Oryza sativa subsp. japonica GN=Os12g0624000 PE=2 SV=1	766	7e-35	331	102	80	60.78	369	67	203	304	-1	0
contig_2197	592	sp|Q42662|METE_PLESU	5-methyltetrahydropteroyltriglutamate--homocysteine methyltransferase OS=Plectranthus scutellarioides GN=MET PE=1 SV=2	764	3e-27	282	68	62	80.88	388	591	122	189	1	0
contig_2198	594	sp|Q2QLY4|METE2_ORYSJ	5-methyltetrahydropteroyltriglutamate--homocysteine methyltransferase 2 OS=Oryza sativa subsp. japonica GN=Os12g0624000 PE=2 SV=1	766	2e-26	276	58	53	86.21	129	302	1	58	3	0
contig_2200	1881	sp|O22436|CHLI_TOBAC	Magnesium-chelatase subunit ChlI, chloroplastic OS=Nicotiana tabacum GN=CHLI PE=2 SV=1	426	0	1555	392	341	78.32	349	1521	35	426	1	0
contig_2202	2936	sp|Q9H7Z3|NRDE2_HUMAN	Protein NRDE2 homolog OS=Homo sapiens GN=NRDE2 PE=1 SV=3	1164	1e-42	437	420	194	30.24	2082	982	166	546	-3	0
contig_2203	1676	sp|Q80SY6|ADAL_MOUSE	Adenosine deaminase-like protein OS=Mus musculus GN=Adal PE=2 SV=1	360	1e-55	500	302	173	41.72	312	1175	11	278	3	0
contig_2205	3091	sp|Q9SCS2|CAMK5_ARATH	CDPK-related kinase 5 OS=Arabidopsis thaliana GN=CRK5 PE=1 SV=1	601	0	2296	602	515	72.92	2588	837	1	598	-3	0
contig_2206	2330	sp|O82631|CAPZA_ARATH	F-actin-capping protein subunit alpha OS=Arabidopsis thaliana GN=At3g05520 PE=2 SV=2	308	5e-131	1024	295	232	61.36	1892	1008	14	308	-1	0
contig_2209	2270	sp|Q4KM92|TRUA_RAT	tRNA pseudouridine synthase A, mitochondrial OS=Rattus norvegicus GN=Pus1 PE=3 SV=2	423	2e-35	362	180	110	40	1568	2101	217	395	2	0
contig_2210	942	sp|Q9SCV4|BGAL8_ARATH	Beta-galactosidase 8 OS=Arabidopsis thaliana GN=BGAL8 PE=2 SV=2	852	3e-57	514	202	138	52.48	602	3	449	644	-2	0
contig_2211	924	sp|Q9SCV4|BGAL8_ARATH	Beta-galactosidase 8 OS=Arabidopsis thaliana GN=BGAL8 PE=2 SV=2	852	5e-59	526	202	139	52.97	602	3	449	644	-2	0
contig_2212	1392	sp|Q9S9N9|CCR1_ARATH	Cinnamoyl-CoA reductase 1 OS=Arabidopsis thaliana GN=CCR1 PE=1 SV=1	344	3e-89	721	320	219	49.38	1238	285	10	322	-2	0
contig_2213	1770	sp|Q8LPN7|RNG1L_ARATH	E3 ubiquitin-protein ligase RING1-like OS=Arabidopsis thaliana GN=At3g19950 PE=2 SV=1	328	4e-44	416	271	142	34.32	1528	752	14	264	-3	0
contig_2216	1514	sp|Q06136|KDSR_HUMAN	3-ketodihydrosphingosine reductase OS=Homo sapiens GN=KDSR PE=1 SV=1	332	5e-67	574	305	192	40.33	387	1277	25	324	3	0
contig_2217	1768	sp|Q6Z256|ARP2_ORYSJ	Actin-related protein 2 OS=Oryza sativa subsp. japonica GN=ARP2 PE=3 SV=1	389	0	1904	389	374	87.4	1550	384	1	389	-3	0
contig_2220	1245	sp|P43291|SRK2A_ARATH	Serine/threonine-protein kinase SRK2A OS=Arabidopsis thaliana GN=SRK2A PE=1 SV=1	363	9e-41	387	74	73	93.24	1180	959	141	214	-3	0
contig_2221	2455	sp|P24794|COX1_BETVU	Cytochrome c oxidase subunit 1 OS=Beta vulgaris GN=COX1 PE=3 SV=2	524	0	2398	521	504	94.05	1908	349	2	522	-2	0
contig_2226	2450	sp|Q42290|MPPB_ARATH	Probable mitochondrial-processing peptidase subunit beta OS=Arabidopsis thaliana GN=At3g02090 PE=1 SV=2	531	0	1991	533	442	71.29	2234	642	1	531	-1	0
contig_2227	2486	sp|Q01490|PPIB_ORPSP	Peptidyl-prolyl cis-trans isomerase B OS=Orpinomyces sp. (strain PC-2) GN=CYPB PE=1 SV=1	203	4e-36	354	100	74	66	2451	2152	98	197	-3	0
contig_2228	748	sp|Q16AN8|RS16_ROSDO	30S ribosomal protein S16 OS=Roseobacter denitrificans (strain ATCC 33942 / OCh 114) GN=rpsP PE=3 SV=1	122	9e-22	228	81	58	55.56	39	281	2	82	3	0
contig_2230	2045	sp|O22765|TRPA1_ARATH	Tryptophan synthase alpha chain OS=Arabidopsis thaliana GN=TRPA1 PE=1 SV=2	275	1e-124	970	249	213	71.49	1507	761	25	273	-2	0
contig_2231	2241	sp|Q2TBP8|MET17_BOVIN	Methyltransferase-like protein 17, mitochondrial OS=Bos taurus GN=METTL17 PE=2 SV=1	462	4e-26	290	273	121	31.14	1641	832	149	390	-1	0
contig_2233	1026	sp|P19951|RS142_MAIZE	40S ribosomal protein S14 OS=Zea mays PE=1 SV=1	150	2e-88	687	140	137	92.86	778	359	1	139	-3	0
contig_2236	13911	sp|P10978|POLX_TOBAC	Retrovirus-related Pol polyprotein from transposon TNT 1-94 OS=Nicotiana tabacum PE=2 SV=1	1328	9e-89	834	475	287	37.47	9252	7861	856	1325	-1	0
contig_2238	1815	sp|Q38906|TOC34_ARATH	Translocase of chloroplast 34, chloroplastic OS=Arabidopsis thaliana GN=TOC34 PE=1 SV=2	313	2e-118	926	333	226	53.75	304	1302	3	292	1	0
contig_2239	2801	sp|Q9FY48|KEG_ARATH	E3 ubiquitin-protein ligase KEG OS=Arabidopsis thaliana GN=KEG PE=1 SV=2	1625	9e-32	348	297	148	33	2195	1401	137	423	-1	0
contig_2241	1210	sp|Q9CQU8|IMP1L_MOUSE	Mitochondrial inner membrane protease subunit 1 OS=Mus musculus GN=Immp1l PE=2 SV=1	166	2e-06	121	98	53	28.57	424	708	66	157	1	0
contig_2242	6493	sp|O14647|CHD2_HUMAN	Chromodomain-helicase-DNA-binding protein 2 OS=Homo sapiens GN=CHD2 PE=1 SV=2	1828	0	2045	1105	660	43.71	4886	1761	254	1319	-3	0
contig_2246	1311	sp|O82147|SPDE_COFAR	Spermidine synthase OS=Coffea arabica PE=2 SV=1	316	1e-161	1198	274	249	77.01	1309	488	38	311	-3	0
contig_2248	2431	sp|Q13823|NOG2_HUMAN	Nucleolar GTP-binding protein 2 OS=Homo sapiens GN=GNL2 PE=1 SV=1	731	4e-177	1376	449	328	56.35	2034	703	28	473	-2	0
contig_2249	2406	sp|Q9LF46|HACL_ARATH	2-hydroxyacyl-CoA lyase OS=Arabidopsis thaliana GN=HACL PE=2 SV=1	572	0	2155	572	468	70.28	165	1871	11	572	3	0
contig_2250	1962	sp|Q8RCV9|GCST_THETN	Aminomethyltransferase OS=Thermoanaerobacter tengcongensis (strain DSM 15242 / JCM 11007 / NBRC 100824 / MB4) GN=gcvT PE=3 SV=1	374	4e-22	254	328	153	25.61	597	1523	46	364	3	0
contig_2251	8512	sp|Q9H611|PIF1_HUMAN	ATP-dependent DNA helicase PIF1 OS=Homo sapiens GN=PIF1 PE=1 SV=2	641	3e-35	376	479	208	28.18	4857	6218	186	594	3	0
contig_2253	8583	sp|Q43125|CRY1_ARATH	Cryptochrome-1 OS=Arabidopsis thaliana GN=CRY1 PE=1 SV=2	681	0	1509	519	368	60.89	3390	1840	176	676	-1	0
contig_2255	7367	sp|Q12830|BPTF_HUMAN	Nucleosome-remodeling factor subunit BPTF OS=Homo sapiens GN=BPTF PE=1 SV=3	3046	3e-12	188	162	80	31.48	1380	1862	229	381	3	0
contig_2256	3025	sp|Q9SYM5|RHM1_ARATH	Probable rhamnose biosynthetic enzyme 1 OS=Arabidopsis thaliana GN=RHM1 PE=1 SV=1	669	0	2983	669	601	81.61	2610	619	2	669	-2	0
contig_2258	2063	sp|Q6AT26|CESA1_ORYSJ	Probable cellulose synthase A catalytic subunit 1 [UDP-forming] OS=Oryza sativa subsp. japonica GN=CESA1 PE=2 SV=1	1076	0	2460	543	496	82.69	3	1625	535	1076	3	0
contig_2259	3981	sp|Q6AT26|CESA1_ORYSJ	Probable cellulose synthase A catalytic subunit 1 [UDP-forming] OS=Oryza sativa subsp. japonica GN=CESA1 PE=2 SV=1	1076	0	4491	1095	955	79	359	3625	1	1076	2	0
contig_2260	4933	sp|F4JGZ1|MED16_ARATH	Mediator of RNA polymerase II transcription subunit 16 OS=Arabidopsis thaliana GN=MED16 PE=1 SV=1	1278	0	3626	1185	874	60.93	537	4031	114	1278	3	0
contig_2261	1078	sp|Q7GCL7|NAC74_ORYSJ	NAC domain-containing protein 74 OS=Oryza sativa subsp. japonica GN=NAC74 PE=2 SV=1	489	6e-53	476	225	139	45.33	668	27	35	242	-3	0
contig_2262	1400	sp|Q949R4|DIOXL_ARATH	Extradiol ring-cleavage dioxygenase OS=Arabidopsis thaliana GN=LIGB PE=2 SV=1	269	4e-110	854	253	195	64.82	274	1017	6	258	1	0
contig_2263	2675	sp|Q9C6Z1|NCED5_ARATH	Probable 9-cis-epoxycarotenoid dioxygenase NCED5, chloroplastic OS=Arabidopsis thaliana GN=NCED5 PE=1 SV=1	589	0	1833	563	423	64.12	416	2089	36	588	2	0
contig_2265	4649	sp|Q5S2C4|NCKP1_ARATH	Protein NAP1 OS=Arabidopsis thaliana GN=NAP1 PE=1 SV=2	1425	0	4415	1443	1078	58.56	4324	239	1	1422	-2	0
contig_2266	2474	sp|P50053|KHK_HUMAN	Ketohexokinase OS=Homo sapiens GN=KHK PE=1 SV=1	298	1e-13	186	345	138	22.9	483	1490	2	289	3	0
contig_2267	9211	sp|P10978|POLX_TOBAC	Retrovirus-related Pol polyprotein from transposon TNT 1-94 OS=Nicotiana tabacum PE=2 SV=1	1328	3e-57	418	469	216	27.51	1937	576	17	446	-3	0
contig_2269	3113	sp|P26337|ESA8C_TRYEQ	Putative adenylate cyclase regulatory protein OS=Trypanosoma equiperdum GN=ESAG8C PE=2 SV=1	630	3e-15	206	483	210	25.05	2386	1010	161	587	-2	0
contig_2270	785	sp|P26337|ESA8C_TRYEQ	Putative adenylate cyclase regulatory protein OS=Trypanosoma equiperdum GN=ESAG8C PE=2 SV=1	630	2e-07	132	201	96	27.36	581	3	255	452	-1	0
contig_2271	1015	sp|Q5W6H5|CHLG_ORYSJ	Chlorophyll synthase, chloroplastic OS=Oryza sativa subsp. japonica GN=CHLG PE=2 SV=1	376	4e-110	852	192	183	88.54	754	179	123	314	-1	0
contig_2273	837	sp|Q8SKU2|TIC62_PEA	Protein TIC 62, chloroplastic OS=Pisum sativum GN=TIC62 PE=1 SV=2	534	1e-18	220	264	130	30.3	755	9	82	335	-2	0
contig_2274	911	sp|Q41228|PSAEA_NICSY	Photosystem I reaction center subunit IV A, chloroplastic OS=Nicotiana sylvestris GN=PSAEA PE=1 SV=1	141	3e-34	319	69	63	78.26	410	616	73	141	2	0
contig_2275	1668	sp|Q40392|TMVRN_NICGU	TMV resistance protein N OS=Nicotiana glutinosa GN=N PE=1 SV=1	1144	4e-48	202	147	86	30.61	1234	1662	371	517	1	0
contig_2276	3319	sp|Q39117|TGT2_ARATH	Trihelix transcription factor GT-2 OS=Arabidopsis thaliana GN=GT-2 PE=2 SV=1	575	4e-78	697	423	232	38.06	1795	749	74	484	-1	0
contig_2277	3291	sp|Q9ZSY8|IAA27_ARATH	Auxin-responsive protein IAA27 OS=Arabidopsis thaliana GN=IAA27 PE=1 SV=1	305	5e-76	658	169	140	73.37	1567	2046	137	305	1	0
contig_2278	1987	sp|Q9S7M9|P24B2_ARATH	Transmembrane emp24 domain-containing protein p24beta2 OS=Arabidopsis thaliana GN=At3g07680 PE=1 SV=1	208	4e-97	777	202	168	66.83	906	301	7	208	-2	0
contig_2279	3496	sp|Q9M0R0|BH081_ARATH	Transcription factor bHLH81 OS=Arabidopsis thaliana GN=BHLH81 PE=2 SV=1	262	4e-35	259	60	57	76.67	1371	1192	202	261	-2	0
contig_2280	4631	sp|Q76CU2|PDR1_TOBAC	Pleiotropic drug resistance protein 1 OS=Nicotiana tabacum GN=PDR1 PE=2 SV=1	1434	0	3495	1069	823	60.8	4621	1427	15	1058	-2	0
contig_2281	2854	sp|O24461|RAB7_PRUAR	Ras-related protein Rab7 OS=Prunus armeniaca PE=2 SV=1	207	6e-114	910	181	177	93.92	969	430	27	207	-2	0
contig_2282	1866	sp|Q9M651|RAGP2_ARATH	RAN GTPase-activating protein 2 OS=Arabidopsis thaliana GN=RANGAP2 PE=1 SV=2	545	2e-26	273	217	121	38.71	915	280	47	255	-1	0
contig_2283	2417	sp|Q9P258|RCC2_HUMAN	Protein RCC2 OS=Homo sapiens GN=RCC2 PE=1 SV=2	522	1e-81	708	405	224	39.01	407	1549	104	499	2	0
contig_2284	3125	sp|Q8H1H9|AMO_ARATH	Primary amine oxidase OS=Arabidopsis thaliana GN=At1g62810 PE=2 SV=1	712	0	1140	289	245	69.9	1410	547	422	710	-3	0
contig_2287	1437	sp|Q08632|SDR1_PICAB	Short-chain type dehydrogenase/reductase OS=Picea abies PE=2 SV=1	271	4e-78	523	173	127	60.69	172	678	19	191	1	0
contig_2288	1006	sp|Q08632|SDR1_PICAB	Short-chain type dehydrogenase/reductase OS=Picea abies PE=2 SV=1	271	3e-116	883	256	208	66.8	929	174	16	271	-3	0
contig_2289	2023	sp|Q8L7E3|VSR7_ARATH	Vacuolar-sorting receptor 7 OS=Arabidopsis thaliana GN=VSR7 PE=2 SV=2	625	0	1699	460	375	66.09	1584	205	6	455	-2	0
contig_2290	4493	sp|Q03194|PMA4_NICPL	Plasma membrane ATPase 4 OS=Nicotiana plumbaginifolia GN=PMA4 PE=1 SV=1	952	0	4367	946	897	87.42	176	3010	7	952	2	0
contig_2291	3112	sp|P28583|CDPK_SOYBN	Calcium-dependent protein kinase SK5 OS=Glycine max PE=1 SV=1	508	0	1998	490	421	75.71	2313	844	22	507	-2	0
contig_2292	3668	sp|A5A7I7|CDPK4_SOLTU	Calcium-dependent protein kinase 4 OS=Solanum tuberosum GN=CPK4 PE=2 SV=1	557	0	2296	587	488	74.45	122	1879	1	553	2	0
contig_2294	4665	sp|Q9SU29|UPL5_ARATH	E3 ubiquitin-protein ligase UPL5 OS=Arabidopsis thaliana GN=UPL5 PE=1 SV=1	873	4e-163	1336	747	426	39.22	3058	848	94	787	-3	0
contig_2297	1271	sp|P48489|PP1_ORYSJ	Serine/threonine-protein phosphatase PP1 OS=Oryza sativa subsp. japonica GN=Os03g0268000 PE=2 SV=2	322	4e-144	838	171	164	91.23	895	383	15	185	-2	0
contig_2298	1545	sp|Q42564|APX3_ARATH	L-ascorbate peroxidase 3, peroxisomal OS=Arabidopsis thaliana GN=APX3 PE=2 SV=1	287	2e-150	1128	289	251	77.51	228	1094	3	287	3	0
contig_2299	1958	sp|O64635|C76C4_ARATH	Cytochrome P450 76C4 OS=Arabidopsis thaliana GN=CYP76C4 PE=3 SV=1	511	7e-95	739	364	226	41.76	1318	266	148	504	-2	0
contig_2302	7790	sp|Q03460|GLSN_MEDSA	Glutamate synthase [NADH], amyloplastic OS=Medicago sativa PE=1 SV=1	2194	0	4970	1180	1036	78.05	3710	7192	1026	2194	2	0
contig_2303	943	sp|Q84P26|4CLL8_ARATH	4-coumarate--CoA ligase-like 8 OS=Arabidopsis thaliana GN=4CLL8 PE=2 SV=2	550	1e-53	430	112	94	72.32	243	578	439	550	3	0
contig_2305	2946	sp|Q39659|MFPA_CUCSA	Glyoxysomal fatty acid beta-oxidation multifunctional protein MFP-a OS=Cucumis sativus PE=1 SV=1	725	0	2703	720	592	68.61	417	2573	6	725	3	0
contig_2306	4018	sp|Q9LZR5|HDT3_ARATH	Histone deacetylase HDT3 OS=Arabidopsis thaliana GN=HDT3 PE=2 SV=2	294	3e-21	250	160	87	43.75	3698	3231	1	142	-3	0
contig_2309	1647	sp|Q2QMB3|LOL2_ORYSJ	Protein LOL2 OS=Oryza sativa subsp. japonica GN=LOL2 PE=2 SV=1	172	4e-62	528	173	128	61.27	1114	599	1	168	-3	0
contig_2311	4439	sp|Q9LI74|CHUP1_ARATH	Protein CHUP1, chloroplastic OS=Arabidopsis thaliana GN=CHUP1 PE=1 SV=1	1004	2e-124	1078	721	421	38.97	663	2780	1	646	3	0
contig_2312	2076	sp|Q41086|COMT2_POPTM	Caffeic acid 3-O-methyltransferase 2 OS=Populus tremuloides GN=OMT2 PE=3 SV=1	364	7e-33	338	229	124	38.86	679	2	6	233	-3	0
contig_2313	546	sp|Q8LL87|COMT1_COFCA	Caffeic acid 3-O-methyltransferase OS=Coffea canephora PE=2 SV=1	350	8e-26	263	180	97	36.11	6	542	29	206	3	0
contig_2314	3497	sp|Q84ZT9|WVD2_ARATH	Protein WAVE-DAMPENED 2 OS=Arabidopsis thaliana GN=WVD2 PE=2 SV=1	202	1e-26	285	148	94	46.62	1233	1667	61	201	3	0
contig_2316	2735	sp|Q9FXT6|PEX14_ARATH	Peroxisomal membrane protein PEX14 OS=Arabidopsis thaliana GN=PEX14 PE=1 SV=2	507	3e-20	245	329	133	27.66	328	1308	237	463	1	0
contig_2318	7954	sp|G5CEW6|IF4G_WHEAT	Eukaryotic translation initiation factor 4G OS=Triticum aestivum PE=1 SV=1	1488	0	1806	987	599	45.49	3576	727	578	1486	-2	0
contig_2319	1401	sp|Q93YP4|EPN3_ARATH	Clathrin interactor EPSIN 3 OS=Arabidopsis thaliana GN=EPSIN3 PE=2 SV=1	1024	1e-34	358	204	114	46.08	1083	553	820	1017	-1	0
contig_2321	1399	sp|Q8RWQ9|ALEUL_ARATH	Thiol protease aleurain-like OS=Arabidopsis thaliana GN=At3g45310 PE=2 SV=1	358	2e-164	1223	350	270	64.57	1062	31	9	357	-2	0
contig_2322	9995	sp|Q9M658|MOM1_ARATH	Helicase protein MOM1 OS=Arabidopsis thaliana GN=MOM1 PE=1 SV=1	2001	3e-75	727	636	332	32.23	5981	4095	464	1051	-1	0
contig_2323	1913	sp|Q8VWZ7|C76B6_CATRO	Geraniol 8-hydroxylase OS=Catharanthus roseus GN=CYP76B6 PE=1 SV=1	493	2e-108	580	201	148	52.24	884	282	293	490	-1	0
contig_2324	2041	sp|Q15427|SF3B4_HUMAN	Splicing factor 3B subunit 4 OS=Homo sapiens GN=SF3B4 PE=1 SV=1	424	8e-15	198	77	57	44.16	287	517	10	85	2	0
contig_2325	3154	sp|Q7XA40|RGA3_SOLBU	Putative disease resistance protein RGA3 OS=Solanum bulbocastanum GN=RGA3 PE=2 SV=2	992	4e-23	204	275	126	27.27	1074	1847	337	579	3	0
contig_2328	5132	sp|Q6A332|ALY3_ARATH	Protein ALWAYS EARLY 3 OS=Arabidopsis thaliana GN=ALY3 PE=1 SV=1	1132	0	980	793	411	36.19	3973	1676	180	868	-2	0
contig_2329	4255	sp|Q9CXW3|CYBP_MOUSE	Calcyclin-binding protein OS=Mus musculus GN=Cacybp PE=1 SV=1	229	1e-21	250	144	87	43.06	991	584	76	219	-1	0
contig_2330	2299	sp|Q9LM15|RA213_ARATH	Ethylene-responsive transcription factor RAP2-13 OS=Arabidopsis thaliana GN=RAP2-13 PE=1 SV=1	261	2e-40	388	131	90	59.54	1277	1669	55	172	2	0
contig_2332	2555	sp|Q9LXD9|PME51_ARATH	Probable pectinesterase/pectinesterase inhibitor 51 OS=Arabidopsis thaliana GN=PME51 PE=2 SV=1	551	9e-155	1213	522	341	48.85	376	1899	44	551	1	0
contig_2333	2013	sp|P29079|RACD_ENTFC	Aspartate racemase OS=Enterococcus faecium PE=1 SV=1	243	4e-12	171	246	105	23.98	1366	635	3	234	-3	0
contig_2335	2937	sp|P56820|EIF3D_ARATH	Eukaryotic translation initiation factor 3 subunit D OS=Arabidopsis thaliana GN=TIF3D1 PE=1 SV=1	591	0	2178	575	473	73.74	945	2546	14	587	3	0
contig_2340	8221	sp|Q00416|SEN1_YEAST	Helicase SEN1 OS=Saccharomyces cerevisiae (strain ATCC 204508 / S288c) GN=SEN1 PE=1 SV=2	2231	2e-81	525	252	159	42.06	5818	6564	1614	1853	1	0
contig_2343	1596	sp|Q6AVG6|ISPH_ORYSJ	4-hydroxy-3-methylbut-2-enyl diphosphate reductase, chloroplastic OS=Oryza sativa subsp. japonica GN=ISPH PE=2 SV=1	459	1e-169	794	184	169	77.72	555	4	276	457	-1	0
contig_2346	2356	sp|Q9FJU9|E1313_ARATH	Glucan endo-1,3-beta-glucosidase 13 OS=Arabidopsis thaliana GN=At5g56590 PE=1 SV=1	506	2e-117	951	446	276	42.83	2014	686	24	456	-1	0
contig_2349	2096	sp|Q8W4T9|T13H_TAXCU	Taxane 13-alpha-hydroxylase OS=Taxus cuspidata GN=CYP725A2 PE=1 SV=1	485	0	1576	478	374	58.37	1890	457	10	485	-3	0
contig_2350	581	sp|Q5XF20|U84A1_ARATH	UDP-glycosyltransferase 84A1 OS=Arabidopsis thaliana GN=UGT84A1 PE=1 SV=1	490	4e-15	187	92	50	38.04	280	5	79	170	-2	0
contig_2351	3395	sp|Q4WXV6|BBP_ASPFU	Branchpoint-bridging protein OS=Neosartorya fumigata (strain ATCC MYA-4609 / Af293 / CBS 101355 / FGSC A1100) GN=bbp PE=3 SV=1	566	6e-74	666	398	234	40.45	500	1561	43	426	2	0
contig_2352	3344	sp|B2RY56|RBM25_MOUSE	RNA-binding protein 25 OS=Mus musculus GN=Rbm25 PE=1 SV=2	838	2e-26	302	142	88	40.14	464	39	696	837	-1	0
contig_2357	521	sp|Q9SFX3|OST1A_ARATH	Dolichyl-diphosphooligosaccharide--protein glycosyltransferase subunit 1A OS=Arabidopsis thaliana GN=OST1A PE=2 SV=1	614	1e-27	281	111	82	52.25	192	521	25	135	3	0
contig_2358	2456	sp|Q9SFX3|OST1A_ARATH	Dolichyl-diphosphooligosaccharide--protein glycosyltransferase subunit 1A OS=Arabidopsis thaliana GN=OST1A PE=2 SV=1	614	4e-167	1299	385	310	61.56	799	1953	231	614	1	0
contig_2360	811	sp|Q9LNU6|PPR53_ARATH	Pentatricopeptide repeat-containing protein At1g20230 OS=Arabidopsis thaliana GN=PCMP-H21 PE=2 SV=2	760	1e-43	297	87	64	60.92	249	503	674	760	3	0
contig_2361	3674	sp|Q8W486|Y1491_ARATH	Uncharacterized protein At1g04910 OS=Arabidopsis thaliana GN=At1g04910 PE=1 SV=1	519	3e-66	419	212	134	41.04	1972	1349	61	269	-2	0
contig_2362	3230	sp|Q6Z2G9|TLP5_ORYSJ	Tubby-like F-box protein 5 OS=Oryza sativa subsp. japonica GN=TULP5 PE=2 SV=1	428	3e-178	1377	430	330	63.26	1829	576	1	428	-1	0
contig_2365	2919	sp|Q8T5T1|MDN1_GIAIN	Midasin OS=Giardia intestinalis GN=MDN1 PE=3 SV=1	4835	2e-09	160	489	209	21.06	748	2127	4097	4575	1	0
contig_2366	1156	sp|O81916|YC22_ARATH	Uncharacterized calcium-binding protein At1g02270 OS=Arabidopsis thaliana GN=At1g02270 PE=2 SV=2	484	1e-69	594	229	159	53.28	2	673	260	481	2	0
contig_2369	1526	sp|Q9ZUI0|Y2241_ARATH	Putative leucine-rich repeat receptor-like serine/threonine-protein kinase At2g24130 OS=Arabidopsis thaliana GN=At2g24130 PE=3 SV=1	980	3e-64	584	508	277	36.42	1346	6	273	778	-1	0
contig_2372	1740	sp|Q5R9P3|SC23A_PONAB	Protein transport protein Sec23A OS=Pongo abelii GN=SEC23A PE=2 SV=1	765	3e-123	891	420	240	41.43	88	1338	11	426	1	0
contig_2373	2283	sp|P37107|SR54C_ARATH	Signal recognition particle 54 kDa protein, chloroplastic OS=Arabidopsis thaliana GN=FFC PE=1 SV=1	564	0	1946	531	444	70.24	280	1836	11	539	1	0
contig_2374	1894	sp|Q9LFW3|COBL4_ARATH	COBRA-like protein 4 OS=Arabidopsis thaliana GN=COBL4 PE=2 SV=2	431	0	1538	386	324	70.98	1477	320	48	429	-1	0
contig_2376	3405	sp|Q40392|TMVRN_NICGU	TMV resistance protein N OS=Nicotiana glutinosa GN=N PE=1 SV=1	1144	2e-56	553	541	271	29.39	11	1582	22	512	2	0
contig_2379	1933	sp|P73714|Y1821_SYNY3	Putative zinc metalloprotease slr1821 OS=Synechocystis sp. (strain PCC 6803 / Kazusa) GN=slr1821 PE=3 SV=1	366	6e-97	790	362	239	49.45	1508	429	7	359	-3	0
contig_2383	1854	sp|P28643|FABG_CUPLA	3-oxoacyl-[acyl-carrier-protein] reductase, chloroplastic OS=Cuphea lanceolata GN=CLKR27 PE=2 SV=1	320	2e-142	1088	330	262	67.88	1561	584	1	320	-3	0
contig_2384	1858	sp|P57250|RIBF_BUCAI	Riboflavin biosynthesis protein RibF OS=Buchnera aphidicola subsp. Acyrthosiphon pisum (strain APS) GN=ribF PE=3 SV=1	313	7e-07	131	191	90	25.65	1189	635	16	186	-1	0
contig_2385	1949	sp|Q40784|AAPC_CENCI	Putative glucose-6-phosphate 1-epimerase OS=Cenchrus ciliaris PE=2 SV=1	329	5e-147	1123	304	247	69.08	1462	563	26	329	-2	0
contig_2386	960	sp|Q9SZN7|HIP26_ARATH	Heavy metal-associated isoprenylated plant protein 26 OS=Arabidopsis thaliana GN=HIPP26 PE=1 SV=1	153	5e-06	116	153	69	28.1	215	667	24	152	2	0
contig_2389	1045	sp|Q38828|IAA10_ARATH	Auxin-responsive protein IAA10 OS=Arabidopsis thaliana GN=IAA10 PE=2 SV=1	261	2e-29	296	242	123	36.36	973	332	14	252	-1	0
contig_2390	1472	sp|O96952|THIO_GEOCY	Thioredoxin OS=Geodia cydonium GN=THIO PE=3 SV=1	106	1e-19	220	95	65	42.11	499	780	10	101	1	0
contig_2391	4250	sp|P50027|DNAJH_SYNY3	DnAJ-like protein slr0093 OS=Synechocystis sp. (strain PCC 6803 / Kazusa) GN=slr0093 PE=4 SV=1	332	6e-13	184	134	71	35.82	966	1343	8	137	3	0
contig_2392	636	sp|Q42404|RU17_ARATH	U1 small nuclear ribonucleoprotein 70 kDa OS=Arabidopsis thaliana GN=RNU1 PE=1 SV=1	427	8e-88	694	166	148	76.51	64	561	1	166	1	0
contig_2393	1910	sp|Q42404|RU17_ARATH	U1 small nuclear ribonucleoprotein 70 kDa OS=Arabidopsis thaliana GN=RNU1 PE=1 SV=1	427	1e-42	413	154	111	63.64	2	451	167	303	2	0
contig_2394	2535	sp|Q5Z9J0|MPK12_ORYSJ	Mitogen-activated protein kinase 12 OS=Oryza sativa subsp. japonica GN=MPK12 PE=1 SV=2	580	0	2001	582	464	66.84	219	1949	4	576	3	0
contig_2395	489	sp|Q9C5C0|MPK18_ARATH	Mitogen-activated protein kinase 18 OS=Arabidopsis thaliana GN=MPK18 PE=1 SV=4	615	7e-20	223	63	51	63.49	298	486	309	371	1	0
contig_2396	2612	sp|Q2QYY8|PHT1A_ORYSJ	Phototropin-1A OS=Oryza sativa subsp. japonica GN=PHOT1A PE=1 SV=2	921	0	2226	601	489	68.72	4	1797	146	739	1	0
contig_2399	998	sp|Q9FLW9|PKP2_ARATH	Plastidial pyruvate kinase 2 OS=Arabidopsis thaliana GN=PKP2 PE=1 SV=1	579	2e-109	864	201	179	79.1	995	393	379	579	-1	0
contig_2400	2475	sp|Q9MAB3|NOP5B_ARATH	Probable nucleolar protein 5-2 OS=Arabidopsis thaliana GN=NOP5-2 PE=2 SV=1	533	0	1354	321	287	77.57	379	1341	2	322	1	0
contig_2402	1157	sp|O49169|EF1A_MANES	Elongation factor 1-alpha OS=Manihot esculenta GN=EF1 PE=3 SV=1	449	1e-159	1191	234	230	94.44	1157	456	197	430	-1	0
contig_2403	1386	sp|P48495|TPIS_PETHY	Triosephosphate isomerase, cytosolic OS=Petunia hybrida GN=TPIP1 PE=2 SV=1	254	3e-145	1085	252	227	78.57	183	938	1	252	3	0
contig_2404	2101	sp|Q06915|EA6_ARATH	Probable glucan endo-1,3-beta-glucosidase A6 OS=Arabidopsis thaliana GN=A6 PE=2 SV=1	478	5e-98	811	368	243	47.28	565	1656	40	387	1	0
contig_2407	2951	sp|Q9SIV2|PSD2A_ARATH	26S proteasome non-ATPase regulatory subunit 2 homolog A OS=Arabidopsis thaliana GN=RPN1A PE=1 SV=2	891	0	3142	776	688	76.93	292	2619	39	812	1	0
contig_2410	728	sp|Q99070|GRP2_SORBI	Glycine-rich RNA-binding protein 2 OS=Sorghum bicolor GN=GRP2 PE=2 SV=1	168	5e-23	239	48	46	85.42	413	270	39	86	-1	0
contig_2411	6557	sp|P0C2F6|RNHX1_ARATH	Putative ribonuclease H protein At1g65750 OS=Arabidopsis thaliana GN=At1g65750 PE=3 SV=1	620	2e-08	153	132	64	31.82	2147	2542	452	583	2	0
contig_2412	1373	sp|Q8R1J3|ZCHC9_MOUSE	Zinc finger CCHC domain-containing protein 9 OS=Mus musculus GN=Zcchc9 PE=2 SV=1	273	2e-23	255	121	69	41.32	421	771	120	240	1	0
contig_2413	4257	sp|B6EUA9|PR40A_ARATH	Pre-mRNA-processing protein 40A OS=Arabidopsis thaliana GN=PRP40A PE=1 SV=1	958	0	1707	836	569	50.6	39	2537	216	958	3	0
contig_2414	1826	sp|Q8H0W1|PLSP1_ARATH	Chloroplast processing peptidase OS=Arabidopsis thaliana GN=PLSP1 PE=2 SV=2	291	5e-94	761	187	154	73.26	367	927	99	285	1	0
contig_2416	647	sp|Q00451|PRF1_SOLLC	36.4 kDa proline-rich protein OS=Solanum lycopersicum GN=TPRP-F1 PE=2 SV=1	346	1e-15	189	59	52	76.27	179	3	260	318	-1	0
contig_2417	2561	sp|Q2PCF1|PDR2_NICPL	Pleiotropic drug resistance protein 2 OS=Nicotiana plumbaginifolia GN=PDR2 PE=1 SV=1	1461	5e-142	1023	251	216	72.51	1809	2561	200	450	3	0
contig_2418	1612	sp|O24076|GBLP_MEDSA	Guanine nucleotide-binding protein subunit beta-like protein OS=Medicago sativa GN=GB1 PE=1 SV=1	325	0	1378	324	282	80.56	237	1178	1	323	3	0
contig_2419	2205	sp|Q50EK5|C72B2_PINTA	Cytochrome P450 720B2 OS=Pinus taeda GN=CYP720B2 PE=2 SV=1	487	1e-155	1203	451	317	52.33	462	1799	33	472	3	0
contig_2422	4677	sp|Q54J73|PAP_DICDI	Poly(A) polymerase OS=Dictyostelium discoideum GN=papA PE=3 SV=1	809	2e-69	654	217	154	53.92	2517	3164	217	424	3	0
contig_2423	765	sp|Q9CR50|ZN363_MOUSE	RING finger and CHY zinc finger domain-containing protein 1 OS=Mus musculus GN=Rchy1 PE=1 SV=1	261	4e-28	282	115	74	47.83	345	1	19	123	-1	0
contig_2424	1174	sp|P34823|EF1A2_DAUCA	Elongation factor 1-alpha OS=Daucus carota PE=2 SV=1	447	1e-159	1193	234	230	94.44	1174	473	197	430	-1	0
contig_2426	5616	sp|Q8GVE8|CAPP4_ARATH	Phosphoenolpyruvate carboxylase 4 OS=Arabidopsis thaliana GN=PPC4 PE=2 SV=1	1032	0	2051	497	431	78.87	3339	4829	536	1032	3	0
contig_2427	1014	sp|O04066|ACBP_RICCO	Acyl-CoA-binding protein OS=Ricinus communis PE=3 SV=1	90	9e-40	355	89	75	76.4	639	373	1	89	-1	0
contig_2428	1730	sp|Q9FGK3|MO25N_ARATH	Putative MO25-like protein At5g47540 OS=Arabidopsis thaliana GN=At5g47540 PE=2 SV=1	343	1e-09	154	39	34	79.49	1728	1612	99	137	-3	0
contig_2429	7575	sp|F4I096|MED13_ARATH	Mediator of RNA polymerase II transcription subunit 13 OS=Arabidopsis thaliana GN=MED13 PE=1 SV=1	1921	0	2838	1822	984	37.98	1183	6531	297	1911	1	0
contig_2430	3575	sp|Q6F6B5|ARC3_ARATH	Protein ACCUMULATION AND REPLICATION OF CHLOROPLASTS 3 OS=Arabidopsis thaliana GN=ARC3 PE=1 SV=2	741	2e-74	682	181	144	61.33	2263	2805	559	739	1	0
contig_2431	2035	sp|A7NKX0|SYP_ROSCS	Proline--tRNA ligase OS=Roseiflexus castenholzii (strain DSM 13941 / HLO8) GN=proS PE=3 SV=1	480	0	1387	482	342	54.15	1776	337	4	480	-2	0
contig_2432	1141	sp|P14278|CB24_SOLLC	Chlorophyll a-b binding protein 4, chloroplastic OS=Solanum lycopersicum GN=CAB4 PE=2 SV=1	265	4e-167	1222	260	240	87.69	962	186	10	265	-3	0
contig_2434	1137	sp|P32260|CYSKP_SPIOL	Cysteine synthase, chloroplastic/chromoplastic OS=Spinacia oleracea GN=CYSK PE=1 SV=2	383	6e-88	633	194	166	63.92	580	35	134	327	-3	0
contig_2437	1141	sp|Q9ATF5|RL18A_CASSA	60S ribosomal protein L18a OS=Castanea sativa GN=RPL18A PE=2 SV=1	178	3e-112	851	178	168	88.2	834	301	1	178	-2	0
contig_2438	2613	sp|Q6YU51|DXS2_ORYSJ	Probable 1-deoxy-D-xylulose-5-phosphate synthase 2, chloroplastic OS=Oryza sativa subsp. japonica GN=Os07g0190000 PE=2 SV=1	713	0	2364	650	528	68.46	333	2201	65	710	3	0
contig_2439	4961	sp|Q9XER9|HUA2_ARATH	ENHANCER OF AG-4 protein 2 OS=Arabidopsis thaliana GN=HUA2 PE=2 SV=1	1392	2e-93	864	451	274	47.67	2745	1459	611	1020	-3	0
contig_2442	2099	sp|O23732|GSHB_BRAJU	Glutathione synthetase, chloroplastic OS=Brassica juncea GN=GSH2 PE=2 SV=1	530	0	1667	462	382	64.5	1768	383	70	530	-2	0
contig_2444	1856	sp|Q5M887|TPC13_RAT	Trafficking protein particle complex subunit 13 OS=Rattus norvegicus GN=Trappc13 PE=2 SV=2	418	4e-51	475	429	215	31	245	1498	10	400	2	0
contig_2446	446	sp|Q9HHB8|DNAJ_HALMT	Chaperone protein DnaJ OS=Haloferax mediterranei (strain ATCC 33500 / DSM 1411 / JCM 8866 / NBRC 14739 / NCIMB 2177 / R-4) GN=dnaJ PE=3 SV=1	384	7e-09	136	42	28	66.67	411	286	2	43	-3	0
contig_2447	515	sp|Q9SDN0|DNJ20_ARATH	Chaperone protein dnaJ 20, chloroplastic OS=Arabidopsis thaliana GN=ATJ20 PE=1 SV=2	197	3e-14	173	65	44	50.77	239	433	66	130	2	0
contig_2448	407	sp|Q9SDN0|DNJ20_ARATH	Chaperone protein dnaJ 20, chloroplastic OS=Arabidopsis thaliana GN=ATJ20 PE=1 SV=2	197	2e-11	149	54	38	50	246	407	66	119	3	0
contig_2449	1534	sp|Q93W54|ICMTB_ARATH	Protein-S-isoprenylcysteine O-methyltransferase B OS=Arabidopsis thaliana GN=ICMTB PE=1 SV=1	197	5e-72	596	192	139	55.21	181	756	6	197	1	0
contig_2450	1293	sp|Q9C717|FLXL3_ARATH	Protein FLX-like 3 OS=Arabidopsis thaliana GN=FLXL3 PE=1 SV=1	283	2e-56	492	293	178	41.64	345	1190	1	279	3	0
contig_2451	2218	sp|Q41249|PORA_CUCSA	Protochlorophyllide reductase, chloroplastic OS=Cucumis sativus GN=PORA PE=2 SV=1	398	0	1581	403	351	77.42	1893	691	2	398	-2	0
contig_2453	1955	sp|Q9SGC1|PGMC2_ARATH	Probable phosphoglucomutase, cytoplasmic 2 OS=Arabidopsis thaliana GN=At1g70730 PE=2 SV=1	585	0	1826	400	366	87	1942	746	1	400	-2	0
contig_2455	1472	sp|Q43209|PIMT_WHEAT	Protein-L-isoaspartate O-methyltransferase OS=Triticum aestivum GN=PCM PE=1 SV=1	230	1e-74	615	199	149	58.79	378	965	23	221	3	0
contig_2458	3001	sp|Q8W034|RNP1_ARATH	Heterogeneous nuclear ribonucleoprotein 1 OS=Arabidopsis thaliana GN=RNP1 PE=1 SV=1	411	8e-33	344	189	110	34.92	395	946	1	189	2	0
contig_2460	884	sp|Q9CAZ7|YLS2_ARATH	Protein YLS2 OS=Arabidopsis thaliana GN=YLS2 PE=2 SV=1	371	2e-54	473	175	125	48.57	1	519	106	277	1	0
contig_2462	2568	sp|Q9DBG7|SRPR_MOUSE	Signal recognition particle receptor subunit alpha OS=Mus musculus GN=Srpr PE=1 SV=1	636	4e-154	1217	661	402	43.72	201	2036	1	635	3	0
contig_2463	4092	sp|Q9SHI1|IF2C_ARATH	Translation initiation factor IF-2, chloroplastic OS=Arabidopsis thaliana GN=At1g17220 PE=2 SV=2	1026	0	2411	846	639	58.98	1222	3744	202	1021	1	0
contig_2464	4283	sp|Q5T2D3|OTUD3_HUMAN	OTU domain-containing protein 3 OS=Homo sapiens GN=OTUD3 PE=1 SV=1	398	6e-21	250	186	98	33.87	1000	449	59	238	-2	0
contig_2465	2886	sp|Q8LG76|COL6_ARATH	Zinc finger protein CONSTANS-LIKE 6 OS=Arabidopsis thaliana GN=COL6 PE=2 SV=2	406	7e-15	200	92	53	45.65	2762	2499	8	96	-2	0
contig_2466	1293	sp|O04331|PHB3_ARATH	Prohibitin-3, mitochondrial OS=Arabidopsis thaliana GN=PHB3 PE=1 SV=1	277	9e-144	1075	279	247	72.4	305	1129	1	276	2	0
contig_2467	1141	sp|Q40976|CADH_PINRA	Probable cinnamyl alcohol dehydrogenase OS=Pinus radiata GN=CAD PE=2 SV=1	357	6e-105	820	237	186	62.45	431	1141	5	241	2	0
contig_2469	1460	sp|P02519|HSP11_SOYBN	17.3 kDa class I heat shock protein OS=Glycine max GN=HSP17.3-B PE=3 SV=1	153	1e-17	208	98	71	50	528	818	59	151	3	0
contig_2470	2984	sp|Q8H136|RH14_ARATH	DEAD-box ATP-dependent RNA helicase 14 OS=Arabidopsis thaliana GN=RH14 PE=1 SV=2	619	7e-172	1231	287	256	77.35	1454	594	263	549	-1	0
contig_2473	448	sp|P93014|RR5_ARATH	30S ribosomal protein S5, chloroplastic OS=Arabidopsis thaliana GN=rps5 PE=1 SV=1	303	8e-13	164	47	37	61.7	448	308	257	303	-1	0
contig_2474	2533	sp|Q8W4G3|MATE4_ARATH	MATE efflux family protein 4, chloroplastic OS=Arabidopsis thaliana GN=DTX46 PE=2 SV=1	559	0	1505	579	397	52.33	450	2177	4	558	3	0
contig_2475	1495	sp|Q9C5G0|SUF4_ARATH	Protein SUPPRESSOR OF FRI 4 OS=Arabidopsis thaliana GN=SUF4 PE=1 SV=1	367	3e-94	760	404	240	49.26	1188	1	1	344	-2	0
contig_2476	1220	sp|Q8H0W0|LPA3_ARATH	Protein LOW PSII ACCUMULATION 3, chloroplastic OS=Arabidopsis thaliana GN=LPA3 PE=1 SV=1	358	4e-143	1076	332	261	64.46	225	1220	21	346	3	0
contig_2477	2211	sp|P51204|YCF54_PORPU	Uncharacterized protein ycf54 OS=Porphyra purpurea GN=ycf54 PE=3 SV=1	108	6e-13	172	93	58	40.86	1142	870	1	92	-2	0
contig_2480	735	sp|F4I171|MD15A_ARATH	Mediator of RNA polymerase II transcription subunit 15a OS=Arabidopsis thaliana GN=MED15A PE=1 SV=1	1335	1e-21	245	95	67	47.37	646	362	21	113	-3	0
contig_2482	2857	sp|Q8W486|Y1491_ARATH	Uncharacterized protein At1g04910 OS=Arabidopsis thaliana GN=At1g04910 PE=1 SV=1	519	2e-74	663	419	238	38.42	1658	432	82	483	-3	0
contig_2483	1318	sp|O64943|POLC2_JUNOX	Polcalcin Jun o 2 OS=Juniperus oxycedrus PE=1 SV=2	165	9e-97	753	165	155	89.09	990	496	1	165	-2	0
contig_2484	6185	sp|Q5ZK92|SPAST_CHICK	Spastin OS=Gallus gallus GN=SPAST PE=2 SV=1	613	5e-83	749	227	181	63.44	837	1514	299	523	3	0
contig_2486	1569	sp|Q9FNL2|PP418_ARATH	Pentatricopeptide repeat-containing protein At5g46100 OS=Arabidopsis thaliana GN=At5g46100 PE=2 SV=1	472	1e-10	162	212	92	23.58	436	1059	118	328	1	0
contig_2487	3348	sp|Q7KZ85|SPT6H_HUMAN	Transcription elongation factor SPT6 OS=Homo sapiens GN=SUPT6H PE=1 SV=2	1726	2e-150	1282	1202	574	29.7	1	3276	373	1519	1	0
contig_2488	3714	sp|Q7KZ85|SPT6H_HUMAN	Transcription elongation factor SPT6 OS=Homo sapiens GN=SUPT6H PE=1 SV=2	1726	4e-152	1303	1198	568	29.8	367	3642	373	1519	1	0
contig_2489	1486	sp|Q9ZU38|RPIA_ARATH	Probable ribose-5-phosphate isomerase OS=Arabidopsis thaliana GN=At2g01290 PE=2 SV=1	265	4e-103	810	235	193	67.23	1140	442	31	264	-2	0
contig_2490	2506	sp|Q07617|SPAG1_HUMAN	Sperm-associated antigen 1 OS=Homo sapiens GN=SPAG1 PE=1 SV=3	926	4e-10	163	128	72	32.81	1550	1930	445	567	2	0
contig_2491	2128	sp|Q0P5A6|PSMD5_BOVIN	26S proteasome non-ATPase regulatory subunit 5 OS=Bos taurus GN=PSMD5 PE=2 SV=1	503	1e-12	182	433	188	21.71	1726	452	89	492	-1	0
contig_2492	5196	sp|Q9M1I1|FB304_ARATH	F-box protein At3g54460 OS=Arabidopsis thaliana GN=At3g54460 PE=2 SV=1	1378	0	3470	1413	941	52.02	4813	695	5	1360	-3	0
contig_2493	6187	sp|Q9LXT9|CALS3_ARATH	Callose synthase 3 OS=Arabidopsis thaliana GN=CALS3 PE=2 SV=3	1955	0	6970	1868	1540	69.86	6187	665	93	1951	-1	0
contig_2495	1122	sp|Q8VZH2|APM1_ARATH	Aminopeptidase M1 OS=Arabidopsis thaliana GN=APM1 PE=1 SV=1	879	7e-58	524	229	141	45.85	1121	510	649	877	-2	0
contig_2496	3720	sp|Q8VZH2|APM1_ARATH	Aminopeptidase M1 OS=Arabidopsis thaliana GN=APM1 PE=1 SV=1	879	0	3008	877	672	63.74	3313	707	1	877	-3	0
contig_2497	2420	sp|P33629|TBA_PRUDU	Tubulin alpha chain OS=Prunus dulcis GN=TUBA PE=2 SV=1	450	0	2273	446	443	96.64	356	1693	1	446	2	0
contig_2498	9015	sp|Q9SP07|1433_LILLO	14-3-3-like protein OS=Lilium longiflorum PE=2 SV=1	259	5e-146	1188	259	244	86.49	7471	8247	1	258	1	0
contig_2499	1114	sp|O81481|IF4E1_MAIZE	Eukaryotic translation initiation factor 4E-1 OS=Zea mays PE=2 SV=1	218	1e-91	717	202	160	64.85	174	776	19	218	3	0
contig_2503	2732	sp|Q9LSP7|UBC32_ARATH	Ubiquitin-conjugating enzyme E2 32 OS=Arabidopsis thaliana GN=UBC32 PE=2 SV=1	309	6e-105	856	321	214	55.45	2629	1673	4	309	-2	0
contig_2505	1551	sp|A2YW03|HOX27_ORYSI	Homeobox-leucine zipper protein HOX27 OS=Oryza sativa subsp. indica GN=HOX27 PE=2 SV=2	354	1e-62	547	216	141	57.87	394	990	88	288	1	0
contig_2506	2110	sp|Q47RU8|TRUB_THEFY	tRNA pseudouridine synthase B OS=Thermobifida fusca (strain YX) GN=truB PE=3 SV=1	293	5e-39	379	148	100	45.95	877	434	5	152	-1	0
contig_2507	1714	sp|Q01559|HMDH_NICSY	3-hydroxy-3-methylglutaryl-coenzyme A reductase OS=Nicotiana sylvestris GN=HMGR PE=2 SV=1	604	0	1021	231	213	81.39	706	1398	373	603	1	0
contig_2508	9739	sp|Q9JIM4|DUS12_RAT	Dual specificity protein phosphatase 12 OS=Rattus norvegicus GN=Dusp12 PE=2 SV=1	339	1e-19	173	47	36	61.7	496	356	281	327	-1	0
contig_2509	2129	sp|P54873|HMCS_ARATH	Hydroxymethylglutaryl-CoA synthase OS=Arabidopsis thaliana GN=HMGS PE=1 SV=2	461	0	1806	451	382	72.28	238	1584	1	451	1	0
contig_2510	445	sp|O22711|PRX2D_ARATH	Peroxiredoxin-2D OS=Arabidopsis thaliana GN=PRXIID PE=1 SV=2	162	8e-23	231	62	53	72.58	445	260	101	162	-1	0
contig_2511	404	sp|O22711|PRX2D_ARATH	Peroxiredoxin-2D OS=Arabidopsis thaliana GN=PRXIID PE=1 SV=2	162	5e-23	231	62	53	72.58	404	219	101	162	-1	0
contig_2512	1616	sp|Q8S9H7|DIV_ANTMA	Transcription factor DIVARICATA OS=Antirrhinum majus GN=DIVARICATA PE=2 SV=1	307	9e-30	307	79	66	70.89	1596	1360	126	204	-3	0
contig_2514	2943	sp|Q8W4J2|MPK16_ARATH	Mitogen-activated protein kinase 16 OS=Arabidopsis thaliana GN=MPK16 PE=2 SV=2	567	0	2056	581	461	68.33	2244	544	1	562	-1	0
contig_2516	3064	sp|Q9SU92|PPSP3_ARATH	Inorganic pyrophosphatase 3 OS=Arabidopsis thaliana GN=At4g29530 PE=2 SV=1	245	2e-11	114	33	27	66.67	3064	2966	85	117	-1	0
contig_2520	2597	sp|Q8LFD1|LPP3_ARATH	Putative lipid phosphate phosphatase 3, chloroplastic OS=Arabidopsis thaliana GN=LPP3 PE=2 SV=1	364	9e-130	1028	332	242	58.73	1984	1010	45	363	-2	0
contig_2521	537	sp|P0C899|PP271_ARATH	Putative pentatricopeptide repeat-containing protein At3g49142 OS=Arabidopsis thaliana GN=PCMP-H77 PE=3 SV=1	686	3e-52	461	179	118	46.37	537	1	420	598	-1	0
contig_2522	6443	sp|Q9FPR3|EDR1_ARATH	Serine/threonine-protein kinase EDR1 OS=Arabidopsis thaliana GN=EDR1 PE=1 SV=1	933	7e-50	501	329	179	37.08	4532	5488	615	924	2	0
contig_2524	1708	sp|Q9FL92|WRK16_ARATH	Probable WRKY transcription factor 16 OS=Arabidopsis thaliana GN=WRKY16 PE=2 SV=1	1372	2e-08	147	322	129	22.98	865	2	163	449	-1	0
contig_2525	3280	sp|Q9LFP7|Y5158_ARATH	Probable receptor-like protein kinase At5g15080 OS=Arabidopsis thaliana GN=At5g15080 PE=1 SV=1	493	2e-61	567	377	216	37.14	1251	2351	68	429	3	0
contig_2526	1630	sp|Q9C8L4|ETHE1_ARATH	Persulfide dioxygenase ETHE1 homolog, mitochondrial OS=Arabidopsis thaliana GN=GLY3 PE=1 SV=3	294	2e-134	1026	237	211	77.64	1134	424	52	288	-2	0
contig_2527	2313	sp|O04619|ADNT1_ARATH	Mitochondrial adenine nucleotide transporter ADNT1 OS=Arabidopsis thaliana GN=ADNT1 PE=2 SV=1	352	1e-176	1333	347	299	70.89	541	1581	10	352	1	0
contig_2528	1133	sp|Q9SZ46|C82C4_ARATH	Cytochrome P450 82C4 OS=Arabidopsis thaliana GN=CYP82C4 PE=2 SV=1	524	3e-95	769	396	242	42.17	1132	2	128	518	-2	0
contig_2529	5065	sp|Q9SZ46|C82C4_ARATH	Cytochrome P450 82C4 OS=Arabidopsis thaliana GN=CYP82C4 PE=2 SV=1	524	8e-111	944	436	281	41.97	1463	210	33	464	-3	0
contig_2530	1741	sp|Q42538|SAT5_ARATH	Serine acetyltransferase 5 OS=Arabidopsis thaliana GN=SAT5 PE=1 SV=1	312	4e-134	1029	268	229	69.78	505	1305	45	312	1	0
contig_2531	2293	sp|Q8R1R3|STAR7_MOUSE	StAR-related lipid transfer protein 7, mitochondrial OS=Mus musculus GN=Stard7 PE=2 SV=2	373	8e-12	173	154	74	31.82	1328	879	138	286	-3	0
contig_2532	3515	sp|Q07970|ATK1_ARATH	Kinesin-1 OS=Arabidopsis thaliana GN=ATK1 PE=2 SV=1	793	0	2235	818	588	55.62	303	2750	2	792	3	0
contig_2533	519	sp|P46875|ATK3_ARATH	Kinesin-3 OS=Arabidopsis thaliana GN=ATK3 PE=2 SV=1	754	5e-22	241	129	82	43.41	495	112	26	151	-1	0
[truncated: 22,080 more rows]
