# Supplementary material for: In-depth transcriptome characterization uncovers distinct gene family expansions for Cupressus gigantea important to this long-lived species’ adaptability to environmental cues
Source: BMC Genomics. 2019 Mar 13;20:213. doi: 10.1186/s12864-019-5584-6 (PMC6417167; doi:10.1186/s12864-019-5584-6)
Supplement: Supplementary file 11 — Table S6. KEGG pathway annotations for the assembled unigenes. (XLSX 173 kb) [file 12864_2019_5584_MOESM11_ESM.xlsx]

## Sheet: unigene2pathway
supplementary Table 6. KEGG pathway annotation of the assembled unigenes
Unigene_ID	Pathway_infomation	列3	列4	列5	列6	列7	列8	列9	列10	列11	列12	列13	列14	列15
contig_6708	ko01100:Metabolic pathways,ko01110:Biosynthesis of secondary metabolites,ko00520:Amino sugar and nucleotide sugar metabolism,
contig_74503	ko03450:Non-homologous end-joining,ko04520:Adherens junction,
contig_30469	ko01100:Metabolic pathways,ko00592:alpha-Linolenic acid metabolism,
contig_18306	ko01100:Metabolic pathways,ko04146:Peroxisome,ko01212:Fatty acid metabolism,ko00071:Fatty acid degradation,ko01040:Biosynthesis of unsaturated fatty acids,ko00592:alpha-Linolenic acid metabolism,ko04024:cAMP signaling pathway,ko03320:PPAR signaling pathway,
contig_20721	ko01100:Metabolic pathways,ko00190:Oxidative phosphorylation,ko04141:Protein processing in endoplasmic reticulum,ko04120:Ubiquitin mediated proteolysis,ko04932:Non-alcoholic fatty liver disease (NAFLD),
contig_14910	ko04141:Protein processing in endoplasmic reticulum,
contig_81439	ko03010:Ribosome,
contig_85706	ko01100:Metabolic pathways,ko01120:Microbial metabolism in diverse environments,ko00250:Alanine, aspartate and glutamate metabolism,ko00350:Tyrosine metabolism,ko00650:Butanoate metabolism,ko00310:Lysine degradation,
contig_3470	ko01100:Metabolic pathways,ko01110:Biosynthesis of secondary metabolites,ko00941:Flavonoid biosynthesis,ko00944:Flavone and flavonol biosynthesis,
contig_55588	ko04921:Oxytocin signaling pathway,
contig_57808	ko05206:MicroRNAs in cancer,ko02010:ABC transporters,ko04976:Bile secretion,
contig_28655	ko01100:Metabolic pathways,ko04144:Endocytosis,ko00564:Glycerophospholipid metabolism,ko04666:Fc gamma R-mediated phagocytosis,ko04014:Ras signaling pathway,ko04024:cAMP signaling pathway,ko04912:GnRH signaling pathway,ko04724:Glutamatergic synapse,ko00565:Ether lipid metabolism,
contig_27632	ko04626:Plant-pathogen interaction,
contig_168	ko00750:Vitamin B6 metabolism,
contig_5313	ko01100:Metabolic pathways,ko01110:Biosynthesis of secondary metabolites,ko00360:Phenylalanine metabolism,ko00940:Phenylpropanoid biosynthesis,
contig_14901	ko01100:Metabolic pathways,ko01110:Biosynthesis of secondary metabolites,ko01120:Microbial metabolism in diverse environments,ko00010:Glycolysis / Gluconeogenesis,
contig_87933	ko04626:Plant-pathogen interaction,
contig_61891	ko01100:Metabolic pathways,ko01110:Biosynthesis of secondary metabolites,ko01120:Microbial metabolism in diverse environments,ko01230:Biosynthesis of amino acids,ko01200:Carbon metabolism,ko01210:2-Oxocarboxylic acid metabolism,ko00020:Citrate cycle (TCA cycle),ko00630:Glyoxylate and dicarboxylate metabolism,ko00720:Carbon fixation pathways in prokaryotes,
contig_53742	ko04011:MAPK signaling pathway - yeast,ko02020:Two-component system,
contig_23077	ko04146:Peroxisome,
contig_716	ko03010:Ribosome,
contig_29190	ko01100:Metabolic pathways,ko00564:Glycerophospholipid metabolism,ko00562:Inositol phosphate metabolism,ko04070:Phosphatidylinositol signaling system,
contig_40407	ko01100:Metabolic pathways,ko01110:Biosynthesis of secondary metabolites,ko01120:Microbial metabolism in diverse environments,ko00010:Glycolysis / Gluconeogenesis,ko00561:Glycerolipid metabolism,ko00040:Pentose and glucuronate interconversions,ko01220:Degradation of aromatic compounds,ko00930:Caprolactam degradation,
contig_10027	ko01100:Metabolic pathways,ko00190:Oxidative phosphorylation,ko04141:Protein processing in endoplasmic reticulum,ko04120:Ubiquitin mediated proteolysis,ko04932:Non-alcoholic fatty liver disease (NAFLD),
contig_76755	ko00910:Nitrogen metabolism,
contig_6962	ko03010:Ribosome,
contig_73372	ko03010:Ribosome,
contig_85209	ko03018:RNA degradation,
contig_125	ko00910:Nitrogen metabolism,
contig_16098	ko00400:Phenylalanine, tyrosine and tryptophan biosynthesis,ko04612:Antigen processing and presentation,
contig_5734	ko03320:PPAR signaling pathway,
contig_866	ko03013:RNA transport,
contig_578	ko04075:Plant hormone signal transduction,
contig_551	ko01100:Metabolic pathways,ko01110:Biosynthesis of secondary metabolites,ko01120:Microbial metabolism in diverse environments,ko01200:Carbon metabolism,ko00270:Cysteine and methionine metabolism,ko00620:Pyruvate metabolism,ko00710:Carbon fixation in photosynthetic organisms,ko00020:Citrate cycle (TCA cycle),ko00630:Glyoxylate and dicarboxylate metabolism,
contig_51602	ko04141:Protein processing in endoplasmic reticulum,
contig_65373	ko01200:Carbon metabolism,ko00630:Glyoxylate and dicarboxylate metabolism,ko00910:Nitrogen metabolism,ko00460:Cyanoamino acid metabolism,
contig_1924	ko01100:Metabolic pathways,ko01110:Biosynthesis of secondary metabolites,ko00230:Purine metabolism,ko00250:Alanine, aspartate and glutamate metabolism,
contig_16631	ko01100:Metabolic pathways,ko01110:Biosynthesis of secondary metabolites,ko00100:Steroid biosynthesis,ko00909:Sesquiterpenoid and triterpenoid biosynthesis,
contig_8322	ko04142:Lysosome,ko04612:Antigen processing and presentation,
contig_80075	ko01100:Metabolic pathways,ko00190:Oxidative phosphorylation,ko04120:Ubiquitin mediated proteolysis,
contig_13914	ko01100:Metabolic pathways,ko00592:alpha-Linolenic acid metabolism,
contig_30502	ko04075:Plant hormone signal transduction,
contig_81171	ko04011:MAPK signaling pathway - yeast,
contig_33951	ko04152:AMPK signaling pathway,ko04921:Oxytocin signaling pathway,
contig_85306	ko01100:Metabolic pathways,ko00280:Valine, leucine and isoleucine degradation,
contig_8469	ko01100:Metabolic pathways,ko04146:Peroxisome,ko01212:Fatty acid metabolism,ko00061:Fatty acid biosynthesis,ko00071:Fatty acid degradation,ko03320:PPAR signaling pathway,ko04920:Adipocytokine signaling pathway,
contig_7504	ko00906:Carotenoid biosynthesis,
contig_77012	ko01100:Metabolic pathways,ko01212:Fatty acid metabolism,ko00071:Fatty acid degradation,ko03320:PPAR signaling pathway,
contig_59491	ko03010:Ribosome,
contig_5217	ko04712:Circadian rhythm - plant,
contig_10432	ko01100:Metabolic pathways,ko00500:Starch and sucrose metabolism,ko04973:Carbohydrate digestion and absorption,
contig_43096	ko04626:Plant-pathogen interaction,
contig_71005	ko03040:Spliceosome,
contig_21966	ko03460:Fanconi anemia pathway,
contig_18764	ko04145:Phagosome,ko04966:Collecting duct acid secretion,ko04540:Gap junction,
contig_96616	ko01100:Metabolic pathways,ko00190:Oxidative phosphorylation,ko04141:Protein processing in endoplasmic reticulum,ko04120:Ubiquitin mediated proteolysis,ko04932:Non-alcoholic fatty liver disease (NAFLD),
contig_32183	ko01100:Metabolic pathways,ko01110:Biosynthesis of secondary metabolites,ko00230:Purine metabolism,ko00240:Pyrimidine metabolism,ko00760:Nicotinate and nicotinamide metabolism,
contig_29640	ko01100:Metabolic pathways,ko01110:Biosynthesis of secondary metabolites,ko00906:Carotenoid biosynthesis,
contig_7268	ko01100:Metabolic pathways,ko00190:Oxidative phosphorylation,ko04142:Lysosome,ko04145:Phagosome,ko00400:Phenylalanine, tyrosine and tryptophan biosynthesis,ko04721:Synaptic vesicle cycle,ko00051:Fructose and mannose metabolism,ko04623:Cytosolic DNA-sensing pathway,ko00592:alpha-Linolenic acid metabolism,
contig_24745	ko03010:Ribosome,
contig_60799	ko01100:Metabolic pathways,ko01110:Biosynthesis of secondary metabolites,ko00360:Phenylalanine metabolism,ko00940:Phenylpropanoid biosynthesis,ko00130:Ubiquinone and other terpenoid-quinone biosynthesis,ko00941:Flavonoid biosynthesis,ko01220:Degradation of aromatic compounds,ko00945:Stilbenoid, diarylheptanoid and gingerol biosynthesis,
contig_4543	ko04142:Lysosome,
contig_58707	ko01100:Metabolic pathways,ko01110:Biosynthesis of secondary metabolites,ko00904:Diterpenoid biosynthesis,
contig_30626	ko01100:Metabolic pathways,ko00240:Pyrimidine metabolism,
contig_14410	ko01100:Metabolic pathways,ko00592:alpha-Linolenic acid metabolism,
contig_59874	ko01100:Metabolic pathways,ko01110:Biosynthesis of secondary metabolites,ko00770:Pantothenate and CoA biosynthesis,
contig_14991	ko03040:Spliceosome,ko04710:Circadian rhythm,
contig_37967	ko04075:Plant hormone signal transduction,
contig_48596	ko04974:Protein digestion and absorption,
contig_84329	ko04141:Protein processing in endoplasmic reticulum,ko04145:Phagosome,ko03060:Protein export,ko00051:Fructose and mannose metabolism,
contig_14381	ko03040:Spliceosome,
contig_4488	ko01100:Metabolic pathways,ko00740:Riboflavin metabolism,
contig_98033	ko01100:Metabolic pathways,ko01110:Biosynthesis of secondary metabolites,ko01120:Microbial metabolism in diverse environments,ko01200:Carbon metabolism,ko00520:Amino sugar and nucleotide sugar metabolism,ko00500:Starch and sucrose metabolism,ko00010:Glycolysis / Gluconeogenesis,ko04910:Insulin signaling pathway,ko00051:Fructose and mannose metabolism,ko04066:HIF-1 signaling pathway,ko00052:Galact…
contig_13817	ko05134:Legionellosis,
contig_97626	ko01100:Metabolic pathways,ko00100:Steroid biosynthesis,
contig_2807	ko03013:RNA transport,ko03015:mRNA surveillance pathway,
contig_827	ko03013:RNA transport,ko03015:mRNA surveillance pathway,
contig_47861	ko01100:Metabolic pathways,ko01110:Biosynthesis of secondary metabolites,ko01120:Microbial metabolism in diverse environments,ko00627:Aminobenzoate degradation,ko00945:Stilbenoid, diarylheptanoid and gingerol biosynthesis,ko00363:Bisphenol degradation,ko00624:Polycyclic aromatic hydrocarbon degradation,ko00903:Limonene and pinene degradation,
contig_17563	ko03013:RNA transport,
contig_12722	ko03410:Base excision repair,
contig_10685	ko01100:Metabolic pathways,ko01110:Biosynthesis of secondary metabolites,ko01230:Biosynthesis of amino acids,ko00340:Histidine metabolism,
contig_39854	ko01100:Metabolic pathways,ko01110:Biosynthesis of secondary metabolites,ko00940:Phenylpropanoid biosynthesis,
contig_30007	ko01110:Biosynthesis of secondary metabolites,ko00902:Monoterpenoid biosynthesis,
contig_32929	ko01100:Metabolic pathways,ko00230:Purine metabolism,ko00240:Pyrimidine metabolism,ko05169:Epstein-Barr virus infection,ko03020:RNA polymerase,ko04623:Cytosolic DNA-sensing pathway,
contig_14370	ko01100:Metabolic pathways,ko00790:Folate biosynthesis,ko04122:Sulfur relay system,
contig_23340	ko04013:MAPK signaling pathway - fly,ko00253:Tetracycline biosynthesis,
contig_16542	ko01100:Metabolic pathways,ko01110:Biosynthesis of secondary metabolites,ko00360:Phenylalanine metabolism,ko00940:Phenylpropanoid biosynthesis,
contig_24698	ko01100:Metabolic pathways,ko01110:Biosynthesis of secondary metabolites,ko01120:Microbial metabolism in diverse environments,ko01230:Biosynthesis of amino acids,ko01200:Carbon metabolism,ko00260:Glycine, serine and threonine metabolism,ko00010:Glycolysis / Gluconeogenesis,ko00680:Methane metabolism,
contig_75786	ko03010:Ribosome,
contig_1480	ko03010:Ribosome,
contig_12773	ko04310:Wnt signaling pathway,
contig_4598	ko03050:Proteasome,
contig_1267	ko04144:Endocytosis,ko04145:Phagosome,ko00400:Phenylalanine, tyrosine and tryptophan biosynthesis,
contig_46554	ko04626:Plant-pathogen interaction,
contig_58310	ko01100:Metabolic pathways,ko00190:Oxidative phosphorylation,ko04145:Phagosome,ko04721:Synaptic vesicle cycle,ko00051:Fructose and mannose metabolism,ko04623:Cytosolic DNA-sensing pathway,ko00592:alpha-Linolenic acid metabolism,ko04966:Collecting duct acid secretion,
contig_20292	ko01100:Metabolic pathways,ko01212:Fatty acid metabolism,ko00061:Fatty acid biosynthesis,ko01040:Biosynthesis of unsaturated fatty acids,ko00780:Biotin metabolism,
contig_6544	ko04011:MAPK signaling pathway - yeast,ko02020:Two-component system,
contig_30331	ko04075:Plant hormone signal transduction,
contig_275	ko01100:Metabolic pathways,ko01110:Biosynthesis of secondary metabolites,ko00360:Phenylalanine metabolism,ko00940:Phenylpropanoid biosynthesis,ko00941:Flavonoid biosynthesis,ko00945:Stilbenoid, diarylheptanoid and gingerol biosynthesis,
contig_4113	ko01100:Metabolic pathways,ko01110:Biosynthesis of secondary metabolites,ko00260:Glycine, serine and threonine metabolism,ko00561:Glycerolipid metabolism,ko00630:Glyoxylate and dicarboxylate metabolism,
contig_47545	ko01100:Metabolic pathways,ko00480:Glutathione metabolism,
contig_99706	ko03040:Spliceosome,
contig_34657	ko01100:Metabolic pathways,ko00760:Nicotinate and nicotinamide metabolism,
contig_437	ko00190:Oxidative phosphorylation,
contig_3325	ko05206:MicroRNAs in cancer,ko02010:ABC transporters,ko04976:Bile secretion,
contig_8258	ko03440:Homologous recombination,
contig_25734	ko03420:Nucleotide excision repair,ko03030:DNA replication,ko03460:Fanconi anemia pathway,ko03440:Homologous recombination,ko03430:Mismatch repair,
contig_16322	ko01100:Metabolic pathways,ko00500:Starch and sucrose metabolism,
contig_19178	ko01100:Metabolic pathways,ko01110:Biosynthesis of secondary metabolites,ko01230:Biosynthesis of amino acids,ko00260:Glycine, serine and threonine metabolism,ko00400:Phenylalanine, tyrosine and tryptophan biosynthesis,
contig_11992	ko00330:Arginine and proline metabolism,ko00410:beta-Alanine metabolism,
contig_23779	ko01100:Metabolic pathways,ko01110:Biosynthesis of secondary metabolites,ko00906:Carotenoid biosynthesis,
contig_70261	ko01100:Metabolic pathways,ko01110:Biosynthesis of secondary metabolites,ko00860:Porphyrin and chlorophyll metabolism,ko00970:Aminoacyl-tRNA biosynthesis,
contig_7468	ko04075:Plant hormone signal transduction,
contig_69659	ko03010:Ribosome,
contig_72231	ko01100:Metabolic pathways,ko00190:Oxidative phosphorylation,
contig_4393	ko03040:Spliceosome,
contig_2999	ko03013:RNA transport,ko03015:mRNA surveillance pathway,ko03018:RNA degradation,
contig_21526	ko01100:Metabolic pathways,ko01110:Biosynthesis of secondary metabolites,ko01120:Microbial metabolism in diverse environments,ko00010:Glycolysis / Gluconeogenesis,ko00052:Galactose metabolism,
contig_1686	ko01100:Metabolic pathways,ko00300:Lysine biosynthesis,ko00550:Peptidoglycan biosynthesis,
contig_23	ko01100:Metabolic pathways,ko01212:Fatty acid metabolism,ko00061:Fatty acid biosynthesis,ko01040:Biosynthesis of unsaturated fatty acids,ko00780:Biotin metabolism,
contig_85427	ko03040:Spliceosome,
contig_85980	ko03008:Ribosome biogenesis in eukaryotes,
contig_87576	ko01100:Metabolic pathways,ko01110:Biosynthesis of secondary metabolites,ko01230:Biosynthesis of amino acids,ko01210:2-Oxocarboxylic acid metabolism,ko00290:Valine, leucine and isoleucine biosynthesis,
contig_14312	ko00561:Glycerolipid metabolism,ko00052:Galactose metabolism,ko00600:Sphingolipid metabolism,ko00603:Glycosphingolipid biosynthesis - globo series,
contig_89139	ko03010:Ribosome,
contig_11058	ko01100:Metabolic pathways,ko01110:Biosynthesis of secondary metabolites,ko00230:Purine metabolism,ko00983:Drug metabolism - other enzymes,
contig_19121	ko01100:Metabolic pathways,ko00260:Glycine, serine and threonine metabolism,ko00250:Alanine, aspartate and glutamate metabolism,
contig_8958	ko01100:Metabolic pathways,ko01110:Biosynthesis of secondary metabolites,ko01120:Microbial metabolism in diverse environments,ko01200:Carbon metabolism,ko00020:Citrate cycle (TCA cycle),ko00310:Lysine degradation,
contig_34780	ko04141:Protein processing in endoplasmic reticulum,
contig_25725	ko03015:mRNA surveillance pathway,
contig_8830	ko04141:Protein processing in endoplasmic reticulum,ko05169:Epstein-Barr virus infection,ko04110:Cell cycle,ko05166:HTLV-I infection,ko05203:Viral carcinogenesis,ko00250:Alanine, aspartate and glutamate metabolism,ko05168:Herpes simplex infection,ko00400:Phenylalanine, tyrosine and tryptophan biosynthesis,ko05164:Influenza A,ko04310:Wnt signaling pathway,ko04068:FoxO signaling pathway,ko04919:Thy…
contig_6017	ko03040:Spliceosome,ko03013:RNA transport,
contig_2937	ko03010:Ribosome,
contig_408	ko01100:Metabolic pathways,ko00730:Thiamine metabolism,
contig_18035	ko01100:Metabolic pathways,ko01110:Biosynthesis of secondary metabolites,ko01120:Microbial metabolism in diverse environments,ko00010:Glycolysis / Gluconeogenesis,ko00052:Galactose metabolism,
contig_97990	ko02010:ABC transporters,
contig_5292	ko04612:Antigen processing and presentation,
contig_5224	ko03010:Ribosome,
contig_44739	ko01100:Metabolic pathways,ko01110:Biosynthesis of secondary metabolites,ko00250:Alanine, aspartate and glutamate metabolism,ko00410:beta-Alanine metabolism,ko00650:Butanoate metabolism,ko04727:GABAergic synapse,ko00430:Taurine and hypotaurine metabolism,ko04744:Phototransduction,
contig_57445	ko01100:Metabolic pathways,ko04146:Peroxisome,ko01212:Fatty acid metabolism,ko00071:Fatty acid degradation,ko01040:Biosynthesis of unsaturated fatty acids,ko00592:alpha-Linolenic acid metabolism,ko04024:cAMP signaling pathway,ko03320:PPAR signaling pathway,
contig_98252	ko04626:Plant-pathogen interaction,
contig_1698	ko01100:Metabolic pathways,ko01110:Biosynthesis of secondary metabolites,ko00562:Inositol phosphate metabolism,ko04070:Phosphatidylinositol signaling system,ko00053:Ascorbate and aldarate metabolism,
contig_16926	ko04626:Plant-pathogen interaction,
contig_29325	ko01100:Metabolic pathways,ko01110:Biosynthesis of secondary metabolites,ko00270:Cysteine and methionine metabolism,
contig_77815	ko03010:Ribosome,
contig_669	ko01100:Metabolic pathways,ko01110:Biosynthesis of secondary metabolites,ko01120:Microbial metabolism in diverse environments,ko01230:Biosynthesis of amino acids,ko01200:Carbon metabolism,ko00260:Glycine, serine and threonine metabolism,ko01210:2-Oxocarboxylic acid metabolism,ko00250:Alanine, aspartate and glutamate metabolism,ko00710:Carbon fixation in photosynthetic organisms,ko00630:Glyoxylate…
contig_111	ko01100:Metabolic pathways,ko01110:Biosynthesis of secondary metabolites,ko00360:Phenylalanine metabolism,ko00940:Phenylpropanoid biosynthesis,
contig_7458	ko01100:Metabolic pathways,ko01110:Biosynthesis of secondary metabolites,ko01120:Microbial metabolism in diverse environments,ko01200:Carbon metabolism,ko00260:Glycine, serine and threonine metabolism,ko00620:Pyruvate metabolism,ko00010:Glycolysis / Gluconeogenesis,ko00280:Valine, leucine and isoleucine degradation,ko00020:Citrate cycle (TCA cycle),
contig_13434	ko00040:Pentose and glucuronate interconversions,
contig_16534	ko01100:Metabolic pathways,ko01110:Biosynthesis of secondary metabolites,ko00941:Flavonoid biosynthesis,
contig_11856	ko00040:Pentose and glucuronate interconversions,
contig_43738	ko04910:Insulin signaling pathway,ko04066:HIF-1 signaling pathway,ko04010:MAPK signaling pathway,
contig_4729	ko03015:mRNA surveillance pathway,
contig_56652	ko01100:Metabolic pathways,ko01120:Microbial metabolism in diverse environments,ko04141:Protein processing in endoplasmic reticulum,ko04120:Ubiquitin mediated proteolysis,ko04932:Non-alcoholic fatty liver disease (NAFLD),ko00250:Alanine, aspartate and glutamate metabolism,ko05168:Herpes simplex infection,ko00400:Phenylalanine, tyrosine and tryptophan biosynthesis,ko05164:Influenza A,ko00920:Sulfu…
contig_10846	ko05205:Proteoglycans in cancer,
contig_77303	ko04142:Lysosome,
contig_50947	ko01100:Metabolic pathways,ko01110:Biosynthesis of secondary metabolites,ko00520:Amino sugar and nucleotide sugar metabolism,ko04142:Lysosome,ko00511:Other glycan degradation,ko00531:Glycosaminoglycan degradation,ko00603:Glycosphingolipid biosynthesis - globo series,ko00604:Glycosphingolipid biosynthesis - ganglio series,
contig_22684	ko00970:Aminoacyl-tRNA biosynthesis,
contig_25565	ko01100:Metabolic pathways,ko01110:Biosynthesis of secondary metabolites,ko00230:Purine metabolism,ko00240:Pyrimidine metabolism,ko00760:Nicotinate and nicotinamide metabolism,
contig_24662	ko05034:Alcoholism,
contig_71836	ko03013:RNA transport,ko00790:Folate biosynthesis,
contig_2499	ko03013:RNA transport,ko04151:PI3K-Akt signaling pathway,ko04910:Insulin signaling pathway,ko04066:HIF-1 signaling pathway,ko04150:mTOR signaling pathway,
contig_775	ko01100:Metabolic pathways,ko00230:Purine metabolism,ko00240:Pyrimidine metabolism,ko00480:Glutathione metabolism,ko04115:p53 signaling pathway,
contig_32785	ko01100:Metabolic pathways,ko00230:Purine metabolism,ko00240:Pyrimidine metabolism,ko05166:HTLV-I infection,ko03420:Nucleotide excision repair,ko03030:DNA replication,ko03410:Base excision repair,ko03440:Homologous recombination,ko03430:Mismatch repair,
contig_6778	ko03010:Ribosome,
contig_10219	ko01100:Metabolic pathways,ko00190:Oxidative phosphorylation,ko04142:Lysosome,ko04145:Phagosome,ko00400:Phenylalanine, tyrosine and tryptophan biosynthesis,ko04721:Synaptic vesicle cycle,ko00051:Fructose and mannose metabolism,ko04623:Cytosolic DNA-sensing pathway,ko00592:alpha-Linolenic acid metabolism,ko04966:Collecting duct acid secretion,
contig_6784	ko03013:RNA transport,
contig_69514	ko03010:Ribosome,
contig_9133	ko01100:Metabolic pathways,ko01110:Biosynthesis of secondary metabolites,ko00940:Phenylpropanoid biosynthesis,
contig_51345	ko04115:p53 signaling pathway,
First_Contig693	ko01100:Metabolic pathways,ko00592:alpha-Linolenic acid metabolism,
contig_1418	ko03040:Spliceosome,
contig_63804	ko03008:Ribosome biogenesis in eukaryotes,
contig_11310	ko01100:Metabolic pathways,ko01120:Microbial metabolism in diverse environments,ko01230:Biosynthesis of amino acids,ko01200:Carbon metabolism,ko00270:Cysteine and methionine metabolism,ko00920:Sulfur metabolism,
contig_14157	ko03040:Spliceosome,
contig_13569	ko01100:Metabolic pathways,ko00750:Vitamin B6 metabolism,
contig_5334	ko01100:Metabolic pathways,ko00592:alpha-Linolenic acid metabolism,
contig_11081	ko01110:Biosynthesis of secondary metabolites,ko00062:Fatty acid elongation,
contig_3267	ko03015:mRNA surveillance pathway,ko04113:Meiosis - yeast,ko04114:Oocyte meiosis,ko04151:PI3K-Akt signaling pathway,ko04152:AMPK signaling pathway,ko04728:Dopaminergic synapse,ko04261:Adrenergic signaling in cardiomyocytes,
contig_29723	ko01100:Metabolic pathways,ko00592:alpha-Linolenic acid metabolism,ko00591:Linoleic acid metabolism,
contig_22112	ko01100:Metabolic pathways,ko00520:Amino sugar and nucleotide sugar metabolism,ko00500:Starch and sucrose metabolism,ko00051:Fructose and mannose metabolism,
contig_57216	ko01100:Metabolic pathways,ko01120:Microbial metabolism in diverse environments,ko01230:Biosynthesis of amino acids,ko01200:Carbon metabolism,ko00620:Pyruvate metabolism,ko00020:Citrate cycle (TCA cycle),ko00720:Carbon fixation pathways in prokaryotes,
contig_33854	ko01100:Metabolic pathways,ko01110:Biosynthesis of secondary metabolites,ko01120:Microbial metabolism in diverse environments,ko01200:Carbon metabolism,ko00620:Pyruvate metabolism,ko00010:Glycolysis / Gluconeogenesis,ko00710:Carbon fixation in photosynthetic organisms,ko00020:Citrate cycle (TCA cycle),
contig_16812	ko01100:Metabolic pathways,ko01110:Biosynthesis of secondary metabolites,ko01120:Microbial metabolism in diverse environments,ko01230:Biosynthesis of amino acids,ko01200:Carbon metabolism,ko00230:Purine metabolism,ko05203:Viral carcinogenesis,ko00620:Pyruvate metabolism,ko00010:Glycolysis / Gluconeogenesis,ko04080:Neuroactive ligand-receptor interaction,
contig_19695	ko04626:Plant-pathogen interaction,ko02010:ABC transporters,
contig_26108	ko04151:PI3K-Akt signaling pathway,ko04152:AMPK signaling pathway,ko04910:Insulin signaling pathway,ko04068:FoxO signaling pathway,ko04919:Thyroid hormone signaling pathway,ko05205:Proteoglycans in cancer,ko04722:Neurotrophin signaling pathway,ko04510:Focal adhesion,ko00790:Folate biosynthesis,ko03320:PPAR signaling pathway,ko04150:mTOR signaling pathway,ko04660:T cell receptor signaling pathway,…
contig_5011	ko04626:Plant-pathogen interaction,ko02010:ABC transporters,
contig_8227	ko04141:Protein processing in endoplasmic reticulum,
contig_3847	ko05206:MicroRNAs in cancer,ko02010:ABC transporters,ko04976:Bile secretion,
contig_55607	ko00480:Glutathione metabolism,ko00980:Metabolism of xenobiotics by cytochrome P450,ko00982:Drug metabolism - cytochrome P450,ko05204:Chemical carcinogenesis,
contig_24069	ko04120:Ubiquitin mediated proteolysis,ko04111:Cell cycle - yeast,ko04110:Cell cycle,ko05166:HTLV-I infection,ko04113:Meiosis - yeast,ko04114:Oocyte meiosis,ko04914:Progesterone-mediated oocyte maturation,
contig_1031	ko04144:Endocytosis,
contig_1099	ko05169:Epstein-Barr virus infection,ko03050:Proteasome,
contig_91056	ko01100:Metabolic pathways,ko01110:Biosynthesis of secondary metabolites,ko00360:Phenylalanine metabolism,ko00940:Phenylpropanoid biosynthesis,
contig_982	ko03010:Ribosome,
contig_12748	ko01100:Metabolic pathways,ko04146:Peroxisome,ko01212:Fatty acid metabolism,ko00061:Fatty acid biosynthesis,ko00071:Fatty acid degradation,ko03320:PPAR signaling pathway,ko04920:Adipocytokine signaling pathway,
contig_164	ko01100:Metabolic pathways,ko00195:Photosynthesis,
contig_76967	ko03420:Nucleotide excision repair,ko03030:DNA replication,ko03410:Base excision repair,ko03430:Mismatch repair,
contig_30662	ko01100:Metabolic pathways,ko01110:Biosynthesis of secondary metabolites,ko00520:Amino sugar and nucleotide sugar metabolism,ko00500:Starch and sucrose metabolism,ko00040:Pentose and glucuronate interconversions,ko00053:Ascorbate and aldarate metabolism,
contig_12282	ko03440:Homologous recombination,
contig_7296	ko01100:Metabolic pathways,ko01110:Biosynthesis of secondary metabolites,ko00860:Porphyrin and chlorophyll metabolism,
contig_21293	ko01100:Metabolic pathways,ko04146:Peroxisome,ko01212:Fatty acid metabolism,ko00061:Fatty acid biosynthesis,ko00071:Fatty acid degradation,ko03320:PPAR signaling pathway,ko04920:Adipocytokine signaling pathway,
contig_23031	ko01110:Biosynthesis of secondary metabolites,ko01210:2-Oxocarboxylic acid metabolism,ko00380:Tryptophan metabolism,ko00966:Glucosinolate biosynthesis,
contig_4823	ko00190:Oxidative phosphorylation,
contig_18413	ko01100:Metabolic pathways,ko01110:Biosynthesis of secondary metabolites,ko01230:Biosynthesis of amino acids,ko00400:Phenylalanine, tyrosine and tryptophan biosynthesis,
contig_39818	ko01110:Biosynthesis of secondary metabolites,ko00520:Amino sugar and nucleotide sugar metabolism,
contig_3020	ko01100:Metabolic pathways,ko01120:Microbial metabolism in diverse environments,ko01200:Carbon metabolism,ko00620:Pyruvate metabolism,ko00710:Carbon fixation in photosynthetic organisms,
contig_15350	ko03010:Ribosome,
contig_30341	ko01100:Metabolic pathways,ko00280:Valine, leucine and isoleucine degradation,
contig_10615	ko01100:Metabolic pathways,ko01110:Biosynthesis of secondary metabolites,ko01120:Microbial metabolism in diverse environments,ko00010:Glycolysis / Gluconeogenesis,ko00052:Galactose metabolism,
contig_65870	ko03010:Ribosome,
contig_2858	ko01100:Metabolic pathways,ko01110:Biosynthesis of secondary metabolites,ko00906:Carotenoid biosynthesis,
contig_50384	ko04146:Peroxisome,ko00073:Cutin, suberine and wax biosynthesis,
contig_84999	ko03018:RNA degradation,ko00400:Phenylalanine, tyrosine and tryptophan biosynthesis,
contig_252	ko01100:Metabolic pathways,ko00196:Photosynthesis - antenna proteins,
contig_14179	ko05202:Transcriptional misregulation in cancer,
contig_428	ko04142:Lysosome,
contig_30140	ko04120:Ubiquitin mediated proteolysis,
contig_51798	ko01100:Metabolic pathways,ko00500:Starch and sucrose metabolism,ko00040:Pentose and glucuronate interconversions,
contig_38323	ko04075:Plant hormone signal transduction,
contig_3444	ko01100:Metabolic pathways,ko01110:Biosynthesis of secondary metabolites,ko00230:Purine metabolism,
contig_14352	ko01100:Metabolic pathways,ko00500:Starch and sucrose metabolism,
contig_8667	ko01100:Metabolic pathways,ko01110:Biosynthesis of secondary metabolites,ko01120:Microbial metabolism in diverse environments,ko01200:Carbon metabolism,ko00010:Glycolysis / Gluconeogenesis,ko00680:Methane metabolism,ko00350:Tyrosine metabolism,ko00071:Fatty acid degradation,ko00980:Metabolism of xenobiotics by cytochrome P450,ko00830:Retinol metabolism,ko00982:Drug metabolism - cytochrome P450,ko…
contig_26827	ko04146:Peroxisome,
contig_60137	ko04111:Cell cycle - yeast,ko04110:Cell cycle,ko05166:HTLV-I infection,
contig_7339	ko03040:Spliceosome,
contig_4493	ko04141:Protein processing in endoplasmic reticulum,ko04120:Ubiquitin mediated proteolysis,ko04111:Cell cycle - yeast,ko04110:Cell cycle,ko03420:Nucleotide excision repair,ko04114:Oocyte meiosis,ko00250:Alanine, aspartate and glutamate metabolism,ko04310:Wnt signaling pathway,ko04066:HIF-1 signaling pathway,ko04350:TGF-beta signaling pathway,ko04710:Circadian rhythm,ko00982:Drug metabolism - cyto…
contig_8864	ko01212:Fatty acid metabolism,ko00061:Fatty acid biosynthesis,ko01040:Biosynthesis of unsaturated fatty acids,
contig_81597	ko04113:Meiosis - yeast,
contig_12876	ko01100:Metabolic pathways,ko01110:Biosynthesis of secondary metabolites,ko00860:Porphyrin and chlorophyll metabolism,
contig_39203	ko01100:Metabolic pathways,ko00230:Purine metabolism,
contig_67407	ko01100:Metabolic pathways,ko00830:Retinol metabolism,
contig_6763	ko04141:Protein processing in endoplasmic reticulum,ko04145:Phagosome,ko03060:Protein export,ko00051:Fructose and mannose metabolism,
contig_12985	ko04144:Endocytosis,
contig_2290	ko00190:Oxidative phosphorylation,
contig_88351	ko03018:RNA degradation,ko00400:Phenylalanine, tyrosine and tryptophan biosynthesis,
First_Contig505	ko03040:Spliceosome,
contig_15686	ko01100:Metabolic pathways,ko00592:alpha-Linolenic acid metabolism,
contig_8660	ko03015:mRNA surveillance pathway,
contig_4303	ko01100:Metabolic pathways,ko01110:Biosynthesis of secondary metabolites,ko00904:Diterpenoid biosynthesis,
contig_81269	ko01100:Metabolic pathways,ko00190:Oxidative phosphorylation,ko04141:Protein processing in endoplasmic reticulum,ko04120:Ubiquitin mediated proteolysis,
contig_76386	ko04978:Mineral absorption,
contig_4335	ko01100:Metabolic pathways,ko00240:Pyrimidine metabolism,
contig_25636	ko05206:MicroRNAs in cancer,ko02010:ABC transporters,ko04976:Bile secretion,
contig_842	ko01110:Biosynthesis of secondary metabolites,ko04146:Peroxisome,ko00630:Glyoxylate and dicarboxylate metabolism,ko04068:FoxO signaling pathway,ko00380:Tryptophan metabolism,ko04062:Chemokine signaling pathway,
contig_33168	ko04146:Peroxisome,
contig_14222	ko04066:HIF-1 signaling pathway,ko04978:Mineral absorption,
contig_1941	ko01100:Metabolic pathways,ko01110:Biosynthesis of secondary metabolites,ko00904:Diterpenoid biosynthesis,
contig_13063	ko01100:Metabolic pathways,ko01120:Microbial metabolism in diverse environments,ko01230:Biosynthesis of amino acids,ko01200:Carbon metabolism,ko01210:2-Oxocarboxylic acid metabolism,ko00250:Alanine, aspartate and glutamate metabolism,ko00710:Carbon fixation in photosynthetic organisms,
contig_17855	ko01100:Metabolic pathways,ko00591:Linoleic acid metabolism,
contig_17550	ko03008:Ribosome biogenesis in eukaryotes,
contig_34978	ko04146:Peroxisome,
contig_43015	ko01100:Metabolic pathways,ko00563:Glycosylphosphatidylinositol(GPI)-anchor biosynthesis,
contig_98390	ko01100:Metabolic pathways,ko01110:Biosynthesis of secondary metabolites,ko01120:Microbial metabolism in diverse environments,ko01200:Carbon metabolism,ko00190:Oxidative phosphorylation,ko04141:Protein processing in endoplasmic reticulum,ko04120:Ubiquitin mediated proteolysis,ko04932:Non-alcoholic fatty liver disease (NAFLD),ko00020:Citrate cycle (TCA cycle),
contig_2142	ko00900:Terpenoid backbone biosynthesis,
contig_13571	ko04626:Plant-pathogen interaction,
contig_47067	ko00330:Arginine and proline metabolism,ko00410:beta-Alanine metabolism,
contig_62184	ko03010:Ribosome,
contig_39396	ko01100:Metabolic pathways,ko01110:Biosynthesis of secondary metabolites,ko00500:Starch and sucrose metabolism,ko00940:Phenylpropanoid biosynthesis,ko00460:Cyanoamino acid metabolism,
contig_67694	ko01100:Metabolic pathways,ko00500:Starch and sucrose metabolism,ko00052:Galactose metabolism,
contig_2185	ko01100:Metabolic pathways,ko00600:Sphingolipid metabolism,
contig_1950	ko05166:HTLV-I infection,ko04080:Neuroactive ligand-receptor interaction,
contig_24830	ko01100:Metabolic pathways,ko01110:Biosynthesis of secondary metabolites,ko00902:Monoterpenoid biosynthesis,
contig_4181	ko01110:Biosynthesis of secondary metabolites,ko00100:Steroid biosynthesis,
contig_11877	ko01100:Metabolic pathways,ko01110:Biosynthesis of secondary metabolites,ko00230:Purine metabolism,ko00670:One carbon pool by folate,
contig_29765	ko00030:Pentose phosphate pathway,
contig_17420	ko04111:Cell cycle - yeast,ko04113:Meiosis - yeast,
contig_14320	ko04141:Protein processing in endoplasmic reticulum,
contig_74559	ko01100:Metabolic pathways,ko00190:Oxidative phosphorylation,ko04141:Protein processing in endoplasmic reticulum,ko04120:Ubiquitin mediated proteolysis,ko04932:Non-alcoholic fatty liver disease (NAFLD),ko04260:Cardiac muscle contraction,
contig_6059	ko03008:Ribosome biogenesis in eukaryotes,
contig_335	ko01100:Metabolic pathways,ko01110:Biosynthesis of secondary metabolites,ko00860:Porphyrin and chlorophyll metabolism,
contig_23433	ko01100:Metabolic pathways,ko00230:Purine metabolism,ko00240:Pyrimidine metabolism,ko03420:Nucleotide excision repair,ko03030:DNA replication,ko03410:Base excision repair,ko03440:Homologous recombination,
contig_17032	ko01100:Metabolic pathways,ko01120:Microbial metabolism in diverse environments,ko00270:Cysteine and methionine metabolism,ko00920:Sulfur metabolism,ko04122:Sulfur relay system,
contig_67737	ko00591:Linoleic acid metabolism,
contig_62466	ko01100:Metabolic pathways,ko00270:Cysteine and methionine metabolism,
contig_487	ko01100:Metabolic pathways,ko01110:Biosynthesis of secondary metabolites,ko01230:Biosynthesis of amino acids,ko00270:Cysteine and methionine metabolism,ko00450:Selenocompound metabolism,
contig_5355	ko03010:Ribosome,
contig_5073	ko00970:Aminoacyl-tRNA biosynthesis,
contig_29319	ko01120:Microbial metabolism in diverse environments,ko00361:Chlorocyclohexane and chlorobenzene degradation,ko00624:Polycyclic aromatic hydrocarbon degradation,ko00351:DDT degradation,
contig_45417	ko04141:Protein processing in endoplasmic reticulum,ko04120:Ubiquitin mediated proteolysis,ko05166:HTLV-I infection,ko04022:cGMP-PKG signaling pathway,ko04020:Calcium signaling pathway,
contig_3425	ko00230:Purine metabolism,ko04113:Meiosis - yeast,
contig_26984	ko01100:Metabolic pathways,ko01120:Microbial metabolism in diverse environments,ko00350:Tyrosine metabolism,
contig_46698	ko05169:Epstein-Barr virus infection,ko03050:Proteasome,
contig_20165	ko01120:Microbial metabolism in diverse environments,ko00361:Chlorocyclohexane and chlorobenzene degradation,ko00624:Polycyclic aromatic hydrocarbon degradation,ko00351:DDT degradation,
contig_32169	ko03010:Ribosome,
contig_24856	ko01100:Metabolic pathways,ko00260:Glycine, serine and threonine metabolism,
contig_83562	ko03013:RNA transport,ko04151:PI3K-Akt signaling pathway,ko04910:Insulin signaling pathway,ko04066:HIF-1 signaling pathway,ko04150:mTOR signaling pathway,
contig_44355	ko00480:Glutathione metabolism,ko00980:Metabolism of xenobiotics by cytochrome P450,ko00982:Drug metabolism - cytochrome P450,ko05204:Chemical carcinogenesis,
contig_9973	ko03013:RNA transport,
contig_11649	ko03040:Spliceosome,
contig_48348	ko03010:Ribosome,
contig_77854	ko03010:Ribosome,
contig_47941	ko01100:Metabolic pathways,ko00053:Ascorbate and aldarate metabolism,
contig_8928	ko03022:Basal transcription factors,
contig_18219	ko01100:Metabolic pathways,ko00280:Valine, leucine and isoleucine degradation,
contig_6573	ko04120:Ubiquitin mediated proteolysis,
contig_32464	ko01100:Metabolic pathways,ko01110:Biosynthesis of secondary metabolites,ko00940:Phenylpropanoid biosynthesis,
contig_61809	ko01100:Metabolic pathways,ko01110:Biosynthesis of secondary metabolites,ko00330:Arginine and proline metabolism,ko00480:Glutathione metabolism,
contig_2318	ko03013:RNA transport,ko04080:Neuroactive ligand-receptor interaction,
contig_19659	ko03450:Non-homologous end-joining,ko04520:Adherens junction,
contig_15154	ko04110:Cell cycle,ko03420:Nucleotide excision repair,ko03022:Basal transcription factors,
contig_5645	ko03018:RNA degradation,
contig_9005	ko04712:Circadian rhythm - plant,
contig_2877	ko03010:Ribosome,
contig_39082	ko01100:Metabolic pathways,ko00500:Starch and sucrose metabolism,
contig_73367	ko00511:Other glycan degradation,
contig_77267	ko01100:Metabolic pathways,ko01110:Biosynthesis of secondary metabolites,ko01230:Biosynthesis of amino acids,ko00340:Histidine metabolism,
contig_9652	ko05034:Alcoholism,ko04710:Circadian rhythm,
contig_40024	ko05169:Epstein-Barr virus infection,ko05203:Viral carcinogenesis,ko03022:Basal transcription factors,
contig_12304	ko03460:Fanconi anemia pathway,ko03440:Homologous recombination,
contig_3964	ko04145:Phagosome,ko04966:Collecting duct acid secretion,ko04540:Gap junction,
contig_10769	ko01100:Metabolic pathways,ko01110:Biosynthesis of secondary metabolites,ko01120:Microbial metabolism in diverse environments,ko00230:Purine metabolism,ko00520:Amino sugar and nucleotide sugar metabolism,ko00500:Starch and sucrose metabolism,ko00010:Glycolysis / Gluconeogenesis,ko00030:Pentose phosphate pathway,ko00052:Galactose metabolism,ko00521:Streptomycin biosynthesis,
contig_12073	ko04111:Cell cycle - yeast,ko03015:mRNA surveillance pathway,ko04113:Meiosis - yeast,ko04114:Oocyte meiosis,ko04151:PI3K-Akt signaling pathway,ko04152:AMPK signaling pathway,ko04530:Tight junction,ko04728:Dopaminergic synapse,ko04261:Adrenergic signaling in cardiomyocytes,ko04390:Hippo signaling pathway,ko00790:Folate biosynthesis,ko04350:TGF-beta signaling pathway,ko04391:Hippo signaling pathway…
contig_45509	ko01100:Metabolic pathways,ko01120:Microbial metabolism in diverse environments,ko01230:Biosynthesis of amino acids,ko01200:Carbon metabolism,ko00620:Pyruvate metabolism,ko00020:Citrate cycle (TCA cycle),ko00720:Carbon fixation pathways in prokaryotes,
contig_13075	ko01100:Metabolic pathways,ko01110:Biosynthesis of secondary metabolites,ko00100:Steroid biosynthesis,
contig_8524	ko05203:Viral carcinogenesis,ko03022:Basal transcription factors,
contig_2449	ko00900:Terpenoid backbone biosynthesis,
contig_54217	ko03010:Ribosome,
contig_19496	ko01120:Microbial metabolism in diverse environments,
contig_65971	ko01100:Metabolic pathways,ko01110:Biosynthesis of secondary metabolites,ko01120:Microbial metabolism in diverse environments,ko01200:Carbon metabolism,ko01212:Fatty acid metabolism,ko00620:Pyruvate metabolism,ko00900:Terpenoid backbone biosynthesis,ko00280:Valine, leucine and isoleucine degradation,ko00630:Glyoxylate and dicarboxylate metabolism,ko00720:Carbon fixation pathways in prokaryotes,ko…
contig_45953	ko01100:Metabolic pathways,ko00053:Ascorbate and aldarate metabolism,
contig_8567	ko00510:N-Glycan biosynthesis,
contig_8970	ko04146:Peroxisome,
contig_15063	ko01100:Metabolic pathways,ko00730:Thiamine metabolism,
contig_3530	ko04144:Endocytosis,
contig_77200	ko04141:Protein processing in endoplasmic reticulum,ko04120:Ubiquitin mediated proteolysis,ko04111:Cell cycle - yeast,ko04110:Cell cycle,ko03420:Nucleotide excision repair,ko04114:Oocyte meiosis,ko00250:Alanine, aspartate and glutamate metabolism,ko04310:Wnt signaling pathway,ko04066:HIF-1 signaling pathway,ko04350:TGF-beta signaling pathway,ko04710:Circadian rhythm,ko00982:Drug metabolism - cyto…
contig_12637	ko01100:Metabolic pathways,ko01230:Biosynthesis of amino acids,ko00400:Phenylalanine, tyrosine and tryptophan biosynthesis,
contig_33242	ko03010:Ribosome,
contig_1902	ko03015:mRNA surveillance pathway,
contig_447	ko03040:Spliceosome,ko04141:Protein processing in endoplasmic reticulum,ko05169:Epstein-Barr virus infection,ko04144:Endocytosis,ko05164:Influenza A,ko04010:MAPK signaling pathway,ko05134:Legionellosis,ko04915:Estrogen signaling pathway,ko04612:Antigen processing and presentation,ko00760:Nicotinate and nicotinamide metabolism,ko02010:ABC transporters,
contig_22169	ko01100:Metabolic pathways,ko01110:Biosynthesis of secondary metabolites,ko00860:Porphyrin and chlorophyll metabolism,
contig_6420	ko04140:Regulation of autophagy,
contig_9597	ko05034:Alcoholism,ko05202:Transcriptional misregulation in cancer,ko04710:Circadian rhythm,
contig_27262	ko01100:Metabolic pathways,ko01110:Biosynthesis of secondary metabolites,ko01120:Microbial metabolism in diverse environments,ko00627:Aminobenzoate degradation,ko00945:Stilbenoid, diarylheptanoid and gingerol biosynthesis,ko00363:Bisphenol degradation,ko00624:Polycyclic aromatic hydrocarbon degradation,ko00903:Limonene and pinene degradation,
contig_22541	ko05134:Legionellosis,
contig_5100	ko04144:Endocytosis,
contig_72994	ko01100:Metabolic pathways,ko01110:Biosynthesis of secondary metabolites,ko01120:Microbial metabolism in diverse environments,ko00627:Aminobenzoate degradation,ko00945:Stilbenoid, diarylheptanoid and gingerol biosynthesis,ko00363:Bisphenol degradation,ko00624:Polycyclic aromatic hydrocarbon degradation,ko00903:Limonene and pinene degradation,
contig_68446	ko01100:Metabolic pathways,ko00190:Oxidative phosphorylation,ko04141:Protein processing in endoplasmic reticulum,ko04120:Ubiquitin mediated proteolysis,ko04932:Non-alcoholic fatty liver disease (NAFLD),
contig_5035	ko03410:Base excision repair,
contig_58077	ko03010:Ribosome,
contig_76703	ko03010:Ribosome,
contig_30420	ko04075:Plant hormone signal transduction,
contig_14800	ko01100:Metabolic pathways,ko01110:Biosynthesis of secondary metabolites,ko00940:Phenylpropanoid biosynthesis,
contig_102291	ko04120:Ubiquitin mediated proteolysis,
contig_56996	ko05206:MicroRNAs in cancer,
contig_34012	ko00073:Cutin, suberine and wax biosynthesis,
contig_27123	ko01100:Metabolic pathways,ko01120:Microbial metabolism in diverse environments,ko01230:Biosynthesis of amino acids,ko01200:Carbon metabolism,ko00260:Glycine, serine and threonine metabolism,ko00680:Methane metabolism,
contig_72620	ko01100:Metabolic pathways,ko00563:Glycosylphosphatidylinositol(GPI)-anchor biosynthesis,
contig_3498	ko01100:Metabolic pathways,ko01110:Biosynthesis of secondary metabolites,ko01120:Microbial metabolism in diverse environments,ko00627:Aminobenzoate degradation,ko00945:Stilbenoid, diarylheptanoid and gingerol biosynthesis,ko00363:Bisphenol degradation,ko00624:Polycyclic aromatic hydrocarbon degradation,ko00903:Limonene and pinene degradation,
contig_94418	ko01100:Metabolic pathways,ko00190:Oxidative phosphorylation,ko04141:Protein processing in endoplasmic reticulum,ko04120:Ubiquitin mediated proteolysis,ko04932:Non-alcoholic fatty liver disease (NAFLD),
contig_4944	ko04145:Phagosome,ko04966:Collecting duct acid secretion,ko04540:Gap junction,
contig_11037	ko03010:Ribosome,
contig_12803	ko03050:Proteasome,
contig_59017	ko03050:Proteasome,
contig_12048	ko04075:Plant hormone signal transduction,
contig_62627	ko01100:Metabolic pathways,ko01120:Microbial metabolism in diverse environments,ko00230:Purine metabolism,ko00920:Sulfur metabolism,ko00450:Selenocompound metabolism,
contig_67227	ko03010:Ribosome,
contig_2568	ko04145:Phagosome,ko04966:Collecting duct acid secretion,ko04540:Gap junction,
contig_63434	ko01100:Metabolic pathways,ko00500:Starch and sucrose metabolism,ko00040:Pentose and glucuronate interconversions,
contig_13772	ko01100:Metabolic pathways,ko00190:Oxidative phosphorylation,ko04141:Protein processing in endoplasmic reticulum,ko04120:Ubiquitin mediated proteolysis,ko04932:Non-alcoholic fatty liver disease (NAFLD),ko04260:Cardiac muscle contraction,
contig_84414	ko01100:Metabolic pathways,ko01110:Biosynthesis of secondary metabolites,ko01120:Microbial metabolism in diverse environments,ko01200:Carbon metabolism,ko00010:Glycolysis / Gluconeogenesis,ko00710:Carbon fixation in photosynthetic organisms,ko04152:AMPK signaling pathway,ko04910:Insulin signaling pathway,ko00680:Methane metabolism,ko00051:Fructose and mannose metabolism,ko00030:Pentose phosphate …
contig_148	ko01100:Metabolic pathways,ko00190:Oxidative phosphorylation,ko04141:Protein processing in endoplasmic reticulum,ko04120:Ubiquitin mediated proteolysis,ko04932:Non-alcoholic fatty liver disease (NAFLD),
contig_2767	ko03040:Spliceosome,ko05168:Herpes simplex infection,
contig_57435	ko01100:Metabolic pathways,ko04141:Protein processing in endoplasmic reticulum,ko00510:N-Glycan biosynthesis,
contig_17036	ko03018:RNA degradation,
contig_70337	ko01110:Biosynthesis of secondary metabolites,ko00520:Amino sugar and nucleotide sugar metabolism,ko00500:Starch and sucrose metabolism,
contig_5560	ko03010:Ribosome,
contig_18163	ko04626:Plant-pathogen interaction,
contig_5446	ko04120:Ubiquitin mediated proteolysis,ko03420:Nucleotide excision repair,
contig_43446	ko03013:RNA transport,ko03008:Ribosome biogenesis in eukaryotes,
contig_20755	ko05206:MicroRNAs in cancer,ko02010:ABC transporters,ko04976:Bile secretion,
contig_94123	ko03018:RNA degradation,
contig_6351	ko05169:Epstein-Barr virus infection,ko05203:Viral carcinogenesis,ko05168:Herpes simplex infection,ko04068:FoxO signaling pathway,
contig_13574	ko01100:Metabolic pathways,ko00600:Sphingolipid metabolism,ko00511:Other glycan degradation,
contig_1527	ko01100:Metabolic pathways,ko01110:Biosynthesis of secondary metabolites,ko00904:Diterpenoid biosynthesis,
contig_3770	ko03010:Ribosome,
contig_2587	ko01100:Metabolic pathways,ko00053:Ascorbate and aldarate metabolism,
contig_2149	ko03013:RNA transport,ko04141:Protein processing in endoplasmic reticulum,ko04932:Non-alcoholic fatty liver disease (NAFLD),ko05168:Herpes simplex infection,ko05164:Influenza A,ko00790:Folate biosynthesis,ko00760:Nicotinate and nicotinamide metabolism,
contig_13177	ko01100:Metabolic pathways,ko01120:Microbial metabolism in diverse environments,ko01200:Carbon metabolism,ko00620:Pyruvate metabolism,ko00710:Carbon fixation in photosynthetic organisms,
contig_55633	ko00480:Glutathione metabolism,ko00980:Metabolism of xenobiotics by cytochrome P450,ko00982:Drug metabolism - cytochrome P450,ko05204:Chemical carcinogenesis,
contig_5256	ko00970:Aminoacyl-tRNA biosynthesis,
contig_42216	ko04120:Ubiquitin mediated proteolysis,
contig_82866	ko04141:Protein processing in endoplasmic reticulum,ko05169:Epstein-Barr virus infection,ko04110:Cell cycle,ko05166:HTLV-I infection,ko05203:Viral carcinogenesis,ko00250:Alanine, aspartate and glutamate metabolism,ko05168:Herpes simplex infection,ko00400:Phenylalanine, tyrosine and tryptophan biosynthesis,ko05164:Influenza A,ko04310:Wnt signaling pathway,ko04068:FoxO signaling pathway,ko04919:Thy…
contig_19801	ko04142:Lysosome,
contig_4236	ko01100:Metabolic pathways,ko00330:Arginine and proline metabolism,
contig_69061	ko01100:Metabolic pathways,ko01120:Microbial metabolism in diverse environments,ko01230:Biosynthesis of amino acids,ko00620:Pyruvate metabolism,ko01210:2-Oxocarboxylic acid metabolism,ko00300:Lysine biosynthesis,
contig_64703	ko00400:Phenylalanine, tyrosine and tryptophan biosynthesis,ko04612:Antigen processing and presentation,
contig_26975	ko01100:Metabolic pathways,ko01212:Fatty acid metabolism,ko00061:Fatty acid biosynthesis,ko00780:Biotin metabolism,
contig_99660	ko04141:Protein processing in endoplasmic reticulum,ko04626:Plant-pathogen interaction,ko04151:PI3K-Akt signaling pathway,ko00250:Alanine, aspartate and glutamate metabolism,ko04914:Progesterone-mediated oocyte maturation,ko00790:Folate biosynthesis,ko04915:Estrogen signaling pathway,ko04612:Antigen processing and presentation,ko04621:NOD-like receptor signaling pathway,
contig_29836	ko01100:Metabolic pathways,ko00564:Glycerophospholipid metabolism,
contig_1899	ko03015:mRNA surveillance pathway,ko04151:PI3K-Akt signaling pathway,ko04152:AMPK signaling pathway,ko04728:Dopaminergic synapse,ko04261:Adrenergic signaling in cardiomyocytes,
contig_374	ko04111:Cell cycle - yeast,
contig_18312	ko00230:Purine metabolism,ko00240:Pyrimidine metabolism,ko05169:Epstein-Barr virus infection,ko03020:RNA polymerase,ko04623:Cytosolic DNA-sensing pathway,
contig_52728	ko04910:Insulin signaling pathway,
contig_7121	ko03015:mRNA surveillance pathway,
contig_10102	ko01100:Metabolic pathways,ko01110:Biosynthesis of secondary metabolites,ko00905:Brassinosteroid biosynthesis,
contig_93669	ko03010:Ribosome,
contig_12318	ko01100:Metabolic pathways,ko01120:Microbial metabolism in diverse environments,ko01200:Carbon metabolism,ko00720:Carbon fixation pathways in prokaryotes,ko00670:One carbon pool by folate,
First_Contig1139	ko02010:ABC transporters,
contig_16487	ko03015:mRNA surveillance pathway,
contig_65122	ko03010:Ribosome,
contig_85260	ko01100:Metabolic pathways,ko00190:Oxidative phosphorylation,ko04142:Lysosome,ko04145:Phagosome,ko00400:Phenylalanine, tyrosine and tryptophan biosynthesis,ko04721:Synaptic vesicle cycle,ko00051:Fructose and mannose metabolism,ko04623:Cytosolic DNA-sensing pathway,ko00592:alpha-Linolenic acid metabolism,ko04966:Collecting duct acid secretion,
contig_13078	ko03040:Spliceosome,ko05168:Herpes simplex infection,
contig_2894	ko01100:Metabolic pathways,ko01110:Biosynthesis of secondary metabolites,ko00360:Phenylalanine metabolism,ko00940:Phenylpropanoid biosynthesis,ko00130:Ubiquinone and other terpenoid-quinone biosynthesis,
contig_14069	ko01100:Metabolic pathways,ko00330:Arginine and proline metabolism,ko00250:Alanine, aspartate and glutamate metabolism,ko00910:Nitrogen metabolism,ko00471:D-Glutamine and D-glutamate metabolism,ko04964:Proximal tubule bicarbonate reclamation,
contig_28586	ko01100:Metabolic pathways,ko00563:Glycosylphosphatidylinositol(GPI)-anchor biosynthesis,
contig_12700	ko04075:Plant hormone signal transduction,
contig_17049	ko01100:Metabolic pathways,ko01110:Biosynthesis of secondary metabolites,ko01120:Microbial metabolism in diverse environments,ko01200:Carbon metabolism,ko00620:Pyruvate metabolism,ko00010:Glycolysis / Gluconeogenesis,ko00680:Methane metabolism,ko00720:Carbon fixation pathways in prokaryotes,ko00640:Propanoate metabolism,
contig_101604	ko04113:Meiosis - yeast,
contig_19549	ko01100:Metabolic pathways,ko01110:Biosynthesis of secondary metabolites,ko00260:Glycine, serine and threonine metabolism,ko00350:Tyrosine metabolism,ko00360:Phenylalanine metabolism,ko00410:beta-Alanine metabolism,ko00960:Tropane, piperidine and pyridine alkaloid biosynthesis,ko00950:Isoquinoline alkaloid biosynthesis,
contig_10288	ko05169:Epstein-Barr virus infection,ko05203:Viral carcinogenesis,ko03022:Basal transcription factors,
contig_37551	ko01100:Metabolic pathways,ko01110:Biosynthesis of secondary metabolites,ko01230:Biosynthesis of amino acids,ko00330:Arginine and proline metabolism,ko00270:Cysteine and methionine metabolism,ko01210:2-Oxocarboxylic acid metabolism,ko00250:Alanine, aspartate and glutamate metabolism,ko00400:Phenylalanine, tyrosine and tryptophan biosynthesis,ko00350:Tyrosine metabolism,ko00360:Phenylalanine metab…
contig_11999	ko03022:Basal transcription factors,
contig_6402	ko03013:RNA transport,
contig_90519	ko01100:Metabolic pathways,ko01212:Fatty acid metabolism,ko00061:Fatty acid biosynthesis,ko01040:Biosynthesis of unsaturated fatty acids,ko00780:Biotin metabolism,
contig_3014	ko01100:Metabolic pathways,ko01110:Biosynthesis of secondary metabolites,ko01120:Microbial metabolism in diverse environments,ko01230:Biosynthesis of amino acids,ko01200:Carbon metabolism,ko03018:RNA degradation,ko00010:Glycolysis / Gluconeogenesis,ko00680:Methane metabolism,ko04066:HIF-1 signaling pathway,
contig_4736	ko00970:Aminoacyl-tRNA biosynthesis,
contig_19895	ko01100:Metabolic pathways,ko01212:Fatty acid metabolism,ko00061:Fatty acid biosynthesis,ko01040:Biosynthesis of unsaturated fatty acids,ko00780:Biotin metabolism,
contig_10520	ko01100:Metabolic pathways,ko00520:Amino sugar and nucleotide sugar metabolism,ko00500:Starch and sucrose metabolism,ko00051:Fructose and mannose metabolism,
contig_1741	ko01100:Metabolic pathways,ko01110:Biosynthesis of secondary metabolites,ko00941:Flavonoid biosynthesis,ko00944:Flavone and flavonol biosynthesis,
contig_40772	ko04141:Protein processing in endoplasmic reticulum,ko04146:Peroxisome,ko04062:Chemokine signaling pathway,ko04962:Vasopressin-regulated water reabsorption,
contig_388	ko03013:RNA transport,
contig_29199	ko01100:Metabolic pathways,ko01110:Biosynthesis of secondary metabolites,ko01120:Microbial metabolism in diverse environments,ko00010:Glycolysis / Gluconeogenesis,ko00561:Glycerolipid metabolism,ko00040:Pentose and glucuronate interconversions,ko01220:Degradation of aromatic compounds,ko00930:Caprolactam degradation,
contig_17212	ko04110:Cell cycle,ko03450:Non-homologous end-joining,
contig_83190	ko04075:Plant hormone signal transduction,
contig_15638	ko03440:Homologous recombination,ko03450:Non-homologous end-joining,
contig_47346	ko03010:Ribosome,
contig_14895	ko01100:Metabolic pathways,ko00592:alpha-Linolenic acid metabolism,
contig_15646	ko00905:Brassinosteroid biosynthesis,
contig_87407	ko01100:Metabolic pathways,ko04146:Peroxisome,ko00120:Primary bile acid biosynthesis,
contig_43489	ko04120:Ubiquitin mediated proteolysis,
contig_43372	ko00520:Amino sugar and nucleotide sugar metabolism,
contig_27357	ko03410:Base excision repair,
contig_47339	ko03010:Ribosome,
contig_5569	ko01100:Metabolic pathways,ko00100:Steroid biosynthesis,
contig_17672	ko00561:Glycerolipid metabolism,ko00052:Galactose metabolism,ko00600:Sphingolipid metabolism,ko00603:Glycosphingolipid biosynthesis - globo series,
contig_18881	ko04626:Plant-pathogen interaction,
contig_41195	ko03010:Ribosome,
contig_39885	ko04721:Synaptic vesicle cycle,
contig_14229	ko04721:Synaptic vesicle cycle,ko04130:SNARE interactions in vesicular transport,
contig_80630	ko01100:Metabolic pathways,ko00190:Oxidative phosphorylation,ko04141:Protein processing in endoplasmic reticulum,ko04120:Ubiquitin mediated proteolysis,ko04932:Non-alcoholic fatty liver disease (NAFLD),
contig_65454	ko01100:Metabolic pathways,ko00780:Biotin metabolism,
contig_15216	ko03013:RNA transport,ko05164:Influenza A,
contig_21775	ko01100:Metabolic pathways,ko00330:Arginine and proline metabolism,
contig_5372	ko04075:Plant hormone signal transduction,
contig_31974	ko00400:Phenylalanine, tyrosine and tryptophan biosynthesis,ko04612:Antigen processing and presentation,
contig_26678	ko04932:Non-alcoholic fatty liver disease (NAFLD),ko05203:Viral carcinogenesis,ko04145:Phagosome,ko04151:PI3K-Akt signaling pathway,ko00250:Alanine, aspartate and glutamate metabolism,ko04310:Wnt signaling pathway,ko04810:Regulation of actin cytoskeleton,ko04010:MAPK signaling pathway,ko05205:Proteoglycans in cancer,ko04666:Fc gamma R-mediated phagocytosis,ko04722:Neurotrophin signaling pathway,k…
contig_2009	ko03010:Ribosome,
contig_100883	ko01100:Metabolic pathways,ko01110:Biosynthesis of secondary metabolites,ko00941:Flavonoid biosynthesis,ko00944:Flavone and flavonol biosynthesis,
contig_6654	ko01100:Metabolic pathways,ko01110:Biosynthesis of secondary metabolites,ko00900:Terpenoid backbone biosynthesis,ko00730:Thiamine metabolism,
contig_27246	ko04141:Protein processing in endoplasmic reticulum,
contig_13193	ko01110:Biosynthesis of secondary metabolites,ko00941:Flavonoid biosynthesis,
contig_62102	ko01100:Metabolic pathways,ko01110:Biosynthesis of secondary metabolites,ko01120:Microbial metabolism in diverse environments,ko01230:Biosynthesis of amino acids,ko01200:Carbon metabolism,ko01210:2-Oxocarboxylic acid metabolism,ko00020:Citrate cycle (TCA cycle),
contig_16280	ko04146:Peroxisome,
contig_21248	ko03013:RNA transport,
contig_47235	ko04141:Protein processing in endoplasmic reticulum,ko04146:Peroxisome,ko04062:Chemokine signaling pathway,ko04962:Vasopressin-regulated water reabsorption,
contig_10701	ko01100:Metabolic pathways,ko01110:Biosynthesis of secondary metabolites,ko00941:Flavonoid biosynthesis,ko00944:Flavone and flavonol biosynthesis,
contig_16442	ko03410:Base excision repair,ko04744:Phototransduction,
contig_2262	ko00965:Betalain biosynthesis,
contig_5692	ko01100:Metabolic pathways,ko01110:Biosynthesis of secondary metabolites,ko01120:Microbial metabolism in diverse environments,ko00627:Aminobenzoate degradation,ko00945:Stilbenoid, diarylheptanoid and gingerol biosynthesis,ko00363:Bisphenol degradation,ko00624:Polycyclic aromatic hydrocarbon degradation,ko00903:Limonene and pinene degradation,
contig_3637	ko01100:Metabolic pathways,ko01110:Biosynthesis of secondary metabolites,ko00905:Brassinosteroid biosynthesis,
contig_20237	ko01100:Metabolic pathways,ko00520:Amino sugar and nucleotide sugar metabolism,ko00500:Starch and sucrose metabolism,
contig_37419	ko04110:Cell cycle,ko05203:Viral carcinogenesis,ko04350:TGF-beta signaling pathway,
contig_13682	ko00073:Cutin, suberine and wax biosynthesis,
contig_7284	ko04111:Cell cycle - yeast,ko03015:mRNA surveillance pathway,ko04151:PI3K-Akt signaling pathway,ko04152:AMPK signaling pathway,ko04530:Tight junction,ko04728:Dopaminergic synapse,ko04261:Adrenergic signaling in cardiomyocytes,ko04390:Hippo signaling pathway,ko00790:Folate biosynthesis,ko04391:Hippo signaling pathway - fly,ko05202:Transcriptional misregulation in cancer,
contig_51258	ko01100:Metabolic pathways,ko00561:Glycerolipid metabolism,
contig_24317	ko04146:Peroxisome,ko02010:ABC transporters,
First_Contig266	ko03040:Spliceosome,
contig_527	ko01100:Metabolic pathways,ko01110:Biosynthesis of secondary metabolites,ko01120:Microbial metabolism in diverse environments,ko01230:Biosynthesis of amino acids,ko01200:Carbon metabolism,ko00010:Glycolysis / Gluconeogenesis,ko00710:Carbon fixation in photosynthetic organisms,ko00562:Inositol phosphate metabolism,ko00051:Fructose and mannose metabolism,
contig_20196	ko01100:Metabolic pathways,ko00770:Pantothenate and CoA biosynthesis,
contig_46985	ko01100:Metabolic pathways,ko01110:Biosynthesis of secondary metabolites,ko00940:Phenylpropanoid biosynthesis,
contig_45597	ko00940:Phenylpropanoid biosynthesis,
contig_3817	ko01100:Metabolic pathways,ko01230:Biosynthesis of amino acids,ko00260:Glycine, serine and threonine metabolism,ko00270:Cysteine and methionine metabolism,ko00450:Selenocompound metabolism,
contig_59338	ko01100:Metabolic pathways,ko01110:Biosynthesis of secondary metabolites,ko01230:Biosynthesis of amino acids,ko00310:Lysine degradation,ko00300:Lysine biosynthesis,
contig_18322	ko03008:Ribosome biogenesis in eukaryotes,
First_Contig1376	ko03460:Fanconi anemia pathway,
contig_14948	ko01100:Metabolic pathways,ko01110:Biosynthesis of secondary metabolites,ko00500:Starch and sucrose metabolism,ko00940:Phenylpropanoid biosynthesis,ko00460:Cyanoamino acid metabolism,
contig_21143	ko00790:Folate biosynthesis,
contig_86055	ko01100:Metabolic pathways,ko00562:Inositol phosphate metabolism,ko04070:Phosphatidylinositol signaling system,
contig_38261	ko01100:Metabolic pathways,ko01110:Biosynthesis of secondary metabolites,ko04120:Ubiquitin mediated proteolysis,ko00280:Valine, leucine and isoleucine degradation,
contig_17440	ko04144:Endocytosis,ko04961:Endocrine and other factor-regulated calcium reabsorption,ko04962:Vasopressin-regulated water reabsorption,ko04972:Pancreatic secretion,
contig_73800	ko00564:Glycerophospholipid metabolism,ko04725:Cholinergic synapse,
contig_21562	ko04722:Neurotrophin signaling pathway,
contig_9330	ko01100:Metabolic pathways,ko00750:Vitamin B6 metabolism,
contig_1358	ko00970:Aminoacyl-tRNA biosynthesis,
First_Contig201	ko01100:Metabolic pathways,ko01110:Biosynthesis of secondary metabolites,ko00900:Terpenoid backbone biosynthesis,
contig_16121	ko01100:Metabolic pathways,ko01110:Biosynthesis of secondary metabolites,ko00360:Phenylalanine metabolism,ko00940:Phenylpropanoid biosynthesis,ko00130:Ubiquinone and other terpenoid-quinone biosynthesis,
contig_23729	ko01100:Metabolic pathways,ko00500:Starch and sucrose metabolism,ko04973:Carbohydrate digestion and absorption,
contig_23132	ko01100:Metabolic pathways,ko00730:Thiamine metabolism,
contig_32972	ko00480:Glutathione metabolism,ko00053:Ascorbate and aldarate metabolism,
contig_7417	ko04145:Phagosome,ko04966:Collecting duct acid secretion,ko04540:Gap junction,
contig_410	ko03410:Base excision repair,
contig_16769	ko01100:Metabolic pathways,ko01110:Biosynthesis of secondary metabolites,ko01230:Biosynthesis of amino acids,ko00270:Cysteine and methionine metabolism,
contig_11361	ko05134:Legionellosis,
contig_2577	ko04712:Circadian rhythm - plant,
contig_13742	ko04075:Plant hormone signal transduction,
contig_2695	ko04142:Lysosome,ko04612:Antigen processing and presentation,
contig_7055	ko01100:Metabolic pathways,ko01110:Biosynthesis of secondary metabolites,ko01120:Microbial metabolism in diverse environments,ko01200:Carbon metabolism,ko00520:Amino sugar and nucleotide sugar metabolism,ko00500:Starch and sucrose metabolism,ko00010:Glycolysis / Gluconeogenesis,ko04910:Insulin signaling pathway,ko00051:Fructose and mannose metabolism,ko04066:HIF-1 signaling pathway,ko00052:Galact…
contig_16220	ko01100:Metabolic pathways,ko00564:Glycerophospholipid metabolism,ko00561:Glycerolipid metabolism,
contig_100913	ko03010:Ribosome,
contig_55928	ko03010:Ribosome,
contig_24936	ko03060:Protein export,
contig_91358	ko02020:Two-component system,
contig_59621	ko01100:Metabolic pathways,ko01110:Biosynthesis of secondary metabolites,ko01120:Microbial metabolism in diverse environments,ko01200:Carbon metabolism,ko00030:Pentose phosphate pathway,ko00480:Glutathione metabolism,
contig_41722	ko04075:Plant hormone signal transduction,
contig_3108	ko00051:Fructose and mannose metabolism,
contig_11106	ko03010:Ribosome,
contig_4407	ko01100:Metabolic pathways,ko01110:Biosynthesis of secondary metabolites,ko00230:Purine metabolism,
contig_49676	ko04916:Melanogenesis,ko04920:Adipocytokine signaling pathway,
contig_52587	ko01100:Metabolic pathways,ko00564:Glycerophospholipid metabolism,ko00440:Phosphonate and phosphinate metabolism,
contig_43831	ko04075:Plant hormone signal transduction,
contig_2122	ko00190:Oxidative phosphorylation,
contig_58364	ko03010:Ribosome,
contig_4788	ko01100:Metabolic pathways,ko00500:Starch and sucrose metabolism,
contig_30556	ko04120:Ubiquitin mediated proteolysis,ko04111:Cell cycle - yeast,ko04110:Cell cycle,ko05166:HTLV-I infection,ko05203:Viral carcinogenesis,ko04113:Meiosis - yeast,ko04114:Oocyte meiosis,
contig_12886	ko00910:Nitrogen metabolism,
contig_19775	ko03040:Spliceosome,ko03013:RNA transport,ko03015:mRNA surveillance pathway,
contig_11244	ko00260:Glycine, serine and threonine metabolism,
contig_22474	ko01100:Metabolic pathways,ko00380:Tryptophan metabolism,
contig_63076	ko00980:Metabolism of xenobiotics by cytochrome P450,
contig_95508	ko04152:AMPK signaling pathway,ko00051:Fructose and mannose metabolism,ko04066:HIF-1 signaling pathway,
contig_13617	ko01100:Metabolic pathways,ko01110:Biosynthesis of secondary metabolites,ko00860:Porphyrin and chlorophyll metabolism,
contig_50032	ko04144:Endocytosis,
contig_87395	ko01100:Metabolic pathways,ko00190:Oxidative phosphorylation,ko04141:Protein processing in endoplasmic reticulum,ko04120:Ubiquitin mediated proteolysis,ko04932:Non-alcoholic fatty liver disease (NAFLD),
contig_27908	ko01100:Metabolic pathways,ko01120:Microbial metabolism in diverse environments,ko01230:Biosynthesis of amino acids,ko01200:Carbon metabolism,ko00270:Cysteine and methionine metabolism,ko00920:Sulfur metabolism,
contig_36091	ko03420:Nucleotide excision repair,ko03430:Mismatch repair,
contig_4151	ko04668:TNF signaling pathway,
contig_101160	ko04152:AMPK signaling pathway,ko04150:mTOR signaling pathway,
contig_25977	ko05034:Alcoholism,ko05202:Transcriptional misregulation in cancer,ko04710:Circadian rhythm,
contig_16491	ko04075:Plant hormone signal transduction,
contig_87029	ko03013:RNA transport,ko05164:Influenza A,
contig_4701	ko03013:RNA transport,
contig_48444	ko04120:Ubiquitin mediated proteolysis,ko04114:Oocyte meiosis,ko04626:Plant-pathogen interaction,ko00400:Phenylalanine, tyrosine and tryptophan biosynthesis,ko04910:Insulin signaling pathway,ko05034:Alcoholism,ko04728:Dopaminergic synapse,ko04921:Oxytocin signaling pathway,ko04070:Phosphatidylinositol signaling system,ko04261:Adrenergic signaling in cardiomyocytes,ko04722:Neurotrophin signaling p…
contig_34056	ko04146:Peroxisome,ko00760:Nicotinate and nicotinamide metabolism,
contig_32150	ko04722:Neurotrophin signaling pathway,
contig_11042	ko04145:Phagosome,ko04966:Collecting duct acid secretion,ko04540:Gap junction,
contig_8897	ko01100:Metabolic pathways,ko01110:Biosynthesis of secondary metabolites,ko01230:Biosynthesis of amino acids,ko00330:Arginine and proline metabolism,ko00250:Alanine, aspartate and glutamate metabolism,
contig_4020	ko03008:Ribosome biogenesis in eukaryotes,
contig_78728	ko01100:Metabolic pathways,ko00500:Starch and sucrose metabolism,
contig_19728	ko01100:Metabolic pathways,ko01110:Biosynthesis of secondary metabolites,ko00230:Purine metabolism,
contig_89777	ko04141:Protein processing in endoplasmic reticulum,
contig_87548	ko03015:mRNA surveillance pathway,ko04113:Meiosis - yeast,ko04114:Oocyte meiosis,ko05168:Herpes simplex infection,ko04910:Insulin signaling pathway,ko04810:Regulation of actin cytoskeleton,ko05034:Alcoholism,ko04728:Dopaminergic synapse,ko04921:Oxytocin signaling pathway,ko04261:Adrenergic signaling in cardiomyocytes,ko05205:Proteoglycans in cancer,ko04024:cAMP signaling pathway,ko04390:Hippo sig…
contig_4344	ko04120:Ubiquitin mediated proteolysis,
contig_5392	ko00511:Other glycan degradation,
contig_7094	ko04130:SNARE interactions in vesicular transport,
contig_48724	ko03010:Ribosome,
contig_58031	ko01100:Metabolic pathways,ko01110:Biosynthesis of secondary metabolites,ko01120:Microbial metabolism in diverse environments,ko01200:Carbon metabolism,ko00270:Cysteine and methionine metabolism,ko00620:Pyruvate metabolism,ko00710:Carbon fixation in photosynthetic organisms,ko00020:Citrate cycle (TCA cycle),ko00630:Glyoxylate and dicarboxylate metabolism,
contig_70546	ko04141:Protein processing in endoplasmic reticulum,ko05134:Legionellosis,
contig_96826	ko00480:Glutathione metabolism,ko00980:Metabolism of xenobiotics by cytochrome P450,ko00982:Drug metabolism - cytochrome P450,ko05204:Chemical carcinogenesis,
contig_58135	ko04142:Lysosome,
contig_14894	ko01100:Metabolic pathways,ko00592:alpha-Linolenic acid metabolism,
contig_36300	ko00905:Brassinosteroid biosynthesis,
contig_99463	ko00520:Amino sugar and nucleotide sugar metabolism,
contig_98152	ko01100:Metabolic pathways,ko00980:Metabolism of xenobiotics by cytochrome P450,ko00590:Arachidonic acid metabolism,
contig_79299	ko00980:Metabolism of xenobiotics by cytochrome P450,
contig_10782	ko03040:Spliceosome,ko05168:Herpes simplex infection,
contig_8783	ko01100:Metabolic pathways,ko01110:Biosynthesis of secondary metabolites,ko01120:Microbial metabolism in diverse environments,ko01230:Biosynthesis of amino acids,ko01200:Carbon metabolism,ko00230:Purine metabolism,ko05203:Viral carcinogenesis,ko00620:Pyruvate metabolism,ko00010:Glycolysis / Gluconeogenesis,ko04080:Neuroactive ligand-receptor interaction,
contig_7192	ko04120:Ubiquitin mediated proteolysis,
contig_21676	ko01100:Metabolic pathways,ko00770:Pantothenate and CoA biosynthesis,
contig_13655	ko04727:GABAergic synapse,ko04724:Glutamatergic synapse,ko04974:Protein digestion and absorption,
contig_10033	ko04141:Protein processing in endoplasmic reticulum,
contig_11522	ko01110:Biosynthesis of secondary metabolites,ko00520:Amino sugar and nucleotide sugar metabolism,
contig_19601	ko03030:DNA replication,
contig_102026	ko04141:Protein processing in endoplasmic reticulum,ko05134:Legionellosis,
contig_100824	ko01100:Metabolic pathways,ko01110:Biosynthesis of secondary metabolites,ko01120:Microbial metabolism in diverse environments,ko01230:Biosynthesis of amino acids,ko01200:Carbon metabolism,ko00330:Arginine and proline metabolism,ko00270:Cysteine and methionine metabolism,ko01210:2-Oxocarboxylic acid metabolism,ko00250:Alanine, aspartate and glutamate metabolism,ko00710:Carbon fixation in photosynt…
contig_2130	ko04141:Protein processing in endoplasmic reticulum,
contig_18627	ko01100:Metabolic pathways,ko01110:Biosynthesis of secondary metabolites,ko00230:Purine metabolism,
contig_6521	ko04142:Lysosome,
contig_76788	ko03013:RNA transport,
contig_60211	ko02010:ABC transporters,
contig_39897	ko05169:Epstein-Barr virus infection,ko04110:Cell cycle,ko05203:Viral carcinogenesis,ko04152:AMPK signaling pathway,ko04914:Progesterone-mediated oocyte maturation,ko05161:Hepatitis B,
contig_16841	ko01100:Metabolic pathways,ko00500:Starch and sucrose metabolism,ko00040:Pentose and glucuronate interconversions,
contig_20804	ko05169:Epstein-Barr virus infection,ko04110:Cell cycle,ko05203:Viral carcinogenesis,ko04152:AMPK signaling pathway,ko04914:Progesterone-mediated oocyte maturation,ko05161:Hepatitis B,
contig_9990	ko03010:Ribosome,
contig_14062	ko01100:Metabolic pathways,ko00500:Starch and sucrose metabolism,ko00052:Galactose metabolism,
contig_21065	ko01100:Metabolic pathways,ko01110:Biosynthesis of secondary metabolites,ko01120:Microbial metabolism in diverse environments,ko01230:Biosynthesis of amino acids,ko00300:Lysine biosynthesis,
contig_63158	ko01100:Metabolic pathways,ko01110:Biosynthesis of secondary metabolites,ko00500:Starch and sucrose metabolism,ko00940:Phenylpropanoid biosynthesis,ko00460:Cyanoamino acid metabolism,
contig_24540	ko05205:Proteoglycans in cancer,
contig_34322	ko00310:Lysine degradation,
contig_96277	ko00520:Amino sugar and nucleotide sugar metabolism,
contig_30527	ko03010:Ribosome,
contig_23040	ko03013:RNA transport,ko04141:Protein processing in endoplasmic reticulum,
contig_7559	ko04141:Protein processing in endoplasmic reticulum,ko04120:Ubiquitin mediated proteolysis,
contig_22228	ko03010:Ribosome,
contig_9316	ko01100:Metabolic pathways,ko01110:Biosynthesis of secondary metabolites,ko00904:Diterpenoid biosynthesis,
contig_15347	ko01100:Metabolic pathways,ko00190:Oxidative phosphorylation,ko04141:Protein processing in endoplasmic reticulum,ko04120:Ubiquitin mediated proteolysis,ko04932:Non-alcoholic fatty liver disease (NAFLD),
contig_7356	ko04075:Plant hormone signal transduction,
contig_19612	ko01100:Metabolic pathways,ko00563:Glycosylphosphatidylinositol(GPI)-anchor biosynthesis,
contig_8679	ko01100:Metabolic pathways,ko04141:Protein processing in endoplasmic reticulum,ko00510:N-Glycan biosynthesis,ko00513:Various types of N-glycan biosynthesis,
contig_47576	ko00906:Carotenoid biosynthesis,
contig_3790	ko03013:RNA transport,ko04120:Ubiquitin mediated proteolysis,ko05206:MicroRNAs in cancer,ko04064:NF-kappa B signaling pathway,
contig_53756	ko03010:Ribosome,
contig_32888	ko01100:Metabolic pathways,ko01120:Microbial metabolism in diverse environments,ko01200:Carbon metabolism,ko00710:Carbon fixation in photosynthetic organisms,ko00630:Glyoxylate and dicarboxylate metabolism,
contig_10736	ko04075:Plant hormone signal transduction,
contig_48816	ko01100:Metabolic pathways,ko01110:Biosynthesis of secondary metabolites,ko01120:Microbial metabolism in diverse environments,ko01230:Biosynthesis of amino acids,ko01200:Carbon metabolism,ko00010:Glycolysis / Gluconeogenesis,ko00710:Carbon fixation in photosynthetic organisms,ko00680:Methane metabolism,ko00051:Fructose and mannose metabolism,ko00030:Pentose phosphate pathway,
contig_26788	ko00400:Phenylalanine, tyrosine and tryptophan biosynthesis,ko05164:Influenza A,ko04722:Neurotrophin signaling pathway,ko00760:Nicotinate and nicotinamide metabolism,ko05202:Transcriptional misregulation in cancer,ko02010:ABC transporters,ko05133:Pertussis,ko04210:Apoptosis,ko04620:Toll-like receptor signaling pathway,ko04064:NF-kappa B signaling pathway,ko04013:MAPK signaling pathway - fly,
contig_32234	ko04111:Cell cycle - yeast,
contig_1152	ko03040:Spliceosome,
contig_53124	ko04130:SNARE interactions in vesicular transport,
contig_10311	ko01100:Metabolic pathways,ko01110:Biosynthesis of secondary metabolites,ko00941:Flavonoid biosynthesis,ko00944:Flavone and flavonol biosynthesis,
contig_1799	ko01100:Metabolic pathways,ko01110:Biosynthesis of secondary metabolites,ko00500:Starch and sucrose metabolism,
contig_21166	ko04144:Endocytosis,
contig_90080	ko04120:Ubiquitin mediated proteolysis,
contig_1283	ko01100:Metabolic pathways,ko01110:Biosynthesis of secondary metabolites,ko00941:Flavonoid biosynthesis,
contig_5276	ko01100:Metabolic pathways,ko01110:Biosynthesis of secondary metabolites,ko00860:Porphyrin and chlorophyll metabolism,ko00970:Aminoacyl-tRNA biosynthesis,
contig_3957	ko03010:Ribosome,
contig_946	ko01100:Metabolic pathways,ko00196:Photosynthesis - antenna proteins,
contig_82877	ko03010:Ribosome,
contig_20997	ko01100:Metabolic pathways,ko01110:Biosynthesis of secondary metabolites,ko01230:Biosynthesis of amino acids,ko00330:Arginine and proline metabolism,ko01210:2-Oxocarboxylic acid metabolism,
contig_7410	ko01100:Metabolic pathways,ko01110:Biosynthesis of secondary metabolites,ko01120:Microbial metabolism in diverse environments,ko01200:Carbon metabolism,ko00260:Glycine, serine and threonine metabolism,ko00620:Pyruvate metabolism,ko00010:Glycolysis / Gluconeogenesis,ko00280:Valine, leucine and isoleucine degradation,ko00020:Citrate cycle (TCA cycle),
contig_424	ko00195:Photosynthesis,
contig_1830	ko01110:Biosynthesis of secondary metabolites,ko04146:Peroxisome,ko00630:Glyoxylate and dicarboxylate metabolism,ko04068:FoxO signaling pathway,ko00380:Tryptophan metabolism,ko04062:Chemokine signaling pathway,
contig_27146	ko01100:Metabolic pathways,ko01110:Biosynthesis of secondary metabolites,ko00360:Phenylalanine metabolism,ko00940:Phenylpropanoid biosynthesis,
contig_18782	ko04712:Circadian rhythm - plant,
contig_62556	ko04075:Plant hormone signal transduction,
contig_97563	ko03010:Ribosome,ko04151:PI3K-Akt signaling pathway,ko04910:Insulin signaling pathway,ko04066:HIF-1 signaling pathway,ko05205:Proteoglycans in cancer,ko04150:mTOR signaling pathway,
contig_34677	ko00905:Brassinosteroid biosynthesis,
contig_73724	ko03013:RNA transport,ko00760:Nicotinate and nicotinamide metabolism,
contig_177	ko01100:Metabolic pathways,ko00195:Photosynthesis,
contig_59243	ko00511:Other glycan degradation,
contig_15884	ko04141:Protein processing in endoplasmic reticulum,
contig_34067	ko01100:Metabolic pathways,ko01110:Biosynthesis of secondary metabolites,ko00520:Amino sugar and nucleotide sugar metabolism,ko00052:Galactose metabolism,
contig_84499	ko01100:Metabolic pathways,ko00190:Oxidative phosphorylation,ko04141:Protein processing in endoplasmic reticulum,ko04120:Ubiquitin mediated proteolysis,ko04932:Non-alcoholic fatty liver disease (NAFLD),
contig_19327	ko01100:Metabolic pathways,ko03460:Fanconi anemia pathway,
contig_4360	ko03060:Protein export,ko03070:Bacterial secretion system,
contig_80180	ko01100:Metabolic pathways,ko01110:Biosynthesis of secondary metabolites,ko00360:Phenylalanine metabolism,ko00940:Phenylpropanoid biosynthesis,
contig_28980	ko00073:Cutin, suberine and wax biosynthesis,
contig_4463	ko05169:Epstein-Barr virus infection,ko03050:Proteasome,
contig_43037	ko01212:Fatty acid metabolism,ko01040:Biosynthesis of unsaturated fatty acids,
contig_71792	ko05169:Epstein-Barr virus infection,ko05203:Viral carcinogenesis,ko03022:Basal transcription factors,
contig_74048	ko04120:Ubiquitin mediated proteolysis,ko05166:HTLV-I infection,ko04114:Oocyte meiosis,ko00400:Phenylalanine, tyrosine and tryptophan biosynthesis,ko04310:Wnt signaling pathway,ko04921:Oxytocin signaling pathway,ko04010:MAPK signaling pathway,ko04022:cGMP-PKG signaling pathway,ko04020:Calcium signaling pathway,ko04724:Glutamatergic synapse,ko04062:Chemokine signaling pathway,ko04720:Long-term pot…
contig_70111	ko03040:Spliceosome,ko04141:Protein processing in endoplasmic reticulum,ko05169:Epstein-Barr virus infection,ko04144:Endocytosis,ko05164:Influenza A,ko04010:MAPK signaling pathway,ko05134:Legionellosis,ko04915:Estrogen signaling pathway,ko04612:Antigen processing and presentation,ko00760:Nicotinate and nicotinamide metabolism,ko02010:ABC transporters,
contig_76976	ko01100:Metabolic pathways,ko01110:Biosynthesis of secondary metabolites,ko01120:Microbial metabolism in diverse environments,ko01200:Carbon metabolism,ko00520:Amino sugar and nucleotide sugar metabolism,ko00500:Starch and sucrose metabolism,ko00010:Glycolysis / Gluconeogenesis,ko00030:Pentose phosphate pathway,
contig_6393	ko03018:RNA degradation,
contig_11434	ko01100:Metabolic pathways,ko01110:Biosynthesis of secondary metabolites,ko00860:Porphyrin and chlorophyll metabolism,
contig_1269	ko04626:Plant-pathogen interaction,
contig_65933	ko01100:Metabolic pathways,ko01120:Microbial metabolism in diverse environments,ko00051:Fructose and mannose metabolism,ko00650:Butanoate metabolism,ko00591:Linoleic acid metabolism,ko00625:Chloroalkane and chloroalkene degradation,ko00363:Bisphenol degradation,
contig_2434	ko01100:Metabolic pathways,ko01120:Microbial metabolism in diverse environments,ko01230:Biosynthesis of amino acids,ko01200:Carbon metabolism,ko00270:Cysteine and methionine metabolism,ko00920:Sulfur metabolism,
contig_2473	ko03010:Ribosome,
contig_3789	ko00970:Aminoacyl-tRNA biosynthesis,
contig_23961	ko03040:Spliceosome,
contig_25505	ko04626:Plant-pathogen interaction,
contig_8363	ko04075:Plant hormone signal transduction,
contig_60501	ko01110:Biosynthesis of secondary metabolites,ko00900:Terpenoid backbone biosynthesis,
contig_3462	ko00970:Aminoacyl-tRNA biosynthesis,
contig_604	ko04120:Ubiquitin mediated proteolysis,ko04114:Oocyte meiosis,ko04626:Plant-pathogen interaction,ko00400:Phenylalanine, tyrosine and tryptophan biosynthesis,ko04910:Insulin signaling pathway,ko05034:Alcoholism,ko04728:Dopaminergic synapse,ko04921:Oxytocin signaling pathway,ko04070:Phosphatidylinositol signaling system,ko04261:Adrenergic signaling in cardiomyocytes,ko04722:Neurotrophin signaling p…
contig_223	ko01100:Metabolic pathways,ko01120:Microbial metabolism in diverse environments,ko01200:Carbon metabolism,ko00710:Carbon fixation in photosynthetic organisms,ko00630:Glyoxylate and dicarboxylate metabolism,
contig_69764	ko04010:MAPK signaling pathway,
contig_16498	ko04810:Regulation of actin cytoskeleton,ko04666:Fc gamma R-mediated phagocytosis,ko04360:Axon guidance,ko05133:Pertussis,
contig_86194	ko01100:Metabolic pathways,ko04122:Sulfur relay system,ko00730:Thiamine metabolism,
contig_57562	ko00620:Pyruvate metabolism,ko00640:Propanoate metabolism,
contig_28446	ko00970:Aminoacyl-tRNA biosynthesis,
contig_42818	ko03040:Spliceosome,ko04141:Protein processing in endoplasmic reticulum,ko05169:Epstein-Barr virus infection,ko04144:Endocytosis,ko05164:Influenza A,ko04010:MAPK signaling pathway,ko05134:Legionellosis,ko04915:Estrogen signaling pathway,ko04612:Antigen processing and presentation,ko00760:Nicotinate and nicotinamide metabolism,ko02010:ABC transporters,
contig_16902	ko01100:Metabolic pathways,ko00100:Steroid biosynthesis,
contig_17294	ko00906:Carotenoid biosynthesis,
contig_62600	ko04141:Protein processing in endoplasmic reticulum,
contig_11381	ko00040:Pentose and glucuronate interconversions,
contig_5320	ko03010:Ribosome,
contig_14522	ko01110:Biosynthesis of secondary metabolites,ko00520:Amino sugar and nucleotide sugar metabolism,
contig_93377	ko01100:Metabolic pathways,ko00190:Oxidative phosphorylation,ko04142:Lysosome,ko04145:Phagosome,ko00400:Phenylalanine, tyrosine and tryptophan biosynthesis,ko04721:Synaptic vesicle cycle,ko00051:Fructose and mannose metabolism,ko04623:Cytosolic DNA-sensing pathway,ko00592:alpha-Linolenic acid metabolism,ko04966:Collecting duct acid secretion,
First_Contig866	ko01100:Metabolic pathways,ko00330:Arginine and proline metabolism,
contig_22206	ko03015:mRNA surveillance pathway,ko05164:Influenza A,
contig_78158	ko01100:Metabolic pathways,ko01212:Fatty acid metabolism,ko00061:Fatty acid biosynthesis,
contig_13486	ko01100:Metabolic pathways,ko01212:Fatty acid metabolism,ko00061:Fatty acid biosynthesis,ko00780:Biotin metabolism,
contig_42183	ko04626:Plant-pathogen interaction,
contig_34371	ko01100:Metabolic pathways,ko01110:Biosynthesis of secondary metabolites,ko00500:Starch and sucrose metabolism,ko00940:Phenylpropanoid biosynthesis,ko00460:Cyanoamino acid metabolism,
contig_11492	ko01100:Metabolic pathways,ko01110:Biosynthesis of secondary metabolites,ko00900:Terpenoid backbone biosynthesis,
contig_6291	ko00040:Pentose and glucuronate interconversions,
contig_6701	ko03040:Spliceosome,
contig_81009	ko03010:Ribosome,
contig_41126	ko04075:Plant hormone signal transduction,
contig_21317	ko01100:Metabolic pathways,ko01110:Biosynthesis of secondary metabolites,ko01120:Microbial metabolism in diverse environments,ko01230:Biosynthesis of amino acids,ko01200:Carbon metabolism,ko00230:Purine metabolism,ko05203:Viral carcinogenesis,ko00620:Pyruvate metabolism,ko00010:Glycolysis / Gluconeogenesis,ko04080:Neuroactive ligand-receptor interaction,
contig_9298	ko04144:Endocytosis,
contig_6723	ko01100:Metabolic pathways,ko00230:Purine metabolism,ko04141:Protein processing in endoplasmic reticulum,ko00240:Pyrimidine metabolism,ko05169:Epstein-Barr virus infection,ko03020:RNA polymerase,
contig_11793	ko01100:Metabolic pathways,ko00190:Oxidative phosphorylation,ko04141:Protein processing in endoplasmic reticulum,ko04120:Ubiquitin mediated proteolysis,ko04932:Non-alcoholic fatty liver disease (NAFLD),
contig_586	ko01100:Metabolic pathways,ko00330:Arginine and proline metabolism,ko00270:Cysteine and methionine metabolism,
contig_970	ko01100:Metabolic pathways,ko01110:Biosynthesis of secondary metabolites,ko01120:Microbial metabolism in diverse environments,ko01230:Biosynthesis of amino acids,ko01200:Carbon metabolism,ko00010:Glycolysis / Gluconeogenesis,ko00710:Carbon fixation in photosynthetic organisms,ko00680:Methane metabolism,ko00051:Fructose and mannose metabolism,ko00030:Pentose phosphate pathway,
contig_33722	ko04075:Plant hormone signal transduction,
contig_2777	ko03010:Ribosome,
contig_58952	ko01100:Metabolic pathways,ko01110:Biosynthesis of secondary metabolites,ko01120:Microbial metabolism in diverse environments,ko01230:Biosynthesis of amino acids,ko01200:Carbon metabolism,ko00330:Arginine and proline metabolism,ko00270:Cysteine and methionine metabolism,ko01210:2-Oxocarboxylic acid metabolism,ko00250:Alanine, aspartate and glutamate metabolism,ko00710:Carbon fixation in photosynt…
contig_15761	ko01100:Metabolic pathways,ko00230:Purine metabolism,
contig_2246	ko01100:Metabolic pathways,ko00330:Arginine and proline metabolism,ko00270:Cysteine and methionine metabolism,ko00410:beta-Alanine metabolism,ko00480:Glutathione metabolism,
contig_27222	ko00330:Arginine and proline metabolism,ko00410:beta-Alanine metabolism,
contig_59166	ko03018:RNA degradation,
contig_2941	ko00970:Aminoacyl-tRNA biosynthesis,
contig_13239	ko04152:AMPK signaling pathway,ko00051:Fructose and mannose metabolism,ko04066:HIF-1 signaling pathway,
contig_39867	ko04145:Phagosome,ko05164:Influenza A,ko00051:Fructose and mannose metabolism,ko04810:Regulation of actin cytoskeleton,ko04530:Tight junction,ko04919:Thyroid hormone signaling pathway,ko04921:Oxytocin signaling pathway,ko05205:Proteoglycans in cancer,ko04140:Regulation of autophagy,ko04390:Hippo signaling pathway,ko04510:Focal adhesion,ko04022:cGMP-PKG signaling pathway,ko04015:Rap1 signaling pat…
contig_25735	ko03420:Nucleotide excision repair,ko03030:DNA replication,ko03460:Fanconi anemia pathway,ko03440:Homologous recombination,ko03430:Mismatch repair,
contig_24221	ko01100:Metabolic pathways,ko01110:Biosynthesis of secondary metabolites,ko00941:Flavonoid biosynthesis,
contig_47585	ko03430:Mismatch repair,
First_Contig174	ko01100:Metabolic pathways,ko04142:Lysosome,ko00052:Galactose metabolism,ko00600:Sphingolipid metabolism,ko00511:Other glycan degradation,ko00531:Glycosaminoglycan degradation,ko00604:Glycosphingolipid biosynthesis - ganglio series,
contig_15723	ko03450:Non-homologous end-joining,
contig_2651	ko01100:Metabolic pathways,ko00270:Cysteine and methionine metabolism,
contig_5744	ko01100:Metabolic pathways,ko01110:Biosynthesis of secondary metabolites,ko00860:Porphyrin and chlorophyll metabolism,
contig_50165	ko03010:Ribosome,
contig_17406	ko01120:Microbial metabolism in diverse environments,ko00361:Chlorocyclohexane and chlorobenzene degradation,ko00624:Polycyclic aromatic hydrocarbon degradation,ko00351:DDT degradation,
contig_33903	ko01100:Metabolic pathways,ko01110:Biosynthesis of secondary metabolites,ko01120:Microbial metabolism in diverse environments,ko01230:Biosynthesis of amino acids,ko01200:Carbon metabolism,ko03018:RNA degradation,ko00010:Glycolysis / Gluconeogenesis,ko00680:Methane metabolism,ko04066:HIF-1 signaling pathway,
contig_7289	ko03015:mRNA surveillance pathway,ko04530:Tight junction,
contig_4197	ko04068:FoxO signaling pathway,ko04140:Regulation of autophagy,ko04727:GABAergic synapse,
contig_4951	ko01100:Metabolic pathways,ko01120:Microbial metabolism in diverse environments,ko00230:Purine metabolism,ko00920:Sulfur metabolism,ko00450:Selenocompound metabolism,
contig_24490	ko05034:Alcoholism,ko04710:Circadian rhythm,
contig_10919	ko03018:RNA degradation,
contig_55321	ko01100:Metabolic pathways,ko01120:Microbial metabolism in diverse environments,ko01230:Biosynthesis of amino acids,ko01200:Carbon metabolism,ko00620:Pyruvate metabolism,ko00020:Citrate cycle (TCA cycle),ko00720:Carbon fixation pathways in prokaryotes,
contig_51334	ko04962:Vasopressin-regulated water reabsorption,
contig_20766	ko04130:SNARE interactions in vesicular transport,
contig_30967	ko01100:Metabolic pathways,ko00230:Purine metabolism,ko00240:Pyrimidine metabolism,ko05169:Epstein-Barr virus infection,ko03020:RNA polymerase,ko04623:Cytosolic DNA-sensing pathway,
contig_24204	ko04919:Thyroid hormone signaling pathway,
contig_20912	ko03440:Homologous recombination,
contig_35132	ko00591:Linoleic acid metabolism,
contig_86491	ko05203:Viral carcinogenesis,
contig_2974	ko01100:Metabolic pathways,ko01110:Biosynthesis of secondary metabolites,ko01230:Biosynthesis of amino acids,ko00400:Phenylalanine, tyrosine and tryptophan biosynthesis,
contig_1167	ko03010:Ribosome,
contig_47499	ko00906:Carotenoid biosynthesis,
contig_31620	ko01100:Metabolic pathways,ko00500:Starch and sucrose metabolism,ko00040:Pentose and glucuronate interconversions,
contig_21696	ko01100:Metabolic pathways,ko01110:Biosynthesis of secondary metabolites,ko00100:Steroid biosynthesis,
contig_355	ko04152:AMPK signaling pathway,ko00051:Fructose and mannose metabolism,ko04066:HIF-1 signaling pathway,
contig_5151	ko03010:Ribosome,
contig_40679	ko01100:Metabolic pathways,ko00053:Ascorbate and aldarate metabolism,
contig_766	ko00052:Galactose metabolism,
contig_813	ko03013:RNA transport,
contig_9775	ko01100:Metabolic pathways,ko01110:Biosynthesis of secondary metabolites,ko00906:Carotenoid biosynthesis,
contig_96740	ko04151:PI3K-Akt signaling pathway,ko00250:Alanine, aspartate and glutamate metabolism,ko04152:AMPK signaling pathway,ko04910:Insulin signaling pathway,ko04919:Thyroid hormone signaling pathway,ko05206:MicroRNAs in cancer,ko04066:HIF-1 signaling pathway,ko05205:Proteoglycans in cancer,ko00790:Folate biosynthesis,ko04150:mTOR signaling pathway,ko04920:Adipocytokine signaling pathway,ko00905:Brassi…
contig_5283	ko04075:Plant hormone signal transduction,
contig_98453	ko04142:Lysosome,
contig_97902	ko03018:RNA degradation,ko00400:Phenylalanine, tyrosine and tryptophan biosynthesis,ko05134:Legionellosis,ko04744:Phototransduction,
contig_10403	ko01100:Metabolic pathways,ko01110:Biosynthesis of secondary metabolites,ko00410:beta-Alanine metabolism,ko00770:Pantothenate and CoA biosynthesis,
contig_7602	ko04626:Plant-pathogen interaction,
contig_46452	ko04011:MAPK signaling pathway - yeast,
contig_7229	ko01100:Metabolic pathways,ko01110:Biosynthesis of secondary metabolites,ko00280:Valine, leucine and isoleucine degradation,
contig_69844	ko01100:Metabolic pathways,ko00564:Glycerophospholipid metabolism,
contig_995	ko04144:Endocytosis,
contig_5583	ko03010:Ribosome,
contig_19038	ko05169:Epstein-Barr virus infection,ko03050:Proteasome,
contig_93955	ko04141:Protein processing in endoplasmic reticulum,ko04144:Endocytosis,ko04142:Lysosome,ko04721:Synaptic vesicle cycle,ko04022:cGMP-PKG signaling pathway,ko04961:Endocrine and other factor-regulated calcium reabsorption,
contig_15690	ko05169:Epstein-Barr virus infection,ko03050:Proteasome,
contig_15482	ko04120:Ubiquitin mediated proteolysis,ko05166:HTLV-I infection,ko04114:Oocyte meiosis,ko00400:Phenylalanine, tyrosine and tryptophan biosynthesis,ko04310:Wnt signaling pathway,ko04921:Oxytocin signaling pathway,ko04010:MAPK signaling pathway,ko04022:cGMP-PKG signaling pathway,ko04020:Calcium signaling pathway,ko04724:Glutamatergic synapse,ko04062:Chemokine signaling pathway,ko04720:Long-term pot…
contig_29603	ko03040:Spliceosome,
contig_23557	ko01100:Metabolic pathways,ko00520:Amino sugar and nucleotide sugar metabolism,ko00550:Peptidoglycan biosynthesis,
contig_1030	ko04141:Protein processing in endoplasmic reticulum,
contig_25796	ko04141:Protein processing in endoplasmic reticulum,
contig_722	ko04152:AMPK signaling pathway,ko04921:Oxytocin signaling pathway,
contig_25291	ko01100:Metabolic pathways,ko01110:Biosynthesis of secondary metabolites,ko00860:Porphyrin and chlorophyll metabolism,
contig_5531	ko04120:Ubiquitin mediated proteolysis,ko05166:HTLV-I infection,ko04114:Oocyte meiosis,ko00400:Phenylalanine, tyrosine and tryptophan biosynthesis,ko04310:Wnt signaling pathway,ko04921:Oxytocin signaling pathway,ko04010:MAPK signaling pathway,ko04022:cGMP-PKG signaling pathway,ko04020:Calcium signaling pathway,ko04724:Glutamatergic synapse,ko04062:Chemokine signaling pathway,ko04720:Long-term pot…
contig_61182	ko04141:Protein processing in endoplasmic reticulum,ko04120:Ubiquitin mediated proteolysis,ko04111:Cell cycle - yeast,ko04110:Cell cycle,ko04114:Oocyte meiosis,ko05168:Herpes simplex infection,ko04310:Wnt signaling pathway,ko04350:TGF-beta signaling pathway,ko04710:Circadian rhythm,
contig_17692	ko01120:Microbial metabolism in diverse environments,ko00361:Chlorocyclohexane and chlorobenzene degradation,ko00624:Polycyclic aromatic hydrocarbon degradation,ko00351:DDT degradation,
contig_1503	ko01212:Fatty acid metabolism,ko01040:Biosynthesis of unsaturated fatty acids,
contig_1748	ko00073:Cutin, suberine and wax biosynthesis,
contig_75340	ko05169:Epstein-Barr virus infection,ko03050:Proteasome,
contig_98373	ko01100:Metabolic pathways,ko00500:Starch and sucrose metabolism,ko00040:Pentose and glucuronate interconversions,
contig_28344	ko03015:mRNA surveillance pathway,
contig_24528	ko01100:Metabolic pathways,ko01110:Biosynthesis of secondary metabolites,ko01230:Biosynthesis of amino acids,ko00340:Histidine metabolism,
contig_17570	ko01110:Biosynthesis of secondary metabolites,ko01210:2-Oxocarboxylic acid metabolism,ko00380:Tryptophan metabolism,ko00966:Glucosinolate biosynthesis,
contig_84747	ko00051:Fructose and mannose metabolism,
contig_86777	ko01100:Metabolic pathways,ko01110:Biosynthesis of secondary metabolites,ko00500:Starch and sucrose metabolism,ko00940:Phenylpropanoid biosynthesis,ko00460:Cyanoamino acid metabolism,
contig_39253	ko04974:Protein digestion and absorption,
contig_11847	ko04626:Plant-pathogen interaction,
contig_7430	ko01100:Metabolic pathways,ko00380:Tryptophan metabolism,
contig_6254	ko01100:Metabolic pathways,ko00770:Pantothenate and CoA biosynthesis,
contig_9915	ko04144:Endocytosis,ko04145:Phagosome,ko00400:Phenylalanine, tyrosine and tryptophan biosynthesis,ko04014:Ras signaling pathway,ko04962:Vasopressin-regulated water reabsorption,ko05204:Chemical carcinogenesis,
contig_3555	ko01100:Metabolic pathways,ko00564:Glycerophospholipid metabolism,
contig_18975	ko03010:Ribosome,
contig_538	ko01100:Metabolic pathways,ko00500:Starch and sucrose metabolism,
contig_47089	ko05205:Proteoglycans in cancer,
contig_2230	ko01100:Metabolic pathways,ko01110:Biosynthesis of secondary metabolites,ko01230:Biosynthesis of amino acids,ko00260:Glycine, serine and threonine metabolism,ko00400:Phenylalanine, tyrosine and tryptophan biosynthesis,
contig_54431	ko04141:Protein processing in endoplasmic reticulum,ko05166:HTLV-I infection,ko04145:Phagosome,ko04612:Antigen processing and presentation,ko05202:Transcriptional misregulation in cancer,
contig_1197	ko03010:Ribosome,ko04151:PI3K-Akt signaling pathway,ko04910:Insulin signaling pathway,ko04066:HIF-1 signaling pathway,ko05205:Proteoglycans in cancer,ko04150:mTOR signaling pathway,
contig_31710	ko01100:Metabolic pathways,ko00520:Amino sugar and nucleotide sugar metabolism,ko00051:Fructose and mannose metabolism,
contig_32099	ko03008:Ribosome biogenesis in eukaryotes,
contig_8796	ko00480:Glutathione metabolism,ko00980:Metabolism of xenobiotics by cytochrome P450,ko00982:Drug metabolism - cytochrome P450,ko05204:Chemical carcinogenesis,
contig_16403	ko03015:mRNA surveillance pathway,ko04113:Meiosis - yeast,ko04114:Oocyte meiosis,ko04151:PI3K-Akt signaling pathway,ko04152:AMPK signaling pathway,ko04728:Dopaminergic synapse,ko04261:Adrenergic signaling in cardiomyocytes,
contig_39046	ko01100:Metabolic pathways,ko00592:alpha-Linolenic acid metabolism,
contig_6711	ko04111:Cell cycle - yeast,ko04390:Hippo signaling pathway,ko04391:Hippo signaling pathway - fly,
contig_77558	ko04141:Protein processing in endoplasmic reticulum,
contig_13836	ko00600:Sphingolipid metabolism,
contig_4761	ko00970:Aminoacyl-tRNA biosynthesis,
contig_94462	ko04146:Peroxisome,
contig_2305	ko01100:Metabolic pathways,ko01212:Fatty acid metabolism,ko00071:Fatty acid degradation,ko00592:alpha-Linolenic acid metabolism,
contig_6071	ko03008:Ribosome biogenesis in eukaryotes,
contig_21991	ko01100:Metabolic pathways,ko00230:Purine metabolism,ko00240:Pyrimidine metabolism,ko00480:Glutathione metabolism,ko04115:p53 signaling pathway,
contig_47726	ko00564:Glycerophospholipid metabolism,
contig_44904	ko04075:Plant hormone signal transduction,
contig_57065	ko04142:Lysosome,ko04614:Renin-angiotensin system,
contig_9293	ko03008:Ribosome biogenesis in eukaryotes,
contig_8875	ko01100:Metabolic pathways,ko01110:Biosynthesis of secondary metabolites,ko01230:Biosynthesis of amino acids,ko00400:Phenylalanine, tyrosine and tryptophan biosynthesis,
contig_12072	ko04111:Cell cycle - yeast,ko03015:mRNA surveillance pathway,ko04113:Meiosis - yeast,ko04114:Oocyte meiosis,ko04151:PI3K-Akt signaling pathway,ko04152:AMPK signaling pathway,ko04530:Tight junction,ko04728:Dopaminergic synapse,ko04261:Adrenergic signaling in cardiomyocytes,ko04390:Hippo signaling pathway,ko00790:Folate biosynthesis,ko04350:TGF-beta signaling pathway,ko04391:Hippo signaling pathway…
contig_8803	ko04141:Protein processing in endoplasmic reticulum,
contig_9607	ko01100:Metabolic pathways,ko00563:Glycosylphosphatidylinositol(GPI)-anchor biosynthesis,
contig_20106	ko01100:Metabolic pathways,ko00240:Pyrimidine metabolism,
contig_10339	ko03040:Spliceosome,ko04141:Protein processing in endoplasmic reticulum,ko05169:Epstein-Barr virus infection,ko04144:Endocytosis,ko05164:Influenza A,ko04010:MAPK signaling pathway,ko05134:Legionellosis,ko04915:Estrogen signaling pathway,ko04612:Antigen processing and presentation,ko00760:Nicotinate and nicotinamide metabolism,ko02010:ABC transporters,
contig_11054	ko01100:Metabolic pathways,ko01110:Biosynthesis of secondary metabolites,ko01120:Microbial metabolism in diverse environments,ko01200:Carbon metabolism,ko00020:Citrate cycle (TCA cycle),ko00380:Tryptophan metabolism,ko00310:Lysine degradation,
contig_23099	ko03008:Ribosome biogenesis in eukaryotes,
contig_24233	ko01100:Metabolic pathways,ko00790:Folate biosynthesis,ko04122:Sulfur relay system,
contig_13424	ko04144:Endocytosis,
contig_729	ko01100:Metabolic pathways,ko01110:Biosynthesis of secondary metabolites,ko01120:Microbial metabolism in diverse environments,ko01230:Biosynthesis of amino acids,ko01200:Carbon metabolism,ko04120:Ubiquitin mediated proteolysis,ko00010:Glycolysis / Gluconeogenesis,ko00710:Carbon fixation in photosynthetic organisms,ko04066:HIF-1 signaling pathway,
contig_92361	ko01100:Metabolic pathways,ko00260:Glycine, serine and threonine metabolism,
contig_31443	ko04810:Regulation of actin cytoskeleton,ko04140:Regulation of autophagy,ko04015:Rap1 signaling pathway,ko05132:Salmonella infection,
contig_43	ko03010:Ribosome,
contig_83527	ko04712:Circadian rhythm - plant,
contig_8728	ko04111:Cell cycle - yeast,ko04110:Cell cycle,
contig_2193	ko01100:Metabolic pathways,ko01110:Biosynthesis of secondary metabolites,ko00520:Amino sugar and nucleotide sugar metabolism,ko00500:Starch and sucrose metabolism,ko00040:Pentose and glucuronate interconversions,ko00053:Ascorbate and aldarate metabolism,
contig_18841	ko03013:RNA transport,
contig_965	ko04120:Ubiquitin mediated proteolysis,ko04114:Oocyte meiosis,ko04626:Plant-pathogen interaction,ko00400:Phenylalanine, tyrosine and tryptophan biosynthesis,ko04910:Insulin signaling pathway,ko05034:Alcoholism,ko04728:Dopaminergic synapse,ko04921:Oxytocin signaling pathway,ko04070:Phosphatidylinositol signaling system,ko04261:Adrenergic signaling in cardiomyocytes,ko04722:Neurotrophin signaling p…
contig_20326	ko01100:Metabolic pathways,ko00380:Tryptophan metabolism,ko00253:Tetracycline biosynthesis,
contig_77597	ko01100:Metabolic pathways,ko01110:Biosynthesis of secondary metabolites,ko01230:Biosynthesis of amino acids,ko01210:2-Oxocarboxylic acid metabolism,ko00290:Valine, leucine and isoleucine biosynthesis,ko00660:C5-Branched dibasic acid metabolism,
contig_2498	ko05169:Epstein-Barr virus infection,ko04110:Cell cycle,ko05203:Viral carcinogenesis,ko04114:Oocyte meiosis,ko04151:PI3K-Akt signaling pathway,ko04722:Neurotrophin signaling pathway,ko04390:Hippo signaling pathway,ko04391:Hippo signaling pathway - fly,
contig_2526	ko00920:Sulfur metabolism,
contig_12001	ko03013:RNA transport,ko00790:Folate biosynthesis,
contig_99918	ko04728:Dopaminergic synapse,
contig_52020	ko05203:Viral carcinogenesis,ko05034:Alcoholism,ko04710:Circadian rhythm,
contig_11619	ko04141:Protein processing in endoplasmic reticulum,
contig_23106	ko03460:Fanconi anemia pathway,ko03440:Homologous recombination,
contig_32922	ko04141:Protein processing in endoplasmic reticulum,
contig_23774	ko04932:Non-alcoholic fatty liver disease (NAFLD),ko05203:Viral carcinogenesis,ko04145:Phagosome,ko04151:PI3K-Akt signaling pathway,ko00250:Alanine, aspartate and glutamate metabolism,ko04310:Wnt signaling pathway,ko04810:Regulation of actin cytoskeleton,ko04010:MAPK signaling pathway,ko05205:Proteoglycans in cancer,ko04666:Fc gamma R-mediated phagocytosis,ko04722:Neurotrophin signaling pathway,k…
contig_5207	ko03010:Ribosome,
contig_19758	ko04075:Plant hormone signal transduction,
contig_35658	ko01100:Metabolic pathways,ko00760:Nicotinate and nicotinamide metabolism,
contig_6925	ko01100:Metabolic pathways,ko01120:Microbial metabolism in diverse environments,ko01200:Carbon metabolism,ko00630:Glyoxylate and dicarboxylate metabolism,ko00680:Methane metabolism,
contig_47986	ko04111:Cell cycle - yeast,ko04390:Hippo signaling pathway,ko04391:Hippo signaling pathway - fly,
contig_43562	ko04141:Protein processing in endoplasmic reticulum,
contig_5433	ko01100:Metabolic pathways,ko01120:Microbial metabolism in diverse environments,ko01230:Biosynthesis of amino acids,ko00260:Glycine, serine and threonine metabolism,ko00750:Vitamin B6 metabolism,
contig_60357	ko03008:Ribosome biogenesis in eukaryotes,
contig_10806	ko03010:Ribosome,
contig_39234	ko01100:Metabolic pathways,ko01110:Biosynthesis of secondary metabolites,ko01120:Microbial metabolism in diverse environments,ko00010:Glycolysis / Gluconeogenesis,ko00052:Galactose metabolism,
contig_9073	ko04142:Lysosome,ko04612:Antigen processing and presentation,
contig_19822	ko03040:Spliceosome,
contig_1845	ko04112:Cell cycle - Caulobacter,
contig_43719	ko01100:Metabolic pathways,ko00520:Amino sugar and nucleotide sugar metabolism,ko00500:Starch and sucrose metabolism,
contig_31681	ko00591:Linoleic acid metabolism,
contig_24253	ko01100:Metabolic pathways,ko01110:Biosynthesis of secondary metabolites,ko01120:Microbial metabolism in diverse environments,ko01230:Biosynthesis of amino acids,ko01200:Carbon metabolism,ko03018:RNA degradation,ko00010:Glycolysis / Gluconeogenesis,ko00680:Methane metabolism,ko04066:HIF-1 signaling pathway,
contig_18048	ko01100:Metabolic pathways,ko00230:Purine metabolism,ko04141:Protein processing in endoplasmic reticulum,ko00240:Pyrimidine metabolism,ko05169:Epstein-Barr virus infection,ko03020:RNA polymerase,ko04623:Cytosolic DNA-sensing pathway,
contig_27629	ko01100:Metabolic pathways,ko01120:Microbial metabolism in diverse environments,ko00230:Purine metabolism,
contig_6887	ko04141:Protein processing in endoplasmic reticulum,
contig_37708	ko03460:Fanconi anemia pathway,
contig_26607	ko03010:Ribosome,
contig_5202	ko00970:Aminoacyl-tRNA biosynthesis,
contig_8548	ko00400:Phenylalanine, tyrosine and tryptophan biosynthesis,ko04612:Antigen processing and presentation,
contig_4869	ko03040:Spliceosome,
contig_96862	ko04144:Endocytosis,ko04145:Phagosome,ko00400:Phenylalanine, tyrosine and tryptophan biosynthesis,ko04014:Ras signaling pathway,ko04962:Vasopressin-regulated water reabsorption,ko05204:Chemical carcinogenesis,
contig_83609	ko04111:Cell cycle - yeast,
contig_368	ko01100:Metabolic pathways,ko01110:Biosynthesis of secondary metabolites,ko01230:Biosynthesis of amino acids,ko00270:Cysteine and methionine metabolism,
contig_9664	ko03040:Spliceosome,ko03013:RNA transport,ko03015:mRNA surveillance pathway,
contig_6299	ko05169:Epstein-Barr virus infection,ko03050:Proteasome,
First_Contig1353	ko01100:Metabolic pathways,ko04146:Peroxisome,ko01212:Fatty acid metabolism,ko00061:Fatty acid biosynthesis,ko00071:Fatty acid degradation,ko03320:PPAR signaling pathway,ko04920:Adipocytokine signaling pathway,
contig_44040	ko01120:Microbial metabolism in diverse environments,ko01200:Carbon metabolism,ko00680:Methane metabolism,
contig_958	ko04330:Notch signaling pathway,
contig_70804	ko01100:Metabolic pathways,ko01110:Biosynthesis of secondary metabolites,ko01230:Biosynthesis of amino acids,ko01210:2-Oxocarboxylic acid metabolism,ko00770:Pantothenate and CoA biosynthesis,ko00290:Valine, leucine and isoleucine biosynthesis,
contig_56260	ko03010:Ribosome,
contig_64178	ko01100:Metabolic pathways,ko01110:Biosynthesis of secondary metabolites,ko01230:Biosynthesis of amino acids,ko01210:2-Oxocarboxylic acid metabolism,ko00290:Valine, leucine and isoleucine biosynthesis,ko00660:C5-Branched dibasic acid metabolism,
contig_2271	ko01100:Metabolic pathways,ko01110:Biosynthesis of secondary metabolites,ko00860:Porphyrin and chlorophyll metabolism,
contig_4241	ko01100:Metabolic pathways,ko01110:Biosynthesis of secondary metabolites,ko01230:Biosynthesis of amino acids,ko01200:Carbon metabolism,ko00260:Glycine, serine and threonine metabolism,ko00290:Valine, leucine and isoleucine biosynthesis,
contig_49654	ko01100:Metabolic pathways,ko01110:Biosynthesis of secondary metabolites,ko00904:Diterpenoid biosynthesis,
contig_7865	ko01100:Metabolic pathways,ko00740:Riboflavin metabolism,
contig_37887	ko01100:Metabolic pathways,ko01110:Biosynthesis of secondary metabolites,ko00520:Amino sugar and nucleotide sugar metabolism,
contig_6164	ko01100:Metabolic pathways,ko00330:Arginine and proline metabolism,
contig_15474	ko04626:Plant-pathogen interaction,ko02010:ABC transporters,
contig_83982	ko03010:Ribosome,
contig_59820	ko01100:Metabolic pathways,ko00190:Oxidative phosphorylation,ko04141:Protein processing in endoplasmic reticulum,ko04120:Ubiquitin mediated proteolysis,ko04932:Non-alcoholic fatty liver disease (NAFLD),ko04260:Cardiac muscle contraction,ko02020:Two-component system,
First_Contig814	ko01100:Metabolic pathways,ko01110:Biosynthesis of secondary metabolites,ko00230:Purine metabolism,ko00240:Pyrimidine metabolism,
contig_26223	ko03010:Ribosome,
First_Contig1227	ko03010:Ribosome,
contig_16733	ko03018:RNA degradation,
contig_1221	ko01100:Metabolic pathways,ko01110:Biosynthesis of secondary metabolites,ko00010:Glycolysis / Gluconeogenesis,
contig_22397	ko05206:MicroRNAs in cancer,ko02010:ABC transporters,ko04976:Bile secretion,
contig_29	ko03010:Ribosome,
contig_18275	ko01100:Metabolic pathways,ko00563:Glycosylphosphatidylinositol(GPI)-anchor biosynthesis,
contig_58499	ko04141:Protein processing in endoplasmic reticulum,
contig_30364	ko03010:Ribosome,
contig_18829	ko00073:Cutin, suberine and wax biosynthesis,
contig_5008	ko01110:Biosynthesis of secondary metabolites,ko00073:Cutin, suberine and wax biosynthesis,
contig_26337	ko01100:Metabolic pathways,ko00190:Oxidative phosphorylation,ko04141:Protein processing in endoplasmic reticulum,ko04120:Ubiquitin mediated proteolysis,ko04932:Non-alcoholic fatty liver disease (NAFLD),
contig_1685	ko01100:Metabolic pathways,ko00230:Purine metabolism,ko00240:Pyrimidine metabolism,ko03420:Nucleotide excision repair,ko03030:DNA replication,ko03410:Base excision repair,ko03440:Homologous recombination,
contig_53068	ko00591:Linoleic acid metabolism,
contig_5009	ko03010:Ribosome,
contig_163	ko04151:PI3K-Akt signaling pathway,ko00250:Alanine, aspartate and glutamate metabolism,ko04152:AMPK signaling pathway,ko04910:Insulin signaling pathway,ko04919:Thyroid hormone signaling pathway,ko05206:MicroRNAs in cancer,ko04066:HIF-1 signaling pathway,ko05205:Proteoglycans in cancer,ko00790:Folate biosynthesis,ko04150:mTOR signaling pathway,ko04920:Adipocytokine signaling pathway,ko00905:Brassi…
contig_42722	ko03460:Fanconi anemia pathway,
contig_14088	ko01100:Metabolic pathways,ko01110:Biosynthesis of secondary metabolites,ko00944:Flavone and flavonol biosynthesis,
contig_15982	ko04626:Plant-pathogen interaction,
contig_16652	ko01100:Metabolic pathways,ko01110:Biosynthesis of secondary metabolites,ko00940:Phenylpropanoid biosynthesis,
contig_12873	ko03030:DNA replication,ko03410:Base excision repair,ko03450:Non-homologous end-joining,
contig_27601	ko03450:Non-homologous end-joining,
contig_9169	ko03040:Spliceosome,ko05168:Herpes simplex infection,
contig_40812	ko03410:Base excision repair,
contig_6009	ko04144:Endocytosis,
contig_100982	ko04141:Protein processing in endoplasmic reticulum,ko04120:Ubiquitin mediated proteolysis,ko05166:HTLV-I infection,ko04022:cGMP-PKG signaling pathway,ko04020:Calcium signaling pathway,
contig_62245	ko01100:Metabolic pathways,ko00360:Phenylalanine metabolism,ko00940:Phenylpropanoid biosynthesis,ko00380:Tryptophan metabolism,
First_Contig168	ko04141:Protein processing in endoplasmic reticulum,
contig_11262	ko03030:DNA replication,
contig_1498	ko01100:Metabolic pathways,ko01110:Biosynthesis of secondary metabolites,ko00520:Amino sugar and nucleotide sugar metabolism,ko00053:Ascorbate and aldarate metabolism,
contig_6545	ko05169:Epstein-Barr virus infection,ko03050:Proteasome,
contig_77752	ko01100:Metabolic pathways,ko00500:Starch and sucrose metabolism,ko00040:Pentose and glucuronate interconversions,
contig_10496	ko04721:Synaptic vesicle cycle,ko04130:SNARE interactions in vesicular transport,
contig_99805	ko04141:Protein processing in endoplasmic reticulum,ko04120:Ubiquitin mediated proteolysis,
contig_11844	ko01110:Biosynthesis of secondary metabolites,ko00100:Steroid biosynthesis,
contig_30344	ko01100:Metabolic pathways,ko01110:Biosynthesis of secondary metabolites,ko00500:Starch and sucrose metabolism,ko00940:Phenylpropanoid biosynthesis,ko00460:Cyanoamino acid metabolism,
contig_19177	ko01100:Metabolic pathways,ko01110:Biosynthesis of secondary metabolites,ko00860:Porphyrin and chlorophyll metabolism,
contig_2968	ko01100:Metabolic pathways,ko01110:Biosynthesis of secondary metabolites,ko01120:Microbial metabolism in diverse environments,ko01200:Carbon metabolism,ko00010:Glycolysis / Gluconeogenesis,ko00710:Carbon fixation in photosynthetic organisms,ko04152:AMPK signaling pathway,ko04910:Insulin signaling pathway,ko00680:Methane metabolism,ko00051:Fructose and mannose metabolism,ko00030:Pentose phosphate …
contig_29639	ko01100:Metabolic pathways,ko01110:Biosynthesis of secondary metabolites,ko01230:Biosynthesis of amino acids,ko01210:2-Oxocarboxylic acid metabolism,ko00290:Valine, leucine and isoleucine biosynthesis,ko00660:C5-Branched dibasic acid metabolism,
contig_13400	ko01100:Metabolic pathways,ko01110:Biosynthesis of secondary metabolites,ko00902:Monoterpenoid biosynthesis,
contig_12674	ko01100:Metabolic pathways,ko01110:Biosynthesis of secondary metabolites,ko01230:Biosynthesis of amino acids,ko00400:Phenylalanine, tyrosine and tryptophan biosynthesis,
contig_92285	ko04910:Insulin signaling pathway,ko04210:Apoptosis,
contig_70569	ko01100:Metabolic pathways,ko01120:Microbial metabolism in diverse environments,ko01200:Carbon metabolism,ko00720:Carbon fixation pathways in prokaryotes,ko00670:One carbon pool by folate,
contig_67801	ko04020:Calcium signaling pathway,
contig_10443	ko01100:Metabolic pathways,ko01110:Biosynthesis of secondary metabolites,ko01120:Microbial metabolism in diverse environments,ko01200:Carbon metabolism,ko00010:Glycolysis / Gluconeogenesis,ko00680:Methane metabolism,ko00350:Tyrosine metabolism,ko00071:Fatty acid degradation,ko00980:Metabolism of xenobiotics by cytochrome P450,ko00830:Retinol metabolism,ko00982:Drug metabolism - cytochrome P450,ko…
contig_88573	ko03010:Ribosome,ko04151:PI3K-Akt signaling pathway,ko04910:Insulin signaling pathway,ko04066:HIF-1 signaling pathway,ko05205:Proteoglycans in cancer,ko04150:mTOR signaling pathway,
contig_45290	ko01100:Metabolic pathways,ko01110:Biosynthesis of secondary metabolites,ko01120:Microbial metabolism in diverse environments,ko01200:Carbon metabolism,ko00260:Glycine, serine and threonine metabolism,ko00620:Pyruvate metabolism,ko00010:Glycolysis / Gluconeogenesis,ko00280:Valine, leucine and isoleucine degradation,ko00020:Citrate cycle (TCA cycle),
contig_10502	ko03460:Fanconi anemia pathway,ko00250:Alanine, aspartate and glutamate metabolism,ko03440:Homologous recombination,ko00982:Drug metabolism - cytochrome P450,
contig_58683	ko03010:Ribosome,
contig_3435	ko03040:Spliceosome,
contig_21209	ko04120:Ubiquitin mediated proteolysis,ko04114:Oocyte meiosis,ko04626:Plant-pathogen interaction,ko00400:Phenylalanine, tyrosine and tryptophan biosynthesis,ko04910:Insulin signaling pathway,ko05034:Alcoholism,ko04728:Dopaminergic synapse,ko04921:Oxytocin signaling pathway,ko04070:Phosphatidylinositol signaling system,ko04261:Adrenergic signaling in cardiomyocytes,ko04722:Neurotrophin signaling p…
contig_39084	ko01100:Metabolic pathways,ko00190:Oxidative phosphorylation,ko04141:Protein processing in endoplasmic reticulum,ko04120:Ubiquitin mediated proteolysis,ko04932:Non-alcoholic fatty liver disease (NAFLD),ko04260:Cardiac muscle contraction,
contig_7822	ko05166:HTLV-I infection,
contig_18548	ko00230:Purine metabolism,
contig_14120	ko01100:Metabolic pathways,ko04142:Lysosome,ko00531:Glycosaminoglycan degradation,
contig_35816	ko05206:MicroRNAs in cancer,ko02010:ABC transporters,ko04976:Bile secretion,
contig_7120	ko01100:Metabolic pathways,ko00740:Riboflavin metabolism,
contig_11475	ko03010:Ribosome,
contig_62618	ko04110:Cell cycle,ko04914:Progesterone-mediated oocyte maturation,ko04068:FoxO signaling pathway,ko04115:p53 signaling pathway,
contig_3574	ko01100:Metabolic pathways,ko04141:Protein processing in endoplasmic reticulum,ko00510:N-Glycan biosynthesis,ko00513:Various types of N-glycan biosynthesis,
contig_6147	ko03320:PPAR signaling pathway,
contig_27923	ko01100:Metabolic pathways,ko00510:N-Glycan biosynthesis,ko00563:Glycosylphosphatidylinositol(GPI)-anchor biosynthesis,
contig_10864	ko01100:Metabolic pathways,ko00190:Oxidative phosphorylation,ko04141:Protein processing in endoplasmic reticulum,ko04120:Ubiquitin mediated proteolysis,ko04932:Non-alcoholic fatty liver disease (NAFLD),
contig_472	ko01100:Metabolic pathways,ko00190:Oxidative phosphorylation,ko00195:Photosynthesis,
contig_8184	ko04120:Ubiquitin mediated proteolysis,ko04330:Notch signaling pathway,
contig_15170	ko01100:Metabolic pathways,ko01110:Biosynthesis of secondary metabolites,ko01120:Microbial metabolism in diverse environments,ko00330:Arginine and proline metabolism,ko00620:Pyruvate metabolism,ko00010:Glycolysis / Gluconeogenesis,ko00561:Glycerolipid metabolism,ko00280:Valine, leucine and isoleucine degradation,ko00410:beta-Alanine metabolism,ko00380:Tryptophan metabolism,ko00040:Pentose and glu…
contig_1375	ko01100:Metabolic pathways,ko01110:Biosynthesis of secondary metabolites,ko00940:Phenylpropanoid biosynthesis,
contig_11680	ko05169:Epstein-Barr virus infection,ko03050:Proteasome,
contig_8593	ko03010:Ribosome,
First_Contig69	ko01100:Metabolic pathways,ko01110:Biosynthesis of secondary metabolites,ko00500:Starch and sucrose metabolism,ko00940:Phenylpropanoid biosynthesis,ko00460:Cyanoamino acid metabolism,
contig_2043	ko04075:Plant hormone signal transduction,ko04712:Circadian rhythm - plant,
contig_3027	ko04978:Mineral absorption,
contig_20906	ko05203:Viral carcinogenesis,
contig_3848	ko01100:Metabolic pathways,ko00500:Starch and sucrose metabolism,
contig_9102	ko01100:Metabolic pathways,ko01110:Biosynthesis of secondary metabolites,ko01120:Microbial metabolism in diverse environments,ko01200:Carbon metabolism,ko00030:Pentose phosphate pathway,ko00480:Glutathione metabolism,
First_Contig1160	ko01100:Metabolic pathways,ko01110:Biosynthesis of secondary metabolites,ko00270:Cysteine and methionine metabolism,
contig_2090	ko03018:RNA degradation,
contig_8226	ko01100:Metabolic pathways,ko01110:Biosynthesis of secondary metabolites,ko00940:Phenylpropanoid biosynthesis,
contig_8920	ko01100:Metabolic pathways,ko01110:Biosynthesis of secondary metabolites,ko00941:Flavonoid biosynthesis,ko00944:Flavone and flavonol biosynthesis,
contig_34359	ko01100:Metabolic pathways,ko01110:Biosynthesis of secondary metabolites,ko00904:Diterpenoid biosynthesis,
contig_2437	ko03010:Ribosome,
contig_5010	ko04120:Ubiquitin mediated proteolysis,
contig_4253	ko01100:Metabolic pathways,ko01110:Biosynthesis of secondary metabolites,ko00520:Amino sugar and nucleotide sugar metabolism,
contig_101452	ko01100:Metabolic pathways,ko01120:Microbial metabolism in diverse environments,ko00920:Sulfur metabolism,
contig_11174	ko00520:Amino sugar and nucleotide sugar metabolism,ko00561:Glycerolipid metabolism,
contig_58573	ko03040:Spliceosome,ko04710:Circadian rhythm,
contig_9641	ko03010:Ribosome,
contig_27154	ko01100:Metabolic pathways,ko00500:Starch and sucrose metabolism,ko00040:Pentose and glucuronate interconversions,
contig_90804	ko05206:MicroRNAs in cancer,ko02010:ABC transporters,ko04976:Bile secretion,
contig_72970	ko04113:Meiosis - yeast,
contig_7001	ko03040:Spliceosome,
contig_8755	ko03018:RNA degradation,
contig_22398	ko05206:MicroRNAs in cancer,ko02010:ABC transporters,ko04976:Bile secretion,
contig_851	ko01100:Metabolic pathways,ko01110:Biosynthesis of secondary metabolites,ko01120:Microbial metabolism in diverse environments,ko00330:Arginine and proline metabolism,ko00620:Pyruvate metabolism,ko00010:Glycolysis / Gluconeogenesis,ko00561:Glycerolipid metabolism,ko00280:Valine, leucine and isoleucine degradation,ko00410:beta-Alanine metabolism,ko00380:Tryptophan metabolism,ko00040:Pentose and glu…
contig_11322	ko03010:Ribosome,
contig_19352	ko01100:Metabolic pathways,ko00563:Glycosylphosphatidylinositol(GPI)-anchor biosynthesis,
contig_6569	ko01100:Metabolic pathways,ko01110:Biosynthesis of secondary metabolites,ko00900:Terpenoid backbone biosynthesis,
contig_98329	ko01100:Metabolic pathways,ko00500:Starch and sucrose metabolism,ko00040:Pentose and glucuronate interconversions,
contig_25236	ko03013:RNA transport,
contig_34289	ko00500:Starch and sucrose metabolism,
contig_14990	ko04727:GABAergic synapse,ko04724:Glutamatergic synapse,ko04974:Protein digestion and absorption,
contig_4597	ko03050:Proteasome,
contig_81034	ko01100:Metabolic pathways,ko01110:Biosynthesis of secondary metabolites,ko00270:Cysteine and methionine metabolism,
contig_27225	ko01100:Metabolic pathways,ko01110:Biosynthesis of secondary metabolites,ko01212:Fatty acid metabolism,ko01040:Biosynthesis of unsaturated fatty acids,ko00062:Fatty acid elongation,
contig_4520	ko01100:Metabolic pathways,ko01110:Biosynthesis of secondary metabolites,ko00010:Glycolysis / Gluconeogenesis,
contig_45081	ko00073:Cutin, suberine and wax biosynthesis,
contig_8076	ko00230:Purine metabolism,
contig_15645	ko00905:Brassinosteroid biosynthesis,
contig_6961	ko03440:Homologous recombination,
contig_7900	ko01100:Metabolic pathways,ko01110:Biosynthesis of secondary metabolites,ko00904:Diterpenoid biosynthesis,
contig_8767	ko03013:RNA transport,ko03015:mRNA surveillance pathway,
contig_9665	ko03040:Spliceosome,ko03013:RNA transport,ko03015:mRNA surveillance pathway,
contig_5956	ko03013:RNA transport,
contig_19560	ko05205:Proteoglycans in cancer,
contig_13162	ko03040:Spliceosome,ko05168:Herpes simplex infection,
contig_84924	ko01100:Metabolic pathways,ko00780:Biotin metabolism,
contig_6280	ko00073:Cutin, suberine and wax biosynthesis,
contig_40204	ko00511:Other glycan degradation,
contig_57697	ko01100:Metabolic pathways,ko00190:Oxidative phosphorylation,ko04141:Protein processing in endoplasmic reticulum,ko04120:Ubiquitin mediated proteolysis,
contig_206	ko03040:Spliceosome,
contig_1325	ko01100:Metabolic pathways,ko01110:Biosynthesis of secondary metabolites,ko00360:Phenylalanine metabolism,ko00940:Phenylpropanoid biosynthesis,
contig_28339	ko03410:Base excision repair,
contig_12956	ko04626:Plant-pathogen interaction,
contig_61785	ko03010:Ribosome,
contig_43642	ko01100:Metabolic pathways,ko00563:Glycosylphosphatidylinositol(GPI)-anchor biosynthesis,
contig_34963	ko01100:Metabolic pathways,ko01110:Biosynthesis of secondary metabolites,ko00520:Amino sugar and nucleotide sugar metabolism,ko00051:Fructose and mannose metabolism,
contig_1560	ko01100:Metabolic pathways,ko01110:Biosynthesis of secondary metabolites,ko00520:Amino sugar and nucleotide sugar metabolism,ko00500:Starch and sucrose metabolism,
contig_80671	ko04626:Plant-pathogen interaction,
contig_15727	ko03040:Spliceosome,
contig_55523	ko03010:Ribosome,
contig_26323	ko01100:Metabolic pathways,ko01110:Biosynthesis of secondary metabolites,ko01120:Microbial metabolism in diverse environments,ko01230:Biosynthesis of amino acids,ko01200:Carbon metabolism,ko00710:Carbon fixation in photosynthetic organisms,ko00030:Pentose phosphate pathway,ko00040:Pentose and glucuronate interconversions,
contig_21947	ko03015:mRNA surveillance pathway,
contig_92964	ko00073:Cutin, suberine and wax biosynthesis,
contig_32575	ko04626:Plant-pathogen interaction,
contig_41870	ko01100:Metabolic pathways,ko01110:Biosynthesis of secondary metabolites,ko00500:Starch and sucrose metabolism,ko00940:Phenylpropanoid biosynthesis,ko00460:Cyanoamino acid metabolism,
contig_6442	ko03013:RNA transport,
contig_16488	ko01100:Metabolic pathways,ko00190:Oxidative phosphorylation,ko04141:Protein processing in endoplasmic reticulum,ko04120:Ubiquitin mediated proteolysis,ko04932:Non-alcoholic fatty liver disease (NAFLD),ko04260:Cardiac muscle contraction,
contig_70328	ko05206:MicroRNAs in cancer,ko02010:ABC transporters,ko04976:Bile secretion,
First_Contig257	ko01100:Metabolic pathways,ko00510:N-Glycan biosynthesis,ko00513:Various types of N-glycan biosynthesis,
contig_62	ko04120:Ubiquitin mediated proteolysis,
contig_43675	ko03040:Spliceosome,
contig_13220	ko03022:Basal transcription factors,ko05168:Herpes simplex infection,
contig_8061	ko04146:Peroxisome,
contig_72714	ko03018:RNA degradation,ko00400:Phenylalanine, tyrosine and tryptophan biosynthesis,ko05134:Legionellosis,ko04744:Phototransduction,
contig_33952	ko03010:Ribosome,
contig_48000	ko01100:Metabolic pathways,ko01110:Biosynthesis of secondary metabolites,ko00941:Flavonoid biosynthesis,
contig_38940	ko03010:Ribosome,
contig_1448	ko03040:Spliceosome,
contig_14776	ko04974:Protein digestion and absorption,
contig_53933	ko04110:Cell cycle,ko04914:Progesterone-mediated oocyte maturation,ko04068:FoxO signaling pathway,ko04115:p53 signaling pathway,
contig_77616	ko03420:Nucleotide excision repair,ko03030:DNA replication,ko03460:Fanconi anemia pathway,ko03440:Homologous recombination,ko03430:Mismatch repair,
contig_85851	ko01100:Metabolic pathways,ko01110:Biosynthesis of secondary metabolites,ko01120:Microbial metabolism in diverse environments,ko00010:Glycolysis / Gluconeogenesis,ko00350:Tyrosine metabolism,ko00071:Fatty acid degradation,ko00980:Metabolism of xenobiotics by cytochrome P450,ko00830:Retinol metabolism,ko00982:Drug metabolism - cytochrome P450,ko01220:Degradation of aromatic compounds,ko00625:Chlor…
contig_46854	ko01110:Biosynthesis of secondary metabolites,ko00520:Amino sugar and nucleotide sugar metabolism,
contig_69984	ko01100:Metabolic pathways,ko01110:Biosynthesis of secondary metabolites,ko00904:Diterpenoid biosynthesis,
contig_2806	ko03460:Fanconi anemia pathway,ko03440:Homologous recombination,
contig_3756	ko04144:Endocytosis,ko00051:Fructose and mannose metabolism,ko05134:Legionellosis,
contig_2039	ko01100:Metabolic pathways,ko00230:Purine metabolism,ko04141:Protein processing in endoplasmic reticulum,ko00240:Pyrimidine metabolism,ko05169:Epstein-Barr virus infection,ko03020:RNA polymerase,ko04623:Cytosolic DNA-sensing pathway,
contig_84762	ko01100:Metabolic pathways,ko00230:Purine metabolism,ko04141:Protein processing in endoplasmic reticulum,ko00240:Pyrimidine metabolism,ko05169:Epstein-Barr virus infection,ko03020:RNA polymerase,
contig_60460	ko04075:Plant hormone signal transduction,
contig_20240	ko01100:Metabolic pathways,ko01110:Biosynthesis of secondary metabolites,ko01120:Microbial metabolism in diverse environments,ko00361:Chlorocyclohexane and chlorobenzene degradation,ko00623:Toluene degradation,ko00364:Fluorobenzoate degradation,
contig_81062	ko01100:Metabolic pathways,ko01110:Biosynthesis of secondary metabolites,ko00360:Phenylalanine metabolism,ko00940:Phenylpropanoid biosynthesis,
contig_26812	ko03013:RNA transport,
contig_734	ko01100:Metabolic pathways,ko01110:Biosynthesis of secondary metabolites,ko04712:Circadian rhythm - plant,ko00941:Flavonoid biosynthesis,
contig_43696	ko03010:Ribosome,
contig_62354	ko01110:Biosynthesis of secondary metabolites,ko00520:Amino sugar and nucleotide sugar metabolism,
contig_4849	ko01100:Metabolic pathways,ko01110:Biosynthesis of secondary metabolites,ko00941:Flavonoid biosynthesis,ko00944:Flavone and flavonol biosynthesis,
contig_12772	ko01100:Metabolic pathways,ko01110:Biosynthesis of secondary metabolites,ko00360:Phenylalanine metabolism,ko00940:Phenylpropanoid biosynthesis,ko00130:Ubiquinone and other terpenoid-quinone biosynthesis,
contig_14407	ko01100:Metabolic pathways,ko00564:Glycerophospholipid metabolism,ko00565:Ether lipid metabolism,
contig_17815	ko01100:Metabolic pathways,ko00190:Oxidative phosphorylation,ko04141:Protein processing in endoplasmic reticulum,ko04120:Ubiquitin mediated proteolysis,ko04932:Non-alcoholic fatty liver disease (NAFLD),
contig_9655	ko01100:Metabolic pathways,ko01110:Biosynthesis of secondary metabolites,ko00630:Glyoxylate and dicarboxylate metabolism,
contig_1012	ko05202:Transcriptional misregulation in cancer,
contig_10594	ko01100:Metabolic pathways,ko01110:Biosynthesis of secondary metabolites,ko01120:Microbial metabolism in diverse environments,ko01230:Biosynthesis of amino acids,ko01200:Carbon metabolism,ko00010:Glycolysis / Gluconeogenesis,ko00710:Carbon fixation in photosynthetic organisms,
contig_24985	ko04110:Cell cycle,ko05166:HTLV-I infection,ko00250:Alanine, aspartate and glutamate metabolism,ko05206:MicroRNAs in cancer,ko05161:Hepatitis B,ko00790:Folate biosynthesis,ko00982:Drug metabolism - cytochrome P450,ko00905:Brassinosteroid biosynthesis,ko04380:Osteoclast differentiation,ko04972:Pancreatic secretion,ko04112:Cell cycle - Caulobacter,ko04013:MAPK signaling pathway - fly,
contig_23431	ko04141:Protein processing in endoplasmic reticulum,ko05169:Epstein-Barr virus infection,ko04110:Cell cycle,ko05203:Viral carcinogenesis,ko00250:Alanine, aspartate and glutamate metabolism,ko05034:Alcoholism,ko04919:Thyroid hormone signaling pathway,ko05202:Transcriptional misregulation in cancer,ko04330:Notch signaling pathway,ko04112:Cell cycle - Caulobacter,
contig_137	ko01100:Metabolic pathways,ko00190:Oxidative phosphorylation,ko04145:Phagosome,ko04721:Synaptic vesicle cycle,ko00051:Fructose and mannose metabolism,ko04623:Cytosolic DNA-sensing pathway,ko00592:alpha-Linolenic acid metabolism,ko04966:Collecting duct acid secretion,
contig_2696	ko01100:Metabolic pathways,ko01110:Biosynthesis of secondary metabolites,ko00230:Purine metabolism,
contig_99927	ko03010:Ribosome,
contig_356	ko01100:Metabolic pathways,ko01120:Microbial metabolism in diverse environments,ko01230:Biosynthesis of amino acids,ko01200:Carbon metabolism,ko00270:Cysteine and methionine metabolism,ko00920:Sulfur metabolism,
contig_5955	ko01100:Metabolic pathways,ko00240:Pyrimidine metabolism,ko00410:beta-Alanine metabolism,ko00770:Pantothenate and CoA biosynthesis,ko00983:Drug metabolism - other enzymes,
contig_24744	ko01100:Metabolic pathways,ko00240:Pyrimidine metabolism,ko00250:Alanine, aspartate and glutamate metabolism,
contig_47532	ko04721:Synaptic vesicle cycle,
contig_13114	ko00073:Cutin, suberine and wax biosynthesis,
contig_86569	ko00073:Cutin, suberine and wax biosynthesis,
contig_4487	ko04120:Ubiquitin mediated proteolysis,ko04310:Wnt signaling pathway,ko04115:p53 signaling pathway,
contig_95620	ko00970:Aminoacyl-tRNA biosynthesis,ko00450:Selenocompound metabolism,
contig_21612	ko03060:Protein export,
contig_23820	ko03440:Homologous recombination,
contig_18232	ko01100:Metabolic pathways,ko01110:Biosynthesis of secondary metabolites,ko01120:Microbial metabolism in diverse environments,ko01230:Biosynthesis of amino acids,ko01200:Carbon metabolism,ko00010:Glycolysis / Gluconeogenesis,ko04152:AMPK signaling pathway,ko00680:Methane metabolism,ko00051:Fructose and mannose metabolism,ko00030:Pentose phosphate pathway,ko00052:Galactose metabolism,
contig_99071	ko03010:Ribosome,
contig_7129	ko01100:Metabolic pathways,ko01110:Biosynthesis of secondary metabolites,ko01120:Microbial metabolism in diverse environments,ko01200:Carbon metabolism,ko00520:Amino sugar and nucleotide sugar metabolism,ko00500:Starch and sucrose metabolism,ko00010:Glycolysis / Gluconeogenesis,ko04910:Insulin signaling pathway,ko00051:Fructose and mannose metabolism,ko04066:HIF-1 signaling pathway,ko00052:Galact…
contig_51324	ko04260:Cardiac muscle contraction,ko04530:Tight junction,ko04261:Adrenergic signaling in cardiomyocytes,ko04080:Neuroactive ligand-receptor interaction,
contig_50338	ko04310:Wnt signaling pathway,ko04068:FoxO signaling pathway,ko04010:MAPK signaling pathway,ko04520:Adherens junction,
contig_75452	ko01100:Metabolic pathways,ko00562:Inositol phosphate metabolism,ko04919:Thyroid hormone signaling pathway,ko04070:Phosphatidylinositol signaling system,ko04020:Calcium signaling pathway,
contig_3554	ko01100:Metabolic pathways,ko01110:Biosynthesis of secondary metabolites,ko01120:Microbial metabolism in diverse environments,ko01200:Carbon metabolism,ko01212:Fatty acid metabolism,ko00620:Pyruvate metabolism,ko00900:Terpenoid backbone biosynthesis,ko00280:Valine, leucine and isoleucine degradation,ko00630:Glyoxylate and dicarboxylate metabolism,ko00720:Carbon fixation pathways in prokaryotes,ko…
contig_11140	ko01100:Metabolic pathways,ko01110:Biosynthesis of secondary metabolites,ko01120:Microbial metabolism in diverse environments,ko01230:Biosynthesis of amino acids,ko01200:Carbon metabolism,ko00010:Glycolysis / Gluconeogenesis,ko00710:Carbon fixation in photosynthetic organisms,ko00680:Methane metabolism,ko00051:Fructose and mannose metabolism,ko00030:Pentose phosphate pathway,
contig_50887	ko04151:PI3K-Akt signaling pathway,ko04917:Prolactin signaling pathway,ko04080:Neuroactive ligand-receptor interaction,ko04630:Jak-STAT signaling pathway,ko04060:Cytokine-cytokine receptor interaction,
contig_18765	ko04111:Cell cycle - yeast,ko00250:Alanine, aspartate and glutamate metabolism,ko04380:Osteoclast differentiation,
contig_4258	ko01110:Biosynthesis of secondary metabolites,ko00520:Amino sugar and nucleotide sugar metabolism,
contig_16391	ko01100:Metabolic pathways,ko00562:Inositol phosphate metabolism,ko04919:Thyroid hormone signaling pathway,ko04070:Phosphatidylinositol signaling system,ko04020:Calcium signaling pathway,
contig_6712	ko01100:Metabolic pathways,ko00195:Photosynthesis,
contig_84269	ko01100:Metabolic pathways,ko01212:Fatty acid metabolism,ko00061:Fatty acid biosynthesis,ko01040:Biosynthesis of unsaturated fatty acids,ko00780:Biotin metabolism,
contig_17471	ko04146:Peroxisome,
contig_2853	ko03010:Ribosome,
contig_13835	ko01100:Metabolic pathways,ko00190:Oxidative phosphorylation,
contig_4984	ko01100:Metabolic pathways,ko01110:Biosynthesis of secondary metabolites,ko00500:Starch and sucrose metabolism,ko00940:Phenylpropanoid biosynthesis,ko00460:Cyanoamino acid metabolism,
contig_7167	ko04141:Protein processing in endoplasmic reticulum,
contig_80210	ko01100:Metabolic pathways,ko01110:Biosynthesis of secondary metabolites,ko01230:Biosynthesis of amino acids,ko00400:Phenylalanine, tyrosine and tryptophan biosynthesis,
contig_8549	ko04140:Regulation of autophagy,
contig_16888	ko03060:Protein export,
contig_91348	ko01100:Metabolic pathways,ko01110:Biosynthesis of secondary metabolites,ko01120:Microbial metabolism in diverse environments,ko00010:Glycolysis / Gluconeogenesis,
contig_55763	ko01100:Metabolic pathways,ko01110:Biosynthesis of secondary metabolites,ko00500:Starch and sucrose metabolism,
contig_16061	ko01100:Metabolic pathways,ko00190:Oxidative phosphorylation,ko04141:Protein processing in endoplasmic reticulum,ko04120:Ubiquitin mediated proteolysis,ko04932:Non-alcoholic fatty liver disease (NAFLD),ko04260:Cardiac muscle contraction,
contig_62368	ko01100:Metabolic pathways,ko00562:Inositol phosphate metabolism,ko04070:Phosphatidylinositol signaling system,
contig_40320	ko00940:Phenylpropanoid biosynthesis,
contig_7157	ko01100:Metabolic pathways,ko00592:alpha-Linolenic acid metabolism,ko00591:Linoleic acid metabolism,
contig_28711	ko05034:Alcoholism,ko04710:Circadian rhythm,
contig_1778	ko01100:Metabolic pathways,ko00195:Photosynthesis,
contig_34631	ko04144:Endocytosis,
contig_25689	ko03450:Non-homologous end-joining,
contig_57540	ko01100:Metabolic pathways,ko04146:Peroxisome,ko01212:Fatty acid metabolism,ko00061:Fatty acid biosynthesis,ko00071:Fatty acid degradation,ko03320:PPAR signaling pathway,ko04920:Adipocytokine signaling pathway,
contig_10285	ko01100:Metabolic pathways,ko01110:Biosynthesis of secondary metabolites,ko01230:Biosynthesis of amino acids,ko00270:Cysteine and methionine metabolism,
contig_1967	ko04130:SNARE interactions in vesicular transport,
contig_2179	ko03010:Ribosome,
contig_11745	ko03040:Spliceosome,
contig_41290	ko01100:Metabolic pathways,ko00230:Purine metabolism,ko04141:Protein processing in endoplasmic reticulum,ko00240:Pyrimidine metabolism,ko05169:Epstein-Barr virus infection,ko03020:RNA polymerase,ko04623:Cytosolic DNA-sensing pathway,
contig_2988	ko01100:Metabolic pathways,ko00500:Starch and sucrose metabolism,
contig_11929	ko01100:Metabolic pathways,ko00230:Purine metabolism,
contig_12726	ko01100:Metabolic pathways,ko00730:Thiamine metabolism,
contig_69272	ko01100:Metabolic pathways,ko00350:Tyrosine metabolism,ko04728:Dopaminergic synapse,ko00140:Steroid hormone biosynthesis,ko00965:Betalain biosynthesis,
contig_72719	ko01100:Metabolic pathways,ko00592:alpha-Linolenic acid metabolism,
contig_7184	ko01100:Metabolic pathways,ko01110:Biosynthesis of secondary metabolites,ko01230:Biosynthesis of amino acids,ko00330:Arginine and proline metabolism,ko01210:2-Oxocarboxylic acid metabolism,
contig_4885	ko01100:Metabolic pathways,ko00564:Glycerophospholipid metabolism,ko00562:Inositol phosphate metabolism,ko04919:Thyroid hormone signaling pathway,ko00565:Ether lipid metabolism,
contig_1123	ko01100:Metabolic pathways,ko01110:Biosynthesis of secondary metabolites,ko00940:Phenylpropanoid biosynthesis,
contig_10967	ko05203:Viral carcinogenesis,ko05034:Alcoholism,
contig_11336	ko01100:Metabolic pathways,ko01110:Biosynthesis of secondary metabolites,ko00230:Purine metabolism,
contig_3313	ko04146:Peroxisome,
contig_5561	ko03010:Ribosome,
contig_10469	ko00511:Other glycan degradation,
contig_6261	ko01100:Metabolic pathways,ko01120:Microbial metabolism in diverse environments,ko01200:Carbon metabolism,ko00620:Pyruvate metabolism,ko00710:Carbon fixation in photosynthetic organisms,ko00720:Carbon fixation pathways in prokaryotes,
contig_53407	ko04113:Meiosis - yeast,
contig_22042	ko04712:Circadian rhythm - plant,
contig_679	ko04120:Ubiquitin mediated proteolysis,
contig_1998	ko00190:Oxidative phosphorylation,
contig_5833	ko01100:Metabolic pathways,ko00190:Oxidative phosphorylation,
contig_12162	ko03060:Protein export,
contig_8601	ko01100:Metabolic pathways,ko01110:Biosynthesis of secondary metabolites,ko00940:Phenylpropanoid biosynthesis,ko00941:Flavonoid biosynthesis,ko00945:Stilbenoid, diarylheptanoid and gingerol biosynthesis,
contig_67376	ko04120:Ubiquitin mediated proteolysis,ko04114:Oocyte meiosis,ko04626:Plant-pathogen interaction,ko00400:Phenylalanine, tyrosine and tryptophan biosynthesis,ko04910:Insulin signaling pathway,ko05034:Alcoholism,ko04728:Dopaminergic synapse,ko04921:Oxytocin signaling pathway,ko04070:Phosphatidylinositol signaling system,ko04261:Adrenergic signaling in cardiomyocytes,ko04722:Neurotrophin signaling p…
contig_33050	ko03018:RNA degradation,
contig_64004	ko03010:Ribosome,
contig_51418	ko04120:Ubiquitin mediated proteolysis,
contig_18164	ko01100:Metabolic pathways,ko01110:Biosynthesis of secondary metabolites,ko01230:Biosynthesis of amino acids,ko00400:Phenylalanine, tyrosine and tryptophan biosynthesis,
contig_4702	ko00970:Aminoacyl-tRNA biosynthesis,ko00450:Selenocompound metabolism,
contig_1885	ko01100:Metabolic pathways,ko00564:Glycerophospholipid metabolism,ko00440:Phosphonate and phosphinate metabolism,
contig_1528	ko01100:Metabolic pathways,ko01110:Biosynthesis of secondary metabolites,ko00904:Diterpenoid biosynthesis,
contig_558	ko04120:Ubiquitin mediated proteolysis,
contig_290	ko04120:Ubiquitin mediated proteolysis,ko04712:Circadian rhythm - plant,ko04115:p53 signaling pathway,
contig_10682	ko04120:Ubiquitin mediated proteolysis,ko05166:HTLV-I infection,ko04114:Oocyte meiosis,ko00400:Phenylalanine, tyrosine and tryptophan biosynthesis,ko04310:Wnt signaling pathway,ko04921:Oxytocin signaling pathway,ko04010:MAPK signaling pathway,ko04022:cGMP-PKG signaling pathway,ko04020:Calcium signaling pathway,ko04724:Glutamatergic synapse,ko04062:Chemokine signaling pathway,ko04720:Long-term pot…
contig_6616	ko01100:Metabolic pathways,ko00860:Porphyrin and chlorophyll metabolism,
contig_57685	ko03060:Protein export,
contig_16639	ko01100:Metabolic pathways,ko01120:Microbial metabolism in diverse environments,ko01230:Biosynthesis of amino acids,ko01200:Carbon metabolism,ko00270:Cysteine and methionine metabolism,ko00920:Sulfur metabolism,
contig_41695	ko01100:Metabolic pathways,ko01110:Biosynthesis of secondary metabolites,ko01120:Microbial metabolism in diverse environments,ko00010:Glycolysis / Gluconeogenesis,ko00052:Galactose metabolism,
contig_12894	ko03015:mRNA surveillance pathway,ko05164:Influenza A,
contig_417	ko04141:Protein processing in endoplasmic reticulum,ko04626:Plant-pathogen interaction,ko04151:PI3K-Akt signaling pathway,ko00250:Alanine, aspartate and glutamate metabolism,ko04914:Progesterone-mediated oocyte maturation,ko00790:Folate biosynthesis,ko04915:Estrogen signaling pathway,ko04612:Antigen processing and presentation,ko04621:NOD-like receptor signaling pathway,
contig_10109	ko04075:Plant hormone signal transduction,
contig_53224	ko04075:Plant hormone signal transduction,
contig_29128	ko03013:RNA transport,
contig_3342	ko01100:Metabolic pathways,ko01110:Biosynthesis of secondary metabolites,ko01230:Biosynthesis of amino acids,ko00400:Phenylalanine, tyrosine and tryptophan biosynthesis,
contig_17768	ko04975:Fat digestion and absorption,
contig_23225	ko03018:RNA degradation,
contig_29072	ko03460:Fanconi anemia pathway,
contig_3558	ko03013:RNA transport,
contig_36791	ko04712:Circadian rhythm - plant,
contig_2313	ko01100:Metabolic pathways,ko01110:Biosynthesis of secondary metabolites,ko00940:Phenylpropanoid biosynthesis,
contig_38585	ko04111:Cell cycle - yeast,
contig_7298	ko01110:Biosynthesis of secondary metabolites,ko00860:Porphyrin and chlorophyll metabolism,
contig_31841	ko05205:Proteoglycans in cancer,
contig_3594	ko04075:Plant hormone signal transduction,
contig_10850	ko03040:Spliceosome,
contig_19359	ko02010:ABC transporters,
contig_1740	ko04141:Protein processing in endoplasmic reticulum,
contig_29913	ko05166:HTLV-I infection,
contig_47347	ko03010:Ribosome,
contig_22788	ko04120:Ubiquitin mediated proteolysis,
contig_35880	ko05206:MicroRNAs in cancer,
First_Contig142	ko01100:Metabolic pathways,ko00240:Pyrimidine metabolism,ko00983:Drug metabolism - other enzymes,
contig_6106	ko04075:Plant hormone signal transduction,
contig_2582	ko03010:Ribosome,
contig_15311	ko04140:Regulation of autophagy,
First_Contig430	ko00196:Photosynthesis - antenna proteins,
contig_49335	ko01100:Metabolic pathways,ko01110:Biosynthesis of secondary metabolites,ko00360:Phenylalanine metabolism,ko00940:Phenylpropanoid biosynthesis,
contig_90272	ko03010:Ribosome,
contig_52462	ko04146:Peroxisome,
contig_7374	ko05203:Viral carcinogenesis,ko03420:Nucleotide excision repair,ko03022:Basal transcription factors,
contig_49426	ko04141:Protein processing in endoplasmic reticulum,
contig_20015	ko04120:Ubiquitin mediated proteolysis,ko04712:Circadian rhythm - plant,ko04115:p53 signaling pathway,
contig_28630	ko04110:Cell cycle,ko05166:HTLV-I infection,ko03420:Nucleotide excision repair,ko03030:DNA replication,ko03410:Base excision repair,ko03430:Mismatch repair,ko05161:Hepatitis B,
contig_37845	ko01100:Metabolic pathways,ko01110:Biosynthesis of secondary metabolites,ko00941:Flavonoid biosynthesis,
contig_60094	ko00040:Pentose and glucuronate interconversions,
contig_11998	ko03022:Basal transcription factors,
contig_81399	ko00620:Pyruvate metabolism,ko04011:MAPK signaling pathway - yeast,
contig_7655	ko04141:Protein processing in endoplasmic reticulum,ko05134:Legionellosis,
contig_21461	ko01100:Metabolic pathways,ko01110:Biosynthesis of secondary metabolites,ko01120:Microbial metabolism in diverse environments,ko00627:Aminobenzoate degradation,ko00945:Stilbenoid, diarylheptanoid and gingerol biosynthesis,ko00363:Bisphenol degradation,ko00624:Polycyclic aromatic hydrocarbon degradation,ko00903:Limonene and pinene degradation,
contig_24022	ko01100:Metabolic pathways,ko00564:Glycerophospholipid metabolism,ko00561:Glycerolipid metabolism,ko04070:Phosphatidylinositol signaling system,
contig_60526	ko04142:Lysosome,
contig_9956	ko03018:RNA degradation,
contig_48701	ko03010:Ribosome,
contig_11785	ko01100:Metabolic pathways,ko00760:Nicotinate and nicotinamide metabolism,
contig_16	ko04112:Cell cycle - Caulobacter,
contig_36501	ko01100:Metabolic pathways,ko01110:Biosynthesis of secondary metabolites,ko00908:Zeatin biosynthesis,
contig_15045	ko05206:MicroRNAs in cancer,
contig_25551	ko01100:Metabolic pathways,ko00230:Purine metabolism,ko00240:Pyrimidine metabolism,ko05169:Epstein-Barr virus infection,ko03020:RNA polymerase,ko04623:Cytosolic DNA-sensing pathway,
contig_11911	ko03022:Basal transcription factors,ko05168:Herpes simplex infection,
contig_3082	ko00480:Glutathione metabolism,ko00980:Metabolism of xenobiotics by cytochrome P450,ko00982:Drug metabolism - cytochrome P450,ko05204:Chemical carcinogenesis,
contig_43024	ko03013:RNA transport,ko05134:Legionellosis,
contig_531	ko03013:RNA transport,
contig_5566	ko03013:RNA transport,ko05169:Epstein-Barr virus infection,ko03008:Ribosome biogenesis in eukaryotes,ko05166:HTLV-I infection,
contig_4735	ko01100:Metabolic pathways,ko04146:Peroxisome,ko01212:Fatty acid metabolism,ko00061:Fatty acid biosynthesis,ko00071:Fatty acid degradation,ko03320:PPAR signaling pathway,ko04920:Adipocytokine signaling pathway,
contig_24027	ko01100:Metabolic pathways,ko00330:Arginine and proline metabolism,ko00250:Alanine, aspartate and glutamate metabolism,ko00910:Nitrogen metabolism,
contig_44857	ko01100:Metabolic pathways,ko00563:Glycosylphosphatidylinositol(GPI)-anchor biosynthesis,
contig_84676	ko00970:Aminoacyl-tRNA biosynthesis,
contig_10616	ko05203:Viral carcinogenesis,ko03420:Nucleotide excision repair,ko03022:Basal transcription factors,
contig_11208	ko03010:Ribosome,
contig_10067	ko01100:Metabolic pathways,ko01110:Biosynthesis of secondary metabolites,ko00906:Carotenoid biosynthesis,
contig_87283	ko01100:Metabolic pathways,ko00513:Various types of N-glycan biosynthesis,
contig_91104	ko01100:Metabolic pathways,ko01110:Biosynthesis of secondary metabolites,ko00520:Amino sugar and nucleotide sugar metabolism,ko00051:Fructose and mannose metabolism,
contig_9266	ko01100:Metabolic pathways,ko00190:Oxidative phosphorylation,ko04141:Protein processing in endoplasmic reticulum,ko04120:Ubiquitin mediated proteolysis,
contig_505	ko01100:Metabolic pathways,ko01120:Microbial metabolism in diverse environments,ko01200:Carbon metabolism,ko00710:Carbon fixation in photosynthetic organisms,ko00630:Glyoxylate and dicarboxylate metabolism,
contig_1285	ko00195:Photosynthesis,
contig_1901	ko03013:RNA transport,
contig_55938	ko03010:Ribosome,
contig_15319	ko00908:Zeatin biosynthesis,
contig_12984	ko01110:Biosynthesis of secondary metabolites,ko00902:Monoterpenoid biosynthesis,
contig_29656	ko01100:Metabolic pathways,ko01110:Biosynthesis of secondary metabolites,ko00860:Porphyrin and chlorophyll metabolism,
contig_25337	ko01100:Metabolic pathways,ko00190:Oxidative phosphorylation,ko04141:Protein processing in endoplasmic reticulum,ko04120:Ubiquitin mediated proteolysis,ko04932:Non-alcoholic fatty liver disease (NAFLD),ko04260:Cardiac muscle contraction,
contig_3839	ko03010:Ribosome,
contig_23759	ko03010:Ribosome,
contig_10883	ko03040:Spliceosome,
contig_8284	ko01100:Metabolic pathways,ko04141:Protein processing in endoplasmic reticulum,ko00510:N-Glycan biosynthesis,ko00513:Various types of N-glycan biosynthesis,
contig_10405	ko01100:Metabolic pathways,ko00760:Nicotinate and nicotinamide metabolism,
contig_13764	ko04111:Cell cycle - yeast,
contig_79102	ko03320:PPAR signaling pathway,
contig_23134	ko00196:Photosynthesis - antenna proteins,
contig_2442	ko01100:Metabolic pathways,ko00480:Glutathione metabolism,
contig_20900	ko00511:Other glycan degradation,
contig_7807	ko04144:Endocytosis,
contig_39523	ko04112:Cell cycle - Caulobacter,
contig_68373	ko00970:Aminoacyl-tRNA biosynthesis,
contig_69144	ko01100:Metabolic pathways,ko00564:Glycerophospholipid metabolism,ko00561:Glycerolipid metabolism,ko00565:Ether lipid metabolism,
contig_973	ko01100:Metabolic pathways,ko01110:Biosynthesis of secondary metabolites,ko00270:Cysteine and methionine metabolism,
contig_18126	ko01100:Metabolic pathways,ko00190:Oxidative phosphorylation,ko04141:Protein processing in endoplasmic reticulum,ko04120:Ubiquitin mediated proteolysis,ko04932:Non-alcoholic fatty liver disease (NAFLD),
contig_6423	ko05203:Viral carcinogenesis,
contig_29397	ko03013:RNA transport,ko04080:Neuroactive ligand-receptor interaction,
contig_6184	ko03040:Spliceosome,
contig_14077	ko03008:Ribosome biogenesis in eukaryotes,
contig_11878	ko01100:Metabolic pathways,ko00270:Cysteine and methionine metabolism,
contig_82531	ko01100:Metabolic pathways,ko01110:Biosynthesis of secondary metabolites,ko00565:Ether lipid metabolism,
contig_10768	ko03010:Ribosome,
contig_6325	ko01100:Metabolic pathways,ko01200:Carbon metabolism,ko00650:Butanoate metabolism,
contig_4372	ko01100:Metabolic pathways,ko00270:Cysteine and methionine metabolism,
contig_9063	ko03040:Spliceosome,
contig_55549	ko04111:Cell cycle - yeast,ko04110:Cell cycle,ko05166:HTLV-I infection,
contig_6136	ko05169:Epstein-Barr virus infection,ko03050:Proteasome,
contig_87241	ko01100:Metabolic pathways,ko01110:Biosynthesis of secondary metabolites,ko01120:Microbial metabolism in diverse environments,ko01230:Biosynthesis of amino acids,ko01200:Carbon metabolism,ko00260:Glycine, serine and threonine metabolism,ko00010:Glycolysis / Gluconeogenesis,ko00680:Methane metabolism,
contig_8241	ko01100:Metabolic pathways,ko00564:Glycerophospholipid metabolism,ko00565:Ether lipid metabolism,
contig_41029	ko01100:Metabolic pathways,ko00190:Oxidative phosphorylation,ko04141:Protein processing in endoplasmic reticulum,ko04120:Ubiquitin mediated proteolysis,
contig_4355	ko01100:Metabolic pathways,ko01110:Biosynthesis of secondary metabolites,ko04146:Peroxisome,ko00280:Valine, leucine and isoleucine degradation,ko00650:Butanoate metabolism,ko00072:Synthesis and degradation of ketone bodies,ko00281:Geraniol degradation,
contig_13554	ko05206:MicroRNAs in cancer,
contig_60873	ko01100:Metabolic pathways,ko00190:Oxidative phosphorylation,ko04145:Phagosome,ko04721:Synaptic vesicle cycle,ko00051:Fructose and mannose metabolism,ko04623:Cytosolic DNA-sensing pathway,ko00592:alpha-Linolenic acid metabolism,ko04966:Collecting duct acid secretion,
contig_10975	ko00906:Carotenoid biosynthesis,
contig_99089	ko04075:Plant hormone signal transduction,
contig_22084	ko03013:RNA transport,ko04151:PI3K-Akt signaling pathway,ko04910:Insulin signaling pathway,ko04066:HIF-1 signaling pathway,ko04150:mTOR signaling pathway,
contig_6413	ko01100:Metabolic pathways,ko00240:Pyrimidine metabolism,ko00983:Drug metabolism - other enzymes,
contig_3293	ko03040:Spliceosome,ko03013:RNA transport,ko03015:mRNA surveillance pathway,
contig_47626	ko01100:Metabolic pathways,ko01110:Biosynthesis of secondary metabolites,ko01230:Biosynthesis of amino acids,ko00270:Cysteine and methionine metabolism,ko00450:Selenocompound metabolism,
contig_13927	ko00480:Glutathione metabolism,ko00980:Metabolism of xenobiotics by cytochrome P450,ko00982:Drug metabolism - cytochrome P450,ko05204:Chemical carcinogenesis,
contig_5316	ko04075:Plant hormone signal transduction,
contig_17571	ko03040:Spliceosome,
contig_98131	ko04974:Protein digestion and absorption,
contig_37295	ko03010:Ribosome,
contig_10309	ko01100:Metabolic pathways,ko01110:Biosynthesis of secondary metabolites,ko01120:Microbial metabolism in diverse environments,ko01200:Carbon metabolism,ko00030:Pentose phosphate pathway,ko00480:Glutathione metabolism,
contig_3572	ko01100:Metabolic pathways,ko01110:Biosynthesis of secondary metabolites,ko01120:Microbial metabolism in diverse environments,ko01230:Biosynthesis of amino acids,ko01200:Carbon metabolism,ko00230:Purine metabolism,ko05203:Viral carcinogenesis,ko00620:Pyruvate metabolism,ko00010:Glycolysis / Gluconeogenesis,ko04080:Neuroactive ligand-receptor interaction,
contig_19162	ko01100:Metabolic pathways,ko01110:Biosynthesis of secondary metabolites,ko00500:Starch and sucrose metabolism,ko00940:Phenylpropanoid biosynthesis,ko00460:Cyanoamino acid metabolism,
contig_5394	ko01100:Metabolic pathways,ko01110:Biosynthesis of secondary metabolites,ko01230:Biosynthesis of amino acids,ko00340:Histidine metabolism,
contig_15545	ko00591:Linoleic acid metabolism,
contig_26120	ko01100:Metabolic pathways,ko00190:Oxidative phosphorylation,ko04141:Protein processing in endoplasmic reticulum,ko04120:Ubiquitin mediated proteolysis,ko04932:Non-alcoholic fatty liver disease (NAFLD),ko04260:Cardiac muscle contraction,
contig_1214	ko01100:Metabolic pathways,ko01110:Biosynthesis of secondary metabolites,ko01230:Biosynthesis of amino acids,ko00270:Cysteine and methionine metabolism,ko00450:Selenocompound metabolism,
contig_69889	ko03010:Ribosome,
contig_26107	ko01100:Metabolic pathways,ko01110:Biosynthesis of secondary metabolites,ko00905:Brassinosteroid biosynthesis,
contig_85705	ko01100:Metabolic pathways,ko01120:Microbial metabolism in diverse environments,ko00250:Alanine, aspartate and glutamate metabolism,ko00350:Tyrosine metabolism,ko00650:Butanoate metabolism,ko00310:Lysine degradation,
contig_26879	ko04111:Cell cycle - yeast,ko04110:Cell cycle,ko04113:Meiosis - yeast,
contig_2451	ko01100:Metabolic pathways,ko01110:Biosynthesis of secondary metabolites,ko00860:Porphyrin and chlorophyll metabolism,
contig_29793	ko01100:Metabolic pathways,ko01110:Biosynthesis of secondary metabolites,ko01120:Microbial metabolism in diverse environments,ko01230:Biosynthesis of amino acids,ko00260:Glycine, serine and threonine metabolism,
contig_15668	ko04075:Plant hormone signal transduction,
contig_2613	ko01100:Metabolic pathways,ko00270:Cysteine and methionine metabolism,
contig_42825	ko01100:Metabolic pathways,ko01110:Biosynthesis of secondary metabolites,ko00900:Terpenoid backbone biosynthesis,
contig_102343	ko04075:Plant hormone signal transduction,
contig_10075	ko03008:Ribosome biogenesis in eukaryotes,
contig_6975	ko03010:Ribosome,
contig_12875	ko01100:Metabolic pathways,ko01212:Fatty acid metabolism,ko00061:Fatty acid biosynthesis,ko00780:Biotin metabolism,
contig_76367	ko01100:Metabolic pathways,ko01120:Microbial metabolism in diverse environments,ko01200:Carbon metabolism,ko00720:Carbon fixation pathways in prokaryotes,ko00670:One carbon pool by folate,
contig_50038	ko03040:Spliceosome,ko04141:Protein processing in endoplasmic reticulum,ko05169:Epstein-Barr virus infection,ko04144:Endocytosis,ko05164:Influenza A,ko04010:MAPK signaling pathway,ko05134:Legionellosis,ko04915:Estrogen signaling pathway,ko04612:Antigen processing and presentation,ko00760:Nicotinate and nicotinamide metabolism,ko02010:ABC transporters,
contig_11524	ko01100:Metabolic pathways,ko01110:Biosynthesis of secondary metabolites,ko01230:Biosynthesis of amino acids,ko00330:Arginine and proline metabolism,ko01210:2-Oxocarboxylic acid metabolism,
contig_43464	ko01100:Metabolic pathways,ko01120:Microbial metabolism in diverse environments,ko02020:Two-component system,ko00790:Folate biosynthesis,ko00627:Aminobenzoate degradation,
contig_7043	ko01100:Metabolic pathways,ko01110:Biosynthesis of secondary metabolites,ko01120:Microbial metabolism in diverse environments,ko00627:Aminobenzoate degradation,ko00945:Stilbenoid, diarylheptanoid and gingerol biosynthesis,ko00363:Bisphenol degradation,ko00624:Polycyclic aromatic hydrocarbon degradation,ko00903:Limonene and pinene degradation,
contig_49094	ko00910:Nitrogen metabolism,
contig_37867	ko01100:Metabolic pathways,ko01110:Biosynthesis of secondary metabolites,ko01120:Microbial metabolism in diverse environments,ko01200:Carbon metabolism,ko00270:Cysteine and methionine metabolism,ko00620:Pyruvate metabolism,ko00710:Carbon fixation in photosynthetic organisms,ko00020:Citrate cycle (TCA cycle),ko00630:Glyoxylate and dicarboxylate metabolism,
contig_8482	ko04810:Regulation of actin cytoskeleton,ko04140:Regulation of autophagy,ko04015:Rap1 signaling pathway,ko05132:Salmonella infection,
contig_19428	ko03040:Spliceosome,
contig_63379	ko01100:Metabolic pathways,ko00190:Oxidative phosphorylation,ko04141:Protein processing in endoplasmic reticulum,ko04120:Ubiquitin mediated proteolysis,
contig_33276	ko01100:Metabolic pathways,ko01110:Biosynthesis of secondary metabolites,ko00520:Amino sugar and nucleotide sugar metabolism,ko00250:Alanine, aspartate and glutamate metabolism,
contig_73906	ko05034:Alcoholism,ko04710:Circadian rhythm,
contig_9963	ko01100:Metabolic pathways,ko00190:Oxidative phosphorylation,ko04141:Protein processing in endoplasmic reticulum,ko04120:Ubiquitin mediated proteolysis,
contig_6741	ko05169:Epstein-Barr virus infection,ko03050:Proteasome,
contig_27955	ko01100:Metabolic pathways,ko01110:Biosynthesis of secondary metabolites,ko00940:Phenylpropanoid biosynthesis,
contig_69119	ko04141:Protein processing in endoplasmic reticulum,
contig_2074	ko01100:Metabolic pathways,ko00330:Arginine and proline metabolism,
contig_27274	ko01100:Metabolic pathways,ko00561:Glycerolipid metabolism,ko00051:Fructose and mannose metabolism,ko00052:Galactose metabolism,ko00040:Pentose and glucuronate interconversions,
contig_6305	ko01100:Metabolic pathways,ko01110:Biosynthesis of secondary metabolites,ko01120:Microbial metabolism in diverse environments,ko01230:Biosynthesis of amino acids,ko01200:Carbon metabolism,ko00710:Carbon fixation in photosynthetic organisms,ko00030:Pentose phosphate pathway,ko01051:Biosynthesis of ansamycins,
contig_19385	ko00511:Other glycan degradation,
contig_30787	ko01100:Metabolic pathways,ko01110:Biosynthesis of secondary metabolites,ko00360:Phenylalanine metabolism,ko00940:Phenylpropanoid biosynthesis,
contig_11955	ko04151:PI3K-Akt signaling pathway,ko04152:AMPK signaling pathway,ko04910:Insulin signaling pathway,ko04068:FoxO signaling pathway,ko04919:Thyroid hormone signaling pathway,ko05205:Proteoglycans in cancer,ko04722:Neurotrophin signaling pathway,ko04510:Focal adhesion,ko00790:Folate biosynthesis,ko03320:PPAR signaling pathway,ko04150:mTOR signaling pathway,ko04660:T cell receptor signaling pathway,…
contig_2738	ko04144:Endocytosis,ko00051:Fructose and mannose metabolism,ko05134:Legionellosis,
contig_5182	ko05169:Epstein-Barr virus infection,ko03050:Proteasome,
contig_10245	ko03008:Ribosome biogenesis in eukaryotes,
contig_99060	ko04120:Ubiquitin mediated proteolysis,
contig_10929	ko01100:Metabolic pathways,ko01110:Biosynthesis of secondary metabolites,ko00900:Terpenoid backbone biosynthesis,
contig_74484	ko00500:Starch and sucrose metabolism,
contig_1433	ko01100:Metabolic pathways,ko00190:Oxidative phosphorylation,ko04141:Protein processing in endoplasmic reticulum,ko04120:Ubiquitin mediated proteolysis,ko04932:Non-alcoholic fatty liver disease (NAFLD),ko04260:Cardiac muscle contraction,
contig_15064	ko03460:Fanconi anemia pathway,
contig_15928	ko01100:Metabolic pathways,ko04146:Peroxisome,ko01212:Fatty acid metabolism,ko00071:Fatty acid degradation,ko01040:Biosynthesis of unsaturated fatty acids,ko00592:alpha-Linolenic acid metabolism,ko04024:cAMP signaling pathway,ko03320:PPAR signaling pathway,
contig_17092	ko01100:Metabolic pathways,ko01110:Biosynthesis of secondary metabolites,ko01120:Microbial metabolism in diverse environments,ko01230:Biosynthesis of amino acids,ko01200:Carbon metabolism,ko00710:Carbon fixation in photosynthetic organisms,ko00030:Pentose phosphate pathway,ko01051:Biosynthesis of ansamycins,
contig_10173	ko03040:Spliceosome,
contig_43244	ko03040:Spliceosome,
contig_34403	ko01100:Metabolic pathways,ko00380:Tryptophan metabolism,
contig_1896	ko05034:Alcoholism,ko05202:Transcriptional misregulation in cancer,ko04710:Circadian rhythm,
contig_48086	ko00591:Linoleic acid metabolism,
contig_38310	ko00073:Cutin, suberine and wax biosynthesis,
contig_458	ko01100:Metabolic pathways,ko01110:Biosynthesis of secondary metabolites,ko00904:Diterpenoid biosynthesis,
First_Contig167	ko00190:Oxidative phosphorylation,
contig_22821	ko00910:Nitrogen metabolism,
contig_11837	ko01100:Metabolic pathways,ko00510:N-Glycan biosynthesis,
contig_8680	ko01100:Metabolic pathways,ko01110:Biosynthesis of secondary metabolites,ko00941:Flavonoid biosynthesis,ko00944:Flavone and flavonol biosynthesis,
contig_94043	ko01100:Metabolic pathways,ko00270:Cysteine and methionine metabolism,
contig_35596	ko04626:Plant-pathogen interaction,
contig_25407	ko04141:Protein processing in endoplasmic reticulum,
contig_89547	ko05204:Chemical carcinogenesis,
contig_69802	ko03040:Spliceosome,ko04141:Protein processing in endoplasmic reticulum,ko05169:Epstein-Barr virus infection,ko04144:Endocytosis,ko05164:Influenza A,ko04010:MAPK signaling pathway,ko05134:Legionellosis,ko04915:Estrogen signaling pathway,ko04612:Antigen processing and presentation,ko00760:Nicotinate and nicotinamide metabolism,ko02010:ABC transporters,
contig_17326	ko01100:Metabolic pathways,ko01110:Biosynthesis of secondary metabolites,ko00260:Glycine, serine and threonine metabolism,ko00630:Glyoxylate and dicarboxylate metabolism,
contig_50507	ko01100:Metabolic pathways,ko00500:Starch and sucrose metabolism,ko00040:Pentose and glucuronate interconversions,
contig_95514	ko01100:Metabolic pathways,ko01110:Biosynthesis of secondary metabolites,ko00520:Amino sugar and nucleotide sugar metabolism,ko00051:Fructose and mannose metabolism,
contig_17031	ko05206:MicroRNAs in cancer,ko02010:ABC transporters,ko04976:Bile secretion,
contig_2319	ko04144:Endocytosis,
contig_47573	ko05169:Epstein-Barr virus infection,ko04110:Cell cycle,ko05203:Viral carcinogenesis,ko04114:Oocyte meiosis,ko04151:PI3K-Akt signaling pathway,ko04722:Neurotrophin signaling pathway,ko04390:Hippo signaling pathway,ko04391:Hippo signaling pathway - fly,
contig_11853	ko04712:Circadian rhythm - plant,
contig_4798	ko03040:Spliceosome,
contig_31719	ko04068:FoxO signaling pathway,ko04140:Regulation of autophagy,ko04727:GABAergic synapse,
contig_30584	ko04626:Plant-pathogen interaction,
contig_4621	ko05169:Epstein-Barr virus infection,ko04110:Cell cycle,ko05203:Viral carcinogenesis,ko04114:Oocyte meiosis,ko04151:PI3K-Akt signaling pathway,ko04722:Neurotrophin signaling pathway,ko04390:Hippo signaling pathway,ko04391:Hippo signaling pathway - fly,
contig_58078	ko03010:Ribosome,
contig_87543	ko03010:Ribosome,
contig_48675	ko01100:Metabolic pathways,ko00190:Oxidative phosphorylation,ko04141:Protein processing in endoplasmic reticulum,ko04120:Ubiquitin mediated proteolysis,ko04932:Non-alcoholic fatty liver disease (NAFLD),
contig_61527	ko01100:Metabolic pathways,ko01110:Biosynthesis of secondary metabolites,ko00360:Phenylalanine metabolism,ko00940:Phenylpropanoid biosynthesis,
contig_30958	ko01100:Metabolic pathways,ko01110:Biosynthesis of secondary metabolites,ko00360:Phenylalanine metabolism,ko00940:Phenylpropanoid biosynthesis,ko00130:Ubiquinone and other terpenoid-quinone biosynthesis,
contig_22300	ko01100:Metabolic pathways,ko00190:Oxidative phosphorylation,ko04141:Protein processing in endoplasmic reticulum,ko04120:Ubiquitin mediated proteolysis,ko04932:Non-alcoholic fatty liver disease (NAFLD),ko04260:Cardiac muscle contraction,
contig_32637	ko01100:Metabolic pathways,ko01110:Biosynthesis of secondary metabolites,ko00500:Starch and sucrose metabolism,ko00940:Phenylpropanoid biosynthesis,ko00460:Cyanoamino acid metabolism,
contig_80585	ko03040:Spliceosome,ko03013:RNA transport,ko03015:mRNA surveillance pathway,
contig_9561	ko03008:Ribosome biogenesis in eukaryotes,
contig_16996	ko01100:Metabolic pathways,ko01110:Biosynthesis of secondary metabolites,ko00360:Phenylalanine metabolism,ko00940:Phenylpropanoid biosynthesis,
contig_54246	ko01100:Metabolic pathways,ko01110:Biosynthesis of secondary metabolites,ko00900:Terpenoid backbone biosynthesis,
contig_27760	ko03040:Spliceosome,
contig_9424	ko03040:Spliceosome,
contig_47644	ko01100:Metabolic pathways,ko01110:Biosynthesis of secondary metabolites,ko01230:Biosynthesis of amino acids,ko01210:2-Oxocarboxylic acid metabolism,ko00280:Valine, leucine and isoleucine degradation,ko00770:Pantothenate and CoA biosynthesis,ko00290:Valine, leucine and isoleucine biosynthesis,
contig_6770	ko01100:Metabolic pathways,ko00564:Glycerophospholipid metabolism,
contig_91	ko01100:Metabolic pathways,ko01110:Biosynthesis of secondary metabolites,ko01120:Microbial metabolism in diverse environments,ko01230:Biosynthesis of amino acids,ko01200:Carbon metabolism,ko00260:Glycine, serine and threonine metabolism,ko00630:Glyoxylate and dicarboxylate metabolism,ko00680:Methane metabolism,ko00670:One carbon pool by folate,ko00460:Cyanoamino acid metabolism,
contig_18323	ko01100:Metabolic pathways,ko01110:Biosynthesis of secondary metabolites,ko00900:Terpenoid backbone biosynthesis,ko04152:AMPK signaling pathway,ko04976:Bile secretion,
contig_71849	ko01100:Metabolic pathways,ko01110:Biosynthesis of secondary metabolites,ko01120:Microbial metabolism in diverse environments,ko01200:Carbon metabolism,ko00520:Amino sugar and nucleotide sugar metabolism,ko00500:Starch and sucrose metabolism,ko00010:Glycolysis / Gluconeogenesis,ko00030:Pentose phosphate pathway,
contig_13257	ko05166:HTLV-I infection,
contig_71403	ko01100:Metabolic pathways,ko00592:alpha-Linolenic acid metabolism,
contig_5393	ko03040:Spliceosome,ko05168:Herpes simplex infection,
contig_25103	ko01100:Metabolic pathways,ko00785:Lipoic acid metabolism,
contig_42279	ko04626:Plant-pathogen interaction,
contig_47277	ko01100:Metabolic pathways,ko01110:Biosynthesis of secondary metabolites,ko01120:Microbial metabolism in diverse environments,ko01200:Carbon metabolism,ko00520:Amino sugar and nucleotide sugar metabolism,ko00500:Starch and sucrose metabolism,ko00010:Glycolysis / Gluconeogenesis,ko04910:Insulin signaling pathway,ko00051:Fructose and mannose metabolism,ko04066:HIF-1 signaling pathway,ko00052:Galact…
contig_59927	ko00380:Tryptophan metabolism,
contig_45567	ko01100:Metabolic pathways,ko01120:Microbial metabolism in diverse environments,ko01230:Biosynthesis of amino acids,ko01200:Carbon metabolism,ko00260:Glycine, serine and threonine metabolism,ko00680:Methane metabolism,
contig_63972	ko01110:Biosynthesis of secondary metabolites,ko00520:Amino sugar and nucleotide sugar metabolism,
contig_89895	ko01100:Metabolic pathways,ko01110:Biosynthesis of secondary metabolites,ko00900:Terpenoid backbone biosynthesis,
contig_21776	ko01100:Metabolic pathways,ko00564:Glycerophospholipid metabolism,ko00561:Glycerolipid metabolism,ko00100:Steroid biosynthesis,ko00592:alpha-Linolenic acid metabolism,ko00590:Arachidonic acid metabolism,ko00565:Ether lipid metabolism,ko00591:Linoleic acid metabolism,
contig_7037	ko01100:Metabolic pathways,ko01110:Biosynthesis of secondary metabolites,ko00520:Amino sugar and nucleotide sugar metabolism,
contig_8371	ko01100:Metabolic pathways,ko01110:Biosynthesis of secondary metabolites,ko00940:Phenylpropanoid biosynthesis,
contig_24641	ko04145:Phagosome,ko05164:Influenza A,ko00051:Fructose and mannose metabolism,ko04810:Regulation of actin cytoskeleton,ko04530:Tight junction,ko04919:Thyroid hormone signaling pathway,ko04921:Oxytocin signaling pathway,ko05205:Proteoglycans in cancer,ko04140:Regulation of autophagy,ko04390:Hippo signaling pathway,ko04510:Focal adhesion,ko04022:cGMP-PKG signaling pathway,ko04015:Rap1 signaling pat…
contig_5137	ko01100:Metabolic pathways,ko01110:Biosynthesis of secondary metabolites,ko00500:Starch and sucrose metabolism,
contig_77045	ko04152:AMPK signaling pathway,
contig_7134	ko01100:Metabolic pathways,ko04146:Peroxisome,ko01212:Fatty acid metabolism,ko00071:Fatty acid degradation,ko01040:Biosynthesis of unsaturated fatty acids,ko00592:alpha-Linolenic acid metabolism,ko04024:cAMP signaling pathway,ko03320:PPAR signaling pathway,
contig_2131	ko04145:Phagosome,ko05164:Influenza A,ko00051:Fructose and mannose metabolism,ko04810:Regulation of actin cytoskeleton,ko04530:Tight junction,ko04919:Thyroid hormone signaling pathway,ko04921:Oxytocin signaling pathway,ko05205:Proteoglycans in cancer,ko04140:Regulation of autophagy,ko04390:Hippo signaling pathway,ko04510:Focal adhesion,ko04022:cGMP-PKG signaling pathway,ko04015:Rap1 signaling pat…
contig_67386	ko04626:Plant-pathogen interaction,ko02010:ABC transporters,
contig_89420	ko01100:Metabolic pathways,ko00190:Oxidative phosphorylation,ko04120:Ubiquitin mediated proteolysis,
contig_18920	ko01100:Metabolic pathways,ko01110:Biosynthesis of secondary metabolites,ko00100:Steroid biosynthesis,
contig_14752	ko01100:Metabolic pathways,ko01110:Biosynthesis of secondary metabolites,ko01120:Microbial metabolism in diverse environments,ko01200:Carbon metabolism,ko01212:Fatty acid metabolism,ko00620:Pyruvate metabolism,ko00720:Carbon fixation pathways in prokaryotes,ko00640:Propanoate metabolism,ko00061:Fatty acid biosynthesis,ko00253:Tetracycline biosynthesis,
contig_179	ko04120:Ubiquitin mediated proteolysis,
contig_84070	ko01100:Metabolic pathways,ko04141:Protein processing in endoplasmic reticulum,ko00510:N-Glycan biosynthesis,
contig_23267	ko03010:Ribosome,
contig_30392	ko04146:Peroxisome,ko00073:Cutin, suberine and wax biosynthesis,
contig_26002	ko03010:Ribosome,
contig_33772	ko04721:Synaptic vesicle cycle,ko04130:SNARE interactions in vesicular transport,
contig_97437	ko04113:Meiosis - yeast,
contig_3698	ko01100:Metabolic pathways,ko01110:Biosynthesis of secondary metabolites,ko00250:Alanine, aspartate and glutamate metabolism,ko00410:beta-Alanine metabolism,ko00650:Butanoate metabolism,ko04727:GABAergic synapse,ko00430:Taurine and hypotaurine metabolism,ko04744:Phototransduction,
contig_13027	ko04626:Plant-pathogen interaction,
contig_33598	ko01110:Biosynthesis of secondary metabolites,ko00860:Porphyrin and chlorophyll metabolism,
contig_89921	ko01100:Metabolic pathways,ko01212:Fatty acid metabolism,ko00062:Fatty acid elongation,
contig_7700	ko01100:Metabolic pathways,ko01110:Biosynthesis of secondary metabolites,ko01230:Biosynthesis of amino acids,ko00400:Phenylalanine, tyrosine and tryptophan biosynthesis,
contig_31232	ko04910:Insulin signaling pathway,
contig_30013	ko01100:Metabolic pathways,ko01110:Biosynthesis of secondary metabolites,ko00908:Zeatin biosynthesis,
contig_56993	ko01100:Metabolic pathways,ko01110:Biosynthesis of secondary metabolites,ko00270:Cysteine and methionine metabolism,
contig_1457	ko04141:Protein processing in endoplasmic reticulum,ko04120:Ubiquitin mediated proteolysis,
contig_4935	ko03010:Ribosome,
contig_1024	ko00790:Folate biosynthesis,
contig_7466	ko01100:Metabolic pathways,ko01120:Microbial metabolism in diverse environments,ko00350:Tyrosine metabolism,ko00643:Styrene degradation,
contig_13527	ko00905:Brassinosteroid biosynthesis,
contig_10310	ko03013:RNA transport,ko03015:mRNA surveillance pathway,
contig_19326	ko01100:Metabolic pathways,ko00240:Pyrimidine metabolism,ko00983:Drug metabolism - other enzymes,
contig_24713	ko01100:Metabolic pathways,ko01110:Biosynthesis of secondary metabolites,ko00310:Lysine degradation,ko00960:Tropane, piperidine and pyridine alkaloid biosynthesis,
contig_2216	ko01100:Metabolic pathways,ko00600:Sphingolipid metabolism,
contig_31034	ko00190:Oxidative phosphorylation,
contig_3455	ko03013:RNA transport,ko05134:Legionellosis,
contig_24462	ko01100:Metabolic pathways,ko01110:Biosynthesis of secondary metabolites,ko00904:Diterpenoid biosynthesis,
contig_7665	ko04110:Cell cycle,ko05166:HTLV-I infection,ko03420:Nucleotide excision repair,ko03030:DNA replication,ko03410:Base excision repair,ko03430:Mismatch repair,ko05161:Hepatitis B,
contig_74878	ko03010:Ribosome,
contig_51357	ko05206:MicroRNAs in cancer,ko02010:ABC transporters,ko04976:Bile secretion,
contig_53539	ko00511:Other glycan degradation,
contig_3956	ko03013:RNA transport,ko03015:mRNA surveillance pathway,
contig_5601	ko01100:Metabolic pathways,ko01110:Biosynthesis of secondary metabolites,ko04712:Circadian rhythm - plant,ko00941:Flavonoid biosynthesis,
contig_4568	ko01100:Metabolic pathways,ko00500:Starch and sucrose metabolism,
contig_8978	ko03040:Spliceosome,
contig_31737	ko04113:Meiosis - yeast,
contig_81962	ko00190:Oxidative phosphorylation,
contig_18440	ko01100:Metabolic pathways,ko04626:Plant-pathogen interaction,ko00561:Glycerolipid metabolism,ko03320:PPAR signaling pathway,
contig_3738	ko01100:Metabolic pathways,ko01110:Biosynthesis of secondary metabolites,ko00860:Porphyrin and chlorophyll metabolism,
contig_21677	ko01110:Biosynthesis of secondary metabolites,ko00901:Indole alkaloid biosynthesis,
contig_16613	ko03410:Base excision repair,
contig_11219	ko03010:Ribosome,
contig_99738	ko04146:Peroxisome,
contig_23687	ko04075:Plant hormone signal transduction,
contig_6163	ko01120:Microbial metabolism in diverse environments,ko01200:Carbon metabolism,ko00680:Methane metabolism,
contig_55104	ko01100:Metabolic pathways,ko01110:Biosynthesis of secondary metabolites,ko00860:Porphyrin and chlorophyll metabolism,ko00970:Aminoacyl-tRNA biosynthesis,
contig_12146	ko01100:Metabolic pathways,ko01110:Biosynthesis of secondary metabolites,ko01120:Microbial metabolism in diverse environments,ko00627:Aminobenzoate degradation,ko00945:Stilbenoid, diarylheptanoid and gingerol biosynthesis,ko00363:Bisphenol degradation,ko00624:Polycyclic aromatic hydrocarbon degradation,ko00903:Limonene and pinene degradation,
contig_5335	ko01100:Metabolic pathways,ko01110:Biosynthesis of secondary metabolites,ko00906:Carotenoid biosynthesis,
contig_7894	ko01100:Metabolic pathways,ko01110:Biosynthesis of secondary metabolites,ko00906:Carotenoid biosynthesis,
contig_26919	ko01100:Metabolic pathways,ko00760:Nicotinate and nicotinamide metabolism,
contig_26168	ko04142:Lysosome,
contig_6190	ko03015:mRNA surveillance pathway,
contig_16001	ko00230:Purine metabolism,ko00240:Pyrimidine metabolism,ko05169:Epstein-Barr virus infection,
contig_6371	ko01100:Metabolic pathways,ko00240:Pyrimidine metabolism,
contig_8481	ko03420:Nucleotide excision repair,ko03030:DNA replication,ko03460:Fanconi anemia pathway,ko03440:Homologous recombination,ko03430:Mismatch repair,
contig_28689	ko03460:Fanconi anemia pathway,
contig_31905	ko03013:RNA transport,
contig_6956	ko01100:Metabolic pathways,ko01110:Biosynthesis of secondary metabolites,ko00520:Amino sugar and nucleotide sugar metabolism,ko00500:Starch and sucrose metabolism,ko00040:Pentose and glucuronate interconversions,ko00053:Ascorbate and aldarate metabolism,
contig_50506	ko04111:Cell cycle - yeast,ko04110:Cell cycle,ko04113:Meiosis - yeast,ko04114:Oocyte meiosis,
contig_17503	ko05169:Epstein-Barr virus infection,ko04110:Cell cycle,ko05203:Viral carcinogenesis,ko04152:AMPK signaling pathway,ko04914:Progesterone-mediated oocyte maturation,ko05161:Hepatitis B,
contig_13796	ko03010:Ribosome,
contig_12119	ko01100:Metabolic pathways,ko00500:Starch and sucrose metabolism,ko00040:Pentose and glucuronate interconversions,
contig_20197	ko01100:Metabolic pathways,ko00770:Pantothenate and CoA biosynthesis,
contig_18644	ko03008:Ribosome biogenesis in eukaryotes,
contig_5439	ko01100:Metabolic pathways,ko04141:Protein processing in endoplasmic reticulum,ko00510:N-Glycan biosynthesis,ko00513:Various types of N-glycan biosynthesis,
contig_19534	ko03040:Spliceosome,ko04140:Regulation of autophagy,
contig_66124	ko01110:Biosynthesis of secondary metabolites,ko00100:Steroid biosynthesis,
contig_62186	ko01100:Metabolic pathways,ko00540:Lipopolysaccharide biosynthesis,
contig_122	ko05134:Legionellosis,
contig_71377	ko01100:Metabolic pathways,ko01120:Microbial metabolism in diverse environments,ko01200:Carbon metabolism,ko00630:Glyoxylate and dicarboxylate metabolism,ko00680:Methane metabolism,
contig_1510	ko03010:Ribosome,
contig_3896	ko03015:mRNA surveillance pathway,
contig_16947	ko03040:Spliceosome,
contig_86862	ko01110:Biosynthesis of secondary metabolites,ko00520:Amino sugar and nucleotide sugar metabolism,
contig_7101	ko03010:Ribosome,
contig_101268	ko04146:Peroxisome,
contig_87901	ko04141:Protein processing in endoplasmic reticulum,ko05134:Legionellosis,
contig_82878	ko03010:Ribosome,
contig_17238	ko01100:Metabolic pathways,ko01110:Biosynthesis of secondary metabolites,ko00350:Tyrosine metabolism,ko00950:Isoquinoline alkaloid biosynthesis,
contig_20996	ko01100:Metabolic pathways,ko01110:Biosynthesis of secondary metabolites,ko01230:Biosynthesis of amino acids,ko00330:Arginine and proline metabolism,ko01210:2-Oxocarboxylic acid metabolism,
contig_20656	ko01100:Metabolic pathways,ko00592:alpha-Linolenic acid metabolism,
contig_23408	ko01100:Metabolic pathways,ko01110:Biosynthesis of secondary metabolites,ko00906:Carotenoid biosynthesis,
contig_88920	ko04145:Phagosome,ko04966:Collecting duct acid secretion,ko04540:Gap junction,
contig_3799	ko04111:Cell cycle - yeast,ko03015:mRNA surveillance pathway,ko04113:Meiosis - yeast,ko04114:Oocyte meiosis,ko04151:PI3K-Akt signaling pathway,ko04152:AMPK signaling pathway,ko04530:Tight junction,ko04728:Dopaminergic synapse,ko04261:Adrenergic signaling in cardiomyocytes,ko04390:Hippo signaling pathway,ko00790:Folate biosynthesis,ko04350:TGF-beta signaling pathway,ko04391:Hippo signaling pathway…
contig_97927	ko04146:Peroxisome,
contig_67751	ko03018:RNA degradation,ko00400:Phenylalanine, tyrosine and tryptophan biosynthesis,
contig_1393	ko04120:Ubiquitin mediated proteolysis,ko00790:Folate biosynthesis,ko04630:Jak-STAT signaling pathway,
contig_45789	ko01100:Metabolic pathways,ko00564:Glycerophospholipid metabolism,
contig_27307	ko04144:Endocytosis,ko04961:Endocrine and other factor-regulated calcium reabsorption,ko04962:Vasopressin-regulated water reabsorption,ko04972:Pancreatic secretion,
contig_575	ko01100:Metabolic pathways,ko01120:Microbial metabolism in diverse environments,ko01200:Carbon metabolism,ko00710:Carbon fixation in photosynthetic organisms,
contig_9414	ko01100:Metabolic pathways,ko00510:N-Glycan biosynthesis,ko00513:Various types of N-glycan biosynthesis,
contig_23081	ko04075:Plant hormone signal transduction,
contig_9823	ko01100:Metabolic pathways,ko01110:Biosynthesis of secondary metabolites,ko01120:Microbial metabolism in diverse environments,ko00627:Aminobenzoate degradation,ko00945:Stilbenoid, diarylheptanoid and gingerol biosynthesis,ko00363:Bisphenol degradation,ko00624:Polycyclic aromatic hydrocarbon degradation,ko00903:Limonene and pinene degradation,
contig_41995	ko03420:Nucleotide excision repair,ko03022:Basal transcription factors,
contig_49589	ko04111:Cell cycle - yeast,ko04110:Cell cycle,
contig_47407	ko03440:Homologous recombination,
contig_56341	ko05206:MicroRNAs in cancer,ko02010:ABC transporters,ko04976:Bile secretion,
contig_16448	ko04141:Protein processing in endoplasmic reticulum,
contig_4999	ko04626:Plant-pathogen interaction,
contig_25479	ko04111:Cell cycle - yeast,
contig_429	ko04141:Protein processing in endoplasmic reticulum,
contig_28133	ko05203:Viral carcinogenesis,ko03420:Nucleotide excision repair,ko03022:Basal transcription factors,
contig_84873	ko03013:RNA transport,
contig_3122	ko03010:Ribosome,
contig_17254	ko01100:Metabolic pathways,ko00563:Glycosylphosphatidylinositol(GPI)-anchor biosynthesis,
contig_31161	ko04146:Peroxisome,ko00073:Cutin, suberine and wax biosynthesis,
contig_38254	ko01110:Biosynthesis of secondary metabolites,ko00902:Monoterpenoid biosynthesis,
contig_892	ko01100:Metabolic pathways,ko00190:Oxidative phosphorylation,ko04141:Protein processing in endoplasmic reticulum,ko04120:Ubiquitin mediated proteolysis,
contig_51729	ko01120:Microbial metabolism in diverse environments,ko00627:Aminobenzoate degradation,ko00362:Benzoate degradation,
contig_15566	ko03013:RNA transport,
contig_10045	ko01110:Biosynthesis of secondary metabolites,ko00062:Fatty acid elongation,
contig_8648	ko04626:Plant-pathogen interaction,ko02010:ABC transporters,
contig_14434	ko01110:Biosynthesis of secondary metabolites,ko00900:Terpenoid backbone biosynthesis,
contig_13870	ko03040:Spliceosome,
contig_102103	ko04120:Ubiquitin mediated proteolysis,
contig_3560	ko04141:Protein processing in endoplasmic reticulum,ko04145:Phagosome,ko03060:Protein export,ko00051:Fructose and mannose metabolism,
contig_5164	ko01100:Metabolic pathways,ko00190:Oxidative phosphorylation,ko00195:Photosynthesis,
contig_2253	ko04712:Circadian rhythm - plant,
contig_25843	ko03013:RNA transport,
contig_79637	ko01100:Metabolic pathways,ko00592:alpha-Linolenic acid metabolism,
contig_33001	ko01100:Metabolic pathways,ko00510:N-Glycan biosynthesis,ko00513:Various types of N-glycan biosynthesis,
contig_35721	ko05166:HTLV-I infection,ko05203:Viral carcinogenesis,
contig_23941	ko03420:Nucleotide excision repair,ko03030:DNA replication,ko03460:Fanconi anemia pathway,ko03440:Homologous recombination,ko03430:Mismatch repair,
contig_10704	ko04142:Lysosome,
contig_7551	ko03040:Spliceosome,ko04141:Protein processing in endoplasmic reticulum,ko05169:Epstein-Barr virus infection,ko04144:Endocytosis,ko05164:Influenza A,ko04010:MAPK signaling pathway,ko05134:Legionellosis,ko04915:Estrogen signaling pathway,ko04612:Antigen processing and presentation,ko00760:Nicotinate and nicotinamide metabolism,ko02010:ABC transporters,
contig_3794	ko01100:Metabolic pathways,ko00520:Amino sugar and nucleotide sugar metabolism,ko00500:Starch and sucrose metabolism,ko00051:Fructose and mannose metabolism,
contig_8518	ko01100:Metabolic pathways,ko01110:Biosynthesis of secondary metabolites,ko00860:Porphyrin and chlorophyll metabolism,
contig_702	ko01100:Metabolic pathways,ko00190:Oxidative phosphorylation,ko04141:Protein processing in endoplasmic reticulum,ko04120:Ubiquitin mediated proteolysis,ko04932:Non-alcoholic fatty liver disease (NAFLD),
contig_41276	ko04144:Endocytosis,ko04666:Fc gamma R-mediated phagocytosis,ko04014:Ras signaling pathway,
contig_16490	ko04075:Plant hormone signal transduction,
contig_4929	ko03040:Spliceosome,
contig_7640	ko01100:Metabolic pathways,ko01110:Biosynthesis of secondary metabolites,ko01120:Microbial metabolism in diverse environments,ko01230:Biosynthesis of amino acids,ko01200:Carbon metabolism,ko00710:Carbon fixation in photosynthetic organisms,ko00030:Pentose phosphate pathway,
contig_8908	ko04075:Plant hormone signal transduction,
contig_27371	ko01110:Biosynthesis of secondary metabolites,ko00905:Brassinosteroid biosynthesis,
contig_32666	ko01100:Metabolic pathways,ko00230:Purine metabolism,ko04141:Protein processing in endoplasmic reticulum,ko00240:Pyrimidine metabolism,ko05169:Epstein-Barr virus infection,ko05168:Herpes simplex infection,ko03020:RNA polymerase,
contig_10227	ko04120:Ubiquitin mediated proteolysis,
contig_11118	ko03015:mRNA surveillance pathway,
contig_57929	ko01100:Metabolic pathways,ko01110:Biosynthesis of secondary metabolites,ko01120:Microbial metabolism in diverse environments,ko00627:Aminobenzoate degradation,ko00945:Stilbenoid, diarylheptanoid and gingerol biosynthesis,ko00363:Bisphenol degradation,ko00624:Polycyclic aromatic hydrocarbon degradation,ko00903:Limonene and pinene degradation,
contig_7010	ko01100:Metabolic pathways,ko00230:Purine metabolism,
contig_62743	ko05206:MicroRNAs in cancer,ko02010:ABC transporters,ko04976:Bile secretion,
contig_11041	ko04145:Phagosome,ko04966:Collecting duct acid secretion,ko04540:Gap junction,
contig_17684	ko01100:Metabolic pathways,ko01110:Biosynthesis of secondary metabolites,ko00520:Amino sugar and nucleotide sugar metabolism,ko00051:Fructose and mannose metabolism,
contig_9049	ko01100:Metabolic pathways,ko00270:Cysteine and methionine metabolism,ko05206:MicroRNAs in cancer,
contig_71176	ko04068:FoxO signaling pathway,ko04140:Regulation of autophagy,ko04727:GABAergic synapse,
contig_3732	ko04141:Protein processing in endoplasmic reticulum,ko04120:Ubiquitin mediated proteolysis,
contig_49052	ko01110:Biosynthesis of secondary metabolites,ko04146:Peroxisome,ko00630:Glyoxylate and dicarboxylate metabolism,ko04068:FoxO signaling pathway,ko00380:Tryptophan metabolism,ko04062:Chemokine signaling pathway,
contig_93119	ko04622:RIG-I-like receptor signaling pathway,
contig_42099	ko04146:Peroxisome,
contig_77827	ko04120:Ubiquitin mediated proteolysis,
contig_10884	ko04130:SNARE interactions in vesicular transport,
contig_95519	ko03050:Proteasome,
contig_66723	ko01100:Metabolic pathways,ko01110:Biosynthesis of secondary metabolites,ko00230:Purine metabolism,
contig_53450	ko03010:Ribosome,
contig_142	ko01100:Metabolic pathways,ko00195:Photosynthesis,
contig_4187	ko04146:Peroxisome,
contig_21379	ko03013:RNA transport,
contig_22514	ko03013:RNA transport,
contig_20333	ko00040:Pentose and glucuronate interconversions,
contig_17316	ko01100:Metabolic pathways,ko01110:Biosynthesis of secondary metabolites,ko01120:Microbial metabolism in diverse environments,ko01200:Carbon metabolism,ko00030:Pentose phosphate pathway,ko00480:Glutathione metabolism,
contig_92887	ko04712:Circadian rhythm - plant,
contig_15943	ko03460:Fanconi anemia pathway,
contig_10484	ko04075:Plant hormone signal transduction,
contig_22296	ko05206:MicroRNAs in cancer,
contig_20593	ko01100:Metabolic pathways,ko01110:Biosynthesis of secondary metabolites,ko00520:Amino sugar and nucleotide sugar metabolism,ko00500:Starch and sucrose metabolism,
contig_9529	ko04144:Endocytosis,
contig_22914	ko00905:Brassinosteroid biosynthesis,
contig_2920	ko01100:Metabolic pathways,ko01110:Biosynthesis of secondary metabolites,ko01120:Microbial metabolism in diverse environments,ko00020:Citrate cycle (TCA cycle),ko00720:Carbon fixation pathways in prokaryotes,
contig_32812	ko04626:Plant-pathogen interaction,
contig_9604	ko04068:FoxO signaling pathway,ko04140:Regulation of autophagy,ko04727:GABAergic synapse,
contig_5424	ko00900:Terpenoid backbone biosynthesis,
contig_4345	ko03018:RNA degradation,ko00400:Phenylalanine, tyrosine and tryptophan biosynthesis,
contig_45080	ko00073:Cutin, suberine and wax biosynthesis,
contig_4760	ko00970:Aminoacyl-tRNA biosynthesis,
contig_18022	ko04062:Chemokine signaling pathway,
contig_16015	ko03050:Proteasome,
contig_58444	ko04142:Lysosome,
contig_59594	ko01100:Metabolic pathways,ko01110:Biosynthesis of secondary metabolites,ko00250:Alanine, aspartate and glutamate metabolism,ko00410:beta-Alanine metabolism,ko00650:Butanoate metabolism,ko04727:GABAergic synapse,ko00430:Taurine and hypotaurine metabolism,ko04744:Phototransduction,
contig_20181	ko01100:Metabolic pathways,ko01110:Biosynthesis of secondary metabolites,ko00310:Lysine degradation,
contig_8560	ko01100:Metabolic pathways,ko01110:Biosynthesis of secondary metabolites,ko01120:Microbial metabolism in diverse environments,ko01230:Biosynthesis of amino acids,ko00260:Glycine, serine and threonine metabolism,ko00270:Cysteine and methionine metabolism,ko00300:Lysine biosynthesis,
contig_20389	ko01100:Metabolic pathways,ko01110:Biosynthesis of secondary metabolites,ko01230:Biosynthesis of amino acids,ko00300:Lysine biosynthesis,
contig_24560	ko03060:Protein export,
contig_44143	ko03013:RNA transport,
contig_60726	ko05166:HTLV-I infection,
contig_9757	ko01100:Metabolic pathways,ko01110:Biosynthesis of secondary metabolites,ko01120:Microbial metabolism in diverse environments,ko01230:Biosynthesis of amino acids,ko01200:Carbon metabolism,ko04120:Ubiquitin mediated proteolysis,ko00010:Glycolysis / Gluconeogenesis,ko00710:Carbon fixation in photosynthetic organisms,ko04066:HIF-1 signaling pathway,
contig_91364	ko01100:Metabolic pathways,ko01110:Biosynthesis of secondary metabolites,ko01230:Biosynthesis of amino acids,ko00400:Phenylalanine, tyrosine and tryptophan biosynthesis,
contig_43818	ko00052:Galactose metabolism,
contig_22944	ko04075:Plant hormone signal transduction,
contig_20750	ko04075:Plant hormone signal transduction,
contig_24388	ko03420:Nucleotide excision repair,ko03030:DNA replication,ko03410:Base excision repair,ko03430:Mismatch repair,
contig_42	ko03010:Ribosome,
contig_70128	ko04912:GnRH signaling pathway,ko04917:Prolactin signaling pathway,ko04080:Neuroactive ligand-receptor interaction,ko04913:Ovarian steroidogenesis,
contig_10351	ko04075:Plant hormone signal transduction,
contig_1632	ko03010:Ribosome,
contig_8198	ko01100:Metabolic pathways,ko04146:Peroxisome,ko01212:Fatty acid metabolism,ko00061:Fatty acid biosynthesis,ko00071:Fatty acid degradation,ko03320:PPAR signaling pathway,ko04920:Adipocytokine signaling pathway,
contig_4383	ko01100:Metabolic pathways,ko01110:Biosynthesis of secondary metabolites,ko01120:Microbial metabolism in diverse environments,ko01230:Biosynthesis of amino acids,ko01200:Carbon metabolism,ko01210:2-Oxocarboxylic acid metabolism,ko00020:Citrate cycle (TCA cycle),ko00630:Glyoxylate and dicarboxylate metabolism,
contig_9793	ko04075:Plant hormone signal transduction,
contig_12141	ko01100:Metabolic pathways,ko01110:Biosynthesis of secondary metabolites,ko01230:Biosynthesis of amino acids,ko00400:Phenylalanine, tyrosine and tryptophan biosynthesis,
contig_11397	ko00330:Arginine and proline metabolism,ko00410:beta-Alanine metabolism,
contig_28680	ko04111:Cell cycle - yeast,ko04110:Cell cycle,ko05166:HTLV-I infection,ko04113:Meiosis - yeast,ko04114:Oocyte meiosis,ko04914:Progesterone-mediated oocyte maturation,
First_Contig1090	ko03010:Ribosome,
contig_20130	ko04112:Cell cycle - Caulobacter,
contig_30035	ko04722:Neurotrophin signaling pathway,ko04962:Vasopressin-regulated water reabsorption,
contig_68500	ko03420:Nucleotide excision repair,ko03030:DNA replication,ko03460:Fanconi anemia pathway,ko03440:Homologous recombination,ko03430:Mismatch repair,
contig_24148	ko01100:Metabolic pathways,ko01110:Biosynthesis of secondary metabolites,ko01230:Biosynthesis of amino acids,ko00330:Arginine and proline metabolism,ko05204:Chemical carcinogenesis,
contig_13761	ko03040:Spliceosome,
contig_8619	ko00400:Phenylalanine, tyrosine and tryptophan biosynthesis,ko04612:Antigen processing and presentation,
contig_64515	ko04626:Plant-pathogen interaction,
contig_25621	ko04141:Protein processing in endoplasmic reticulum,
contig_40356	ko03010:Ribosome,
contig_6313	ko01100:Metabolic pathways,ko01110:Biosynthesis of secondary metabolites,ko00860:Porphyrin and chlorophyll metabolism,
contig_76421	ko04075:Plant hormone signal transduction,
contig_5064	ko03010:Ribosome,
contig_28627	ko01100:Metabolic pathways,ko01110:Biosynthesis of secondary metabolites,ko00270:Cysteine and methionine metabolism,
contig_24708	ko03018:RNA degradation,
contig_15149	ko01100:Metabolic pathways,ko00760:Nicotinate and nicotinamide metabolism,
contig_95662	ko01100:Metabolic pathways,ko01110:Biosynthesis of secondary metabolites,ko01120:Microbial metabolism in diverse environments,ko00020:Citrate cycle (TCA cycle),ko00720:Carbon fixation pathways in prokaryotes,
contig_92458	ko01100:Metabolic pathways,ko01110:Biosynthesis of secondary metabolites,ko01120:Microbial metabolism in diverse environments,ko01200:Carbon metabolism,ko00020:Citrate cycle (TCA cycle),ko00310:Lysine degradation,
contig_216	ko03320:PPAR signaling pathway,
contig_64353	ko04120:Ubiquitin mediated proteolysis,ko05166:HTLV-I infection,ko04114:Oocyte meiosis,ko00400:Phenylalanine, tyrosine and tryptophan biosynthesis,ko04310:Wnt signaling pathway,ko04921:Oxytocin signaling pathway,ko04010:MAPK signaling pathway,ko04022:cGMP-PKG signaling pathway,ko04020:Calcium signaling pathway,ko04724:Glutamatergic synapse,ko04062:Chemokine signaling pathway,ko04720:Long-term pot…
contig_31643	ko01100:Metabolic pathways,ko01110:Biosynthesis of secondary metabolites,ko00500:Starch and sucrose metabolism,ko00940:Phenylpropanoid biosynthesis,ko00460:Cyanoamino acid metabolism,
contig_72942	ko04141:Protein processing in endoplasmic reticulum,ko05134:Legionellosis,
contig_3992	ko01100:Metabolic pathways,ko01110:Biosynthesis of secondary metabolites,ko00500:Starch and sucrose metabolism,ko00940:Phenylpropanoid biosynthesis,ko00460:Cyanoamino acid metabolism,
contig_6298	ko05203:Viral carcinogenesis,ko05161:Hepatitis B,ko04622:RIG-I-like receptor signaling pathway,
contig_32181	ko03010:Ribosome,ko04151:PI3K-Akt signaling pathway,ko04910:Insulin signaling pathway,ko04066:HIF-1 signaling pathway,ko05205:Proteoglycans in cancer,ko04150:mTOR signaling pathway,
contig_10861	ko00240:Pyrimidine metabolism,ko00450:Selenocompound metabolism,
contig_94837	ko04141:Protein processing in endoplasmic reticulum,ko05169:Epstein-Barr virus infection,ko04110:Cell cycle,ko05166:HTLV-I infection,ko05203:Viral carcinogenesis,ko00250:Alanine, aspartate and glutamate metabolism,ko05168:Herpes simplex infection,ko00400:Phenylalanine, tyrosine and tryptophan biosynthesis,ko05164:Influenza A,ko04310:Wnt signaling pathway,ko04068:FoxO signaling pathway,ko04919:Thy…
contig_25853	ko05206:MicroRNAs in cancer,ko02010:ABC transporters,ko04976:Bile secretion,
contig_19111	ko04120:Ubiquitin mediated proteolysis,ko04111:Cell cycle - yeast,ko04110:Cell cycle,ko05166:HTLV-I infection,ko04113:Meiosis - yeast,ko04114:Oocyte meiosis,ko04914:Progesterone-mediated oocyte maturation,
contig_49913	ko04141:Protein processing in endoplasmic reticulum,
contig_22976	ko01100:Metabolic pathways,ko01120:Microbial metabolism in diverse environments,ko00350:Tyrosine metabolism,ko00643:Styrene degradation,
contig_6836	ko03015:mRNA surveillance pathway,
contig_14830	ko01100:Metabolic pathways,ko01110:Biosynthesis of secondary metabolites,ko00860:Porphyrin and chlorophyll metabolism,
contig_15278	ko01100:Metabolic pathways,ko00760:Nicotinate and nicotinamide metabolism,
contig_34095	ko01100:Metabolic pathways,ko00190:Oxidative phosphorylation,ko04120:Ubiquitin mediated proteolysis,
contig_19351	ko03010:Ribosome,
contig_12925	ko01100:Metabolic pathways,ko00562:Inositol phosphate metabolism,ko04070:Phosphatidylinositol signaling system,
contig_64631	ko03010:Ribosome,
contig_68777	ko01110:Biosynthesis of secondary metabolites,ko00520:Amino sugar and nucleotide sugar metabolism,
contig_959	ko05206:MicroRNAs in cancer,ko02010:ABC transporters,ko04976:Bile secretion,
contig_27023	ko04146:Peroxisome,
contig_40725	ko01100:Metabolic pathways,ko01212:Fatty acid metabolism,ko00061:Fatty acid biosynthesis,ko01040:Biosynthesis of unsaturated fatty acids,ko00780:Biotin metabolism,
contig_418	ko04141:Protein processing in endoplasmic reticulum,ko04626:Plant-pathogen interaction,ko04151:PI3K-Akt signaling pathway,ko00250:Alanine, aspartate and glutamate metabolism,ko04914:Progesterone-mediated oocyte maturation,ko00790:Folate biosynthesis,ko04915:Estrogen signaling pathway,ko04612:Antigen processing and presentation,ko04621:NOD-like receptor signaling pathway,
contig_25364	ko01100:Metabolic pathways,ko01110:Biosynthesis of secondary metabolites,ko00360:Phenylalanine metabolism,ko00940:Phenylpropanoid biosynthesis,
contig_8730	ko03460:Fanconi anemia pathway,ko00250:Alanine, aspartate and glutamate metabolism,ko03430:Mismatch repair,ko00960:Tropane, piperidine and pyridine alkaloid biosynthesis,ko00362:Benzoate degradation,
contig_33427	ko01100:Metabolic pathways,ko01110:Biosynthesis of secondary metabolites,ko01120:Microbial metabolism in diverse environments,ko01200:Carbon metabolism,ko00620:Pyruvate metabolism,ko00010:Glycolysis / Gluconeogenesis,ko00020:Citrate cycle (TCA cycle),ko04066:HIF-1 signaling pathway,
contig_7456	ko04712:Circadian rhythm - plant,
contig_24958	ko04075:Plant hormone signal transduction,
contig_13897	ko00970:Aminoacyl-tRNA biosynthesis,
contig_12720	ko03018:RNA degradation,
contig_26384	ko01100:Metabolic pathways,ko00500:Starch and sucrose metabolism,
contig_98777	ko01100:Metabolic pathways,ko01110:Biosynthesis of secondary metabolites,ko01230:Biosynthesis of amino acids,ko00400:Phenylalanine, tyrosine and tryptophan biosynthesis,
contig_24874	ko01100:Metabolic pathways,ko01110:Biosynthesis of secondary metabolites,ko00770:Pantothenate and CoA biosynthesis,
contig_5201	ko04146:Peroxisome,
contig_13297	ko01100:Metabolic pathways,ko00230:Purine metabolism,ko04141:Protein processing in endoplasmic reticulum,ko00240:Pyrimidine metabolism,ko05169:Epstein-Barr virus infection,ko03020:RNA polymerase,
contig_3927	ko04140:Regulation of autophagy,
contig_26279	ko04712:Circadian rhythm - plant,
contig_5208	ko03010:Ribosome,
contig_4238	ko01100:Metabolic pathways,ko00520:Amino sugar and nucleotide sugar metabolism,ko00051:Fructose and mannose metabolism,
contig_42617	ko01100:Metabolic pathways,ko01110:Biosynthesis of secondary metabolites,ko00941:Flavonoid biosynthesis,
contig_37343	ko01100:Metabolic pathways,ko01212:Fatty acid metabolism,ko00061:Fatty acid biosynthesis,
contig_14720	ko03040:Spliceosome,
contig_9321	ko01100:Metabolic pathways,ko00750:Vitamin B6 metabolism,
contig_86962	ko04810:Regulation of actin cytoskeleton,ko04530:Tight junction,ko04510:Focal adhesion,ko04611:Platelet activation,ko04670:Leukocyte transendothelial migration,
contig_23516	ko01100:Metabolic pathways,ko00520:Amino sugar and nucleotide sugar metabolism,ko00500:Starch and sucrose metabolism,
contig_89191	ko04260:Cardiac muscle contraction,ko05206:MicroRNAs in cancer,ko04261:Adrenergic signaling in cardiomyocytes,ko03450:Non-homologous end-joining,ko04520:Adherens junction,
contig_12464	ko01100:Metabolic pathways,ko00500:Starch and sucrose metabolism,ko00040:Pentose and glucuronate interconversions,
contig_15025	ko01100:Metabolic pathways,ko01110:Biosynthesis of secondary metabolites,ko01230:Biosynthesis of amino acids,ko00400:Phenylalanine, tyrosine and tryptophan biosynthesis,
contig_31890	ko03040:Spliceosome,
contig_3941	ko04141:Protein processing in endoplasmic reticulum,ko04919:Thyroid hormone signaling pathway,ko05202:Transcriptional misregulation in cancer,
contig_78908	ko03018:RNA degradation,ko00400:Phenylalanine, tyrosine and tryptophan biosynthesis,
contig_95160	ko04075:Plant hormone signal transduction,
contig_9140	ko03015:mRNA surveillance pathway,
contig_94196	ko05203:Viral carcinogenesis,ko05034:Alcoholism,ko04710:Circadian rhythm,
contig_101147	ko03040:Spliceosome,
contig_25184	ko01100:Metabolic pathways,ko01110:Biosynthesis of secondary metabolites,ko01120:Microbial metabolism in diverse environments,ko01200:Carbon metabolism,ko00030:Pentose phosphate pathway,
contig_83904	ko03010:Ribosome,
contig_24503	ko01100:Metabolic pathways,ko01110:Biosynthesis of secondary metabolites,ko01120:Microbial metabolism in diverse environments,ko00627:Aminobenzoate degradation,ko00945:Stilbenoid, diarylheptanoid and gingerol biosynthesis,ko00363:Bisphenol degradation,ko00624:Polycyclic aromatic hydrocarbon degradation,ko00903:Limonene and pinene degradation,
contig_29725	ko00073:Cutin, suberine and wax biosynthesis,
contig_24040	ko01100:Metabolic pathways,ko01110:Biosynthesis of secondary metabolites,ko00500:Starch and sucrose metabolism,ko00940:Phenylpropanoid biosynthesis,ko00460:Cyanoamino acid metabolism,
contig_36554	ko04144:Endocytosis,ko04961:Endocrine and other factor-regulated calcium reabsorption,ko04962:Vasopressin-regulated water reabsorption,ko04972:Pancreatic secretion,
contig_52879	ko04120:Ubiquitin mediated proteolysis,ko04114:Oocyte meiosis,ko04626:Plant-pathogen interaction,ko00400:Phenylalanine, tyrosine and tryptophan biosynthesis,ko04910:Insulin signaling pathway,ko05034:Alcoholism,ko04728:Dopaminergic synapse,ko04921:Oxytocin signaling pathway,ko04070:Phosphatidylinositol signaling system,ko04261:Adrenergic signaling in cardiomyocytes,ko04722:Neurotrophin signaling p…
contig_74864	ko01100:Metabolic pathways,ko01110:Biosynthesis of secondary metabolites,ko01230:Biosynthesis of amino acids,ko00270:Cysteine and methionine metabolism,
contig_41523	ko01100:Metabolic pathways,ko01110:Biosynthesis of secondary metabolites,ko01120:Microbial metabolism in diverse environments,ko01230:Biosynthesis of amino acids,ko00250:Alanine, aspartate and glutamate metabolism,ko00910:Nitrogen metabolism,
contig_99569	ko01100:Metabolic pathways,ko01212:Fatty acid metabolism,ko00061:Fatty acid biosynthesis,
contig_91911	ko00511:Other glycan degradation,
contig_6944	ko03015:mRNA surveillance pathway,
contig_40176	ko01100:Metabolic pathways,ko01110:Biosynthesis of secondary metabolites,ko00905:Brassinosteroid biosynthesis,
contig_2650	ko04075:Plant hormone signal transduction,ko04626:Plant-pathogen interaction,
contig_39418	ko05169:Epstein-Barr virus infection,ko03050:Proteasome,
contig_22585	ko04075:Plant hormone signal transduction,
First_Contig1324	ko03010:Ribosome,
contig_21555	ko05206:MicroRNAs in cancer,ko02010:ABC transporters,ko04976:Bile secretion,
contig_6550	ko03018:RNA degradation,
contig_40702	ko01100:Metabolic pathways,ko01110:Biosynthesis of secondary metabolites,ko00906:Carotenoid biosynthesis,
contig_17581	ko04142:Lysosome,
contig_50383	ko04146:Peroxisome,ko00073:Cutin, suberine and wax biosynthesis,
contig_12528	ko04110:Cell cycle,ko04914:Progesterone-mediated oocyte maturation,ko04068:FoxO signaling pathway,ko04115:p53 signaling pathway,
contig_2653	ko01100:Metabolic pathways,ko00564:Glycerophospholipid metabolism,
contig_8303	ko04152:AMPK signaling pathway,ko05034:Alcoholism,ko04921:Oxytocin signaling pathway,ko04920:Adipocytokine signaling pathway,
contig_767	ko01100:Metabolic pathways,ko00500:Starch and sucrose metabolism,
contig_13948	ko04115:p53 signaling pathway,
contig_18836	ko01100:Metabolic pathways,ko01110:Biosynthesis of secondary metabolites,ko01120:Microbial metabolism in diverse environments,ko01230:Biosynthesis of amino acids,ko01200:Carbon metabolism,ko00230:Purine metabolism,ko00030:Pentose phosphate pathway,
contig_7742	ko01100:Metabolic pathways,ko00564:Glycerophospholipid metabolism,
contig_58764	ko00592:alpha-Linolenic acid metabolism,
contig_86224	ko01100:Metabolic pathways,ko00561:Glycerolipid metabolism,
contig_438	ko01100:Metabolic pathways,ko01120:Microbial metabolism in diverse environments,ko01200:Carbon metabolism,ko00710:Carbon fixation in photosynthetic organisms,
contig_76300	ko03010:Ribosome,
contig_94931	ko01100:Metabolic pathways,ko00190:Oxidative phosphorylation,
contig_31176	ko01100:Metabolic pathways,ko00510:N-Glycan biosynthesis,
contig_67938	ko04113:Meiosis - yeast,
contig_8639	ko01100:Metabolic pathways,ko01110:Biosynthesis of secondary metabolites,ko00360:Phenylalanine metabolism,ko00940:Phenylpropanoid biosynthesis,
contig_33591	ko01100:Metabolic pathways,ko01110:Biosynthesis of secondary metabolites,ko00360:Phenylalanine metabolism,ko00940:Phenylpropanoid biosynthesis,
contig_27755	ko04145:Phagosome,ko04966:Collecting duct acid secretion,ko04540:Gap junction,
contig_11152	ko05134:Legionellosis,
contig_42569	ko04075:Plant hormone signal transduction,ko04626:Plant-pathogen interaction,
contig_97640	ko01100:Metabolic pathways,ko01110:Biosynthesis of secondary metabolites,ko00250:Alanine, aspartate and glutamate metabolism,ko00410:beta-Alanine metabolism,ko00650:Butanoate metabolism,ko04727:GABAergic synapse,ko00430:Taurine and hypotaurine metabolism,ko04744:Phototransduction,
contig_887	ko01100:Metabolic pathways,ko01110:Biosynthesis of secondary metabolites,ko00190:Oxidative phosphorylation,ko00860:Porphyrin and chlorophyll metabolism,ko02020:Two-component system,
contig_2343	ko01100:Metabolic pathways,ko01110:Biosynthesis of secondary metabolites,ko00900:Terpenoid backbone biosynthesis,
contig_52492	ko01100:Metabolic pathways,ko00564:Glycerophospholipid metabolism,ko00561:Glycerolipid metabolism,
contig_13046	ko05168:Herpes simplex infection,
contig_14857	ko01100:Metabolic pathways,ko01110:Biosynthesis of secondary metabolites,ko00520:Amino sugar and nucleotide sugar metabolism,ko00051:Fructose and mannose metabolism,
contig_21719	ko01100:Metabolic pathways,ko00330:Arginine and proline metabolism,ko00270:Cysteine and methionine metabolism,ko00410:beta-Alanine metabolism,ko00480:Glutathione metabolism,
contig_20269	ko01100:Metabolic pathways,ko01110:Biosynthesis of secondary metabolites,ko00904:Diterpenoid biosynthesis,
contig_25	ko00860:Porphyrin and chlorophyll metabolism,ko04978:Mineral absorption,
contig_40822	ko01100:Metabolic pathways,ko01110:Biosynthesis of secondary metabolites,ko00260:Glycine, serine and threonine metabolism,ko00350:Tyrosine metabolism,ko00360:Phenylalanine metabolism,ko00410:beta-Alanine metabolism,ko00960:Tropane, piperidine and pyridine alkaloid biosynthesis,ko00950:Isoquinoline alkaloid biosynthesis,
contig_3840	ko03010:Ribosome,
contig_20639	ko01100:Metabolic pathways,ko01120:Microbial metabolism in diverse environments,ko00350:Tyrosine metabolism,ko00643:Styrene degradation,
contig_9535	ko01100:Metabolic pathways,ko00500:Starch and sucrose metabolism,
contig_15849	ko01100:Metabolic pathways,ko00561:Glycerolipid metabolism,ko00051:Fructose and mannose metabolism,ko00052:Galactose metabolism,ko00040:Pentose and glucuronate interconversions,
contig_2220	ko04075:Plant hormone signal transduction,
First_Contig877	ko01100:Metabolic pathways,ko00190:Oxidative phosphorylation,ko04145:Phagosome,ko04721:Synaptic vesicle cycle,ko00051:Fructose and mannose metabolism,ko04623:Cytosolic DNA-sensing pathway,ko00592:alpha-Linolenic acid metabolism,ko04966:Collecting duct acid secretion,
contig_74332	ko01100:Metabolic pathways,ko01120:Microbial metabolism in diverse environments,ko00230:Purine metabolism,ko00920:Sulfur metabolism,
contig_78517	ko01100:Metabolic pathways,ko00270:Cysteine and methionine metabolism,
contig_70926	ko01100:Metabolic pathways,ko01110:Biosynthesis of secondary metabolites,ko00860:Porphyrin and chlorophyll metabolism,
contig_15179	ko01100:Metabolic pathways,ko01110:Biosynthesis of secondary metabolites,ko00460:Cyanoamino acid metabolism,
contig_54768	ko00073:Cutin, suberine and wax biosynthesis,
contig_25819	ko01100:Metabolic pathways,ko01110:Biosynthesis of secondary metabolites,ko00904:Diterpenoid biosynthesis,
contig_36178	ko04962:Vasopressin-regulated water reabsorption,
contig_3147	ko01100:Metabolic pathways,ko01212:Fatty acid metabolism,ko00061:Fatty acid biosynthesis,ko00780:Biotin metabolism,
contig_16287	ko00900:Terpenoid backbone biosynthesis,
contig_70703	ko03410:Base excision repair,
contig_3327	ko01100:Metabolic pathways,ko01110:Biosynthesis of secondary metabolites,ko00940:Phenylpropanoid biosynthesis,
contig_9940	ko03060:Protein export,ko03070:Bacterial secretion system,
contig_2795	ko04075:Plant hormone signal transduction,ko04626:Plant-pathogen interaction,
contig_34235	ko01100:Metabolic pathways,ko00980:Metabolism of xenobiotics by cytochrome P450,ko00830:Retinol metabolism,ko00982:Drug metabolism - cytochrome P450,ko05204:Chemical carcinogenesis,ko00140:Steroid hormone biosynthesis,
contig_2942	ko00970:Aminoacyl-tRNA biosynthesis,
contig_4277	ko04144:Endocytosis,ko04961:Endocrine and other factor-regulated calcium reabsorption,ko04962:Vasopressin-regulated water reabsorption,ko04972:Pancreatic secretion,
contig_86535	ko01100:Metabolic pathways,ko01110:Biosynthesis of secondary metabolites,ko01120:Microbial metabolism in diverse environments,ko01200:Carbon metabolism,ko00620:Pyruvate metabolism,ko00010:Glycolysis / Gluconeogenesis,ko00680:Methane metabolism,ko00720:Carbon fixation pathways in prokaryotes,ko00640:Propanoate metabolism,
contig_80832	ko04075:Plant hormone signal transduction,
contig_40853	ko01100:Metabolic pathways,ko01110:Biosynthesis of secondary metabolites,ko00941:Flavonoid biosynthesis,
contig_22073	ko03010:Ribosome,
contig_5571	ko01110:Biosynthesis of secondary metabolites,ko00902:Monoterpenoid biosynthesis,
contig_21953	ko01100:Metabolic pathways,ko01212:Fatty acid metabolism,ko00061:Fatty acid biosynthesis,ko00780:Biotin metabolism,
contig_33281	ko04145:Phagosome,ko05164:Influenza A,ko00051:Fructose and mannose metabolism,ko04810:Regulation of actin cytoskeleton,ko04530:Tight junction,ko04919:Thyroid hormone signaling pathway,ko04921:Oxytocin signaling pathway,ko05205:Proteoglycans in cancer,ko04140:Regulation of autophagy,ko04390:Hippo signaling pathway,ko04510:Focal adhesion,ko04022:cGMP-PKG signaling pathway,ko04015:Rap1 signaling pat…
contig_11848	ko04626:Plant-pathogen interaction,
contig_2677	ko04974:Protein digestion and absorption,
contig_69009	ko04141:Protein processing in endoplasmic reticulum,
contig_65202	ko04141:Protein processing in endoplasmic reticulum,ko04120:Ubiquitin mediated proteolysis,ko04111:Cell cycle - yeast,ko04110:Cell cycle,ko04114:Oocyte meiosis,ko05168:Herpes simplex infection,ko04310:Wnt signaling pathway,ko04350:TGF-beta signaling pathway,ko04710:Circadian rhythm,
contig_48630	ko01100:Metabolic pathways,ko01110:Biosynthesis of secondary metabolites,ko01212:Fatty acid metabolism,ko01040:Biosynthesis of unsaturated fatty acids,ko00062:Fatty acid elongation,
contig_15315	ko01100:Metabolic pathways,ko00510:N-Glycan biosynthesis,ko00513:Various types of N-glycan biosynthesis,
contig_537	ko01100:Metabolic pathways,ko01212:Fatty acid metabolism,ko00620:Pyruvate metabolism,ko04152:AMPK signaling pathway,ko04910:Insulin signaling pathway,ko00640:Propanoate metabolism,ko00061:Fatty acid biosynthesis,ko00254:Aflatoxin biosynthesis,
contig_6001	ko01100:Metabolic pathways,ko00562:Inositol phosphate metabolism,ko04070:Phosphatidylinositol signaling system,
contig_15550	ko01100:Metabolic pathways,ko04146:Peroxisome,ko01212:Fatty acid metabolism,ko00071:Fatty acid degradation,ko01040:Biosynthesis of unsaturated fatty acids,ko00592:alpha-Linolenic acid metabolism,ko04024:cAMP signaling pathway,ko03320:PPAR signaling pathway,
contig_387	ko00910:Nitrogen metabolism,
contig_23413	ko01100:Metabolic pathways,ko00564:Glycerophospholipid metabolism,ko00561:Glycerolipid metabolism,
contig_82363	ko01212:Fatty acid metabolism,ko04152:AMPK signaling pathway,ko01040:Biosynthesis of unsaturated fatty acids,ko03320:PPAR signaling pathway,
contig_15379	ko01100:Metabolic pathways,ko01212:Fatty acid metabolism,ko00061:Fatty acid biosynthesis,ko00780:Biotin metabolism,
contig_2458	ko03015:mRNA surveillance pathway,
contig_81384	ko01100:Metabolic pathways,ko00190:Oxidative phosphorylation,ko04141:Protein processing in endoplasmic reticulum,ko04120:Ubiquitin mediated proteolysis,ko04932:Non-alcoholic fatty liver disease (NAFLD),ko04260:Cardiac muscle contraction,
contig_82585	ko01100:Metabolic pathways,ko01110:Biosynthesis of secondary metabolites,ko01230:Biosynthesis of amino acids,ko01210:2-Oxocarboxylic acid metabolism,ko00770:Pantothenate and CoA biosynthesis,ko00290:Valine, leucine and isoleucine biosynthesis,
contig_15455	ko04120:Ubiquitin mediated proteolysis,ko04111:Cell cycle - yeast,ko04110:Cell cycle,ko05166:HTLV-I infection,ko04113:Meiosis - yeast,ko04114:Oocyte meiosis,ko04914:Progesterone-mediated oocyte maturation,
contig_997	ko03010:Ribosome,
contig_4632	ko01100:Metabolic pathways,ko01110:Biosynthesis of secondary metabolites,ko01230:Biosynthesis of amino acids,ko00330:Arginine and proline metabolism,ko01210:2-Oxocarboxylic acid metabolism,
contig_44133	ko03018:RNA degradation,
contig_11190	ko03010:Ribosome,
contig_13637	ko01100:Metabolic pathways,ko01110:Biosynthesis of secondary metabolites,ko01120:Microbial metabolism in diverse environments,ko01200:Carbon metabolism,ko00620:Pyruvate metabolism,ko00010:Glycolysis / Gluconeogenesis,ko00020:Citrate cycle (TCA cycle),ko04066:HIF-1 signaling pathway,
First_Contig1113	ko00330:Arginine and proline metabolism,ko00410:beta-Alanine metabolism,
contig_13216	ko05203:Viral carcinogenesis,ko05034:Alcoholism,ko04710:Circadian rhythm,
contig_13938	ko01100:Metabolic pathways,ko00600:Sphingolipid metabolism,
contig_15369	ko00480:Glutathione metabolism,ko00980:Metabolism of xenobiotics by cytochrome P450,ko00982:Drug metabolism - cytochrome P450,ko05204:Chemical carcinogenesis,
contig_68747	ko01100:Metabolic pathways,ko01110:Biosynthesis of secondary metabolites,ko00520:Amino sugar and nucleotide sugar metabolism,ko00051:Fructose and mannose metabolism,
contig_71678	ko04144:Endocytosis,ko00051:Fructose and mannose metabolism,ko05134:Legionellosis,
contig_4417	ko03010:Ribosome,
contig_16797	ko01100:Metabolic pathways,ko01110:Biosynthesis of secondary metabolites,ko00360:Phenylalanine metabolism,ko00940:Phenylpropanoid biosynthesis,ko00130:Ubiquinone and other terpenoid-quinone biosynthesis,
contig_24414	ko03060:Protein export,
contig_7607	ko03013:RNA transport,
contig_7898	ko01100:Metabolic pathways,ko01110:Biosynthesis of secondary metabolites,ko01120:Microbial metabolism in diverse environments,ko00010:Glycolysis / Gluconeogenesis,ko00052:Galactose metabolism,
contig_3030	ko04141:Protein processing in endoplasmic reticulum,
contig_60147	ko04310:Wnt signaling pathway,
contig_1409	ko04120:Ubiquitin mediated proteolysis,ko05203:Viral carcinogenesis,ko04114:Oocyte meiosis,ko04151:PI3K-Akt signaling pathway,ko00250:Alanine, aspartate and glutamate metabolism,ko00400:Phenylalanine, tyrosine and tryptophan biosynthesis,ko04914:Progesterone-mediated oocyte maturation,ko04910:Insulin signaling pathway,ko05164:Influenza A,ko04068:FoxO signaling pathway,ko04810:Regulation of actin …
contig_1647	ko03010:Ribosome,
contig_29317	ko01100:Metabolic pathways,ko01110:Biosynthesis of secondary metabolites,ko00940:Phenylpropanoid biosynthesis,
contig_17739	ko04750:Inflammatory mediator regulation of TRP channels,
contig_13476	ko04146:Peroxisome,
contig_2483	ko04120:Ubiquitin mediated proteolysis,ko04114:Oocyte meiosis,ko04626:Plant-pathogen interaction,ko00400:Phenylalanine, tyrosine and tryptophan biosynthesis,ko04910:Insulin signaling pathway,ko05034:Alcoholism,ko04728:Dopaminergic synapse,ko04921:Oxytocin signaling pathway,ko04070:Phosphatidylinositol signaling system,ko04261:Adrenergic signaling in cardiomyocytes,ko04722:Neurotrophin signaling p…
contig_18650	ko03440:Homologous recombination,
contig_8053	ko01100:Metabolic pathways,ko00240:Pyrimidine metabolism,ko00983:Drug metabolism - other enzymes,
contig_100715	ko01100:Metabolic pathways,ko04141:Protein processing in endoplasmic reticulum,ko00510:N-Glycan biosynthesis,
contig_19240	ko01100:Metabolic pathways,ko01212:Fatty acid metabolism,ko00061:Fatty acid biosynthesis,
contig_50234	ko01100:Metabolic pathways,ko00500:Starch and sucrose metabolism,ko00040:Pentose and glucuronate interconversions,
contig_2623	ko03010:Ribosome,
contig_980	ko00760:Nicotinate and nicotinamide metabolism,
contig_8429	ko03013:RNA transport,
contig_1050	ko05134:Legionellosis,
contig_98300	ko04011:MAPK signaling pathway - yeast,
contig_99322	ko03010:Ribosome,
contig_82259	ko01110:Biosynthesis of secondary metabolites,ko01210:2-Oxocarboxylic acid metabolism,ko00380:Tryptophan metabolism,ko00966:Glucosinolate biosynthesis,
contig_102092	ko01100:Metabolic pathways,ko01110:Biosynthesis of secondary metabolites,ko00500:Starch and sucrose metabolism,ko04910:Insulin signaling pathway,
contig_8298	ko03010:Ribosome,
contig_1909	ko01100:Metabolic pathways,ko00564:Glycerophospholipid metabolism,ko00561:Glycerolipid metabolism,ko04070:Phosphatidylinositol signaling system,
contig_9277	ko01100:Metabolic pathways,ko01110:Biosynthesis of secondary metabolites,ko01120:Microbial metabolism in diverse environments,ko00330:Arginine and proline metabolism,ko00620:Pyruvate metabolism,ko00010:Glycolysis / Gluconeogenesis,ko00561:Glycerolipid metabolism,ko00280:Valine, leucine and isoleucine degradation,ko00410:beta-Alanine metabolism,ko00380:Tryptophan metabolism,ko00040:Pentose and glu…
contig_48484	ko01100:Metabolic pathways,ko01110:Biosynthesis of secondary metabolites,ko01120:Microbial metabolism in diverse environments,ko00010:Glycolysis / Gluconeogenesis,ko00561:Glycerolipid metabolism,ko00040:Pentose and glucuronate interconversions,ko01220:Degradation of aromatic compounds,ko00930:Caprolactam degradation,
contig_31459	ko00905:Brassinosteroid biosynthesis,
contig_1458	ko03040:Spliceosome,
contig_17030	ko01100:Metabolic pathways,ko00564:Glycerophospholipid metabolism,ko00561:Glycerolipid metabolism,
contig_116	ko01100:Metabolic pathways,ko01120:Microbial metabolism in diverse environments,ko01200:Carbon metabolism,ko00710:Carbon fixation in photosynthetic organisms,ko00630:Glyoxylate and dicarboxylate metabolism,
contig_14723	ko01100:Metabolic pathways,ko00670:One carbon pool by folate,
contig_45662	ko04141:Protein processing in endoplasmic reticulum,
contig_7158	ko03010:Ribosome,
contig_80425	ko04152:AMPK signaling pathway,ko04921:Oxytocin signaling pathway,
contig_8212	ko05169:Epstein-Barr virus infection,ko04110:Cell cycle,ko05203:Viral carcinogenesis,ko04114:Oocyte meiosis,ko04151:PI3K-Akt signaling pathway,ko04722:Neurotrophin signaling pathway,ko04390:Hippo signaling pathway,ko04391:Hippo signaling pathway - fly,
contig_4734	ko03010:Ribosome,
contig_12309	ko04075:Plant hormone signal transduction,
contig_12316	ko04612:Antigen processing and presentation,
contig_17988	ko01110:Biosynthesis of secondary metabolites,ko00062:Fatty acid elongation,
contig_9329	ko04120:Ubiquitin mediated proteolysis,ko04330:Notch signaling pathway,
contig_14224	ko01100:Metabolic pathways,ko04626:Plant-pathogen interaction,ko00561:Glycerolipid metabolism,ko03320:PPAR signaling pathway,
contig_89999	ko03050:Proteasome,
contig_25123	ko04612:Antigen processing and presentation,
contig_53386	ko01110:Biosynthesis of secondary metabolites,ko00520:Amino sugar and nucleotide sugar metabolism,ko00500:Starch and sucrose metabolism,
contig_58786	ko04626:Plant-pathogen interaction,
contig_24282	ko01100:Metabolic pathways,ko01110:Biosynthesis of secondary metabolites,ko00860:Porphyrin and chlorophyll metabolism,
contig_32975	ko04075:Plant hormone signal transduction,
contig_70421	ko04075:Plant hormone signal transduction,
contig_88175	ko01100:Metabolic pathways,ko00190:Oxidative phosphorylation,ko04145:Phagosome,ko04721:Synaptic vesicle cycle,ko00051:Fructose and mannose metabolism,ko04623:Cytosolic DNA-sensing pathway,ko00592:alpha-Linolenic acid metabolism,ko04966:Collecting duct acid secretion,
contig_1559	ko01100:Metabolic pathways,ko00230:Purine metabolism,ko00240:Pyrimidine metabolism,ko03020:RNA polymerase,
contig_19422	ko04146:Peroxisome,ko00760:Nicotinate and nicotinamide metabolism,
contig_30971	ko05169:Epstein-Barr virus infection,ko04110:Cell cycle,ko05203:Viral carcinogenesis,ko04152:AMPK signaling pathway,ko04914:Progesterone-mediated oocyte maturation,ko05161:Hepatitis B,
contig_15897	ko04141:Protein processing in endoplasmic reticulum,
contig_67133	ko01100:Metabolic pathways,ko01110:Biosynthesis of secondary metabolites,ko01120:Microbial metabolism in diverse environments,ko00627:Aminobenzoate degradation,ko00945:Stilbenoid, diarylheptanoid and gingerol biosynthesis,ko00363:Bisphenol degradation,ko00624:Polycyclic aromatic hydrocarbon degradation,ko00903:Limonene and pinene degradation,
contig_270	ko03010:Ribosome,
contig_30075	ko01100:Metabolic pathways,ko01110:Biosynthesis of secondary metabolites,ko01120:Microbial metabolism in diverse environments,ko00010:Glycolysis / Gluconeogenesis,ko00350:Tyrosine metabolism,ko00071:Fatty acid degradation,ko00980:Metabolism of xenobiotics by cytochrome P450,ko00830:Retinol metabolism,ko00982:Drug metabolism - cytochrome P450,ko01220:Degradation of aromatic compounds,ko00625:Chlor…
contig_70630	ko01100:Metabolic pathways,ko01110:Biosynthesis of secondary metabolites,ko00520:Amino sugar and nucleotide sugar metabolism,ko04142:Lysosome,ko00511:Other glycan degradation,ko00531:Glycosaminoglycan degradation,ko00603:Glycosphingolipid biosynthesis - globo series,ko00604:Glycosphingolipid biosynthesis - ganglio series,
contig_3401	ko03013:RNA transport,
contig_22108	ko00970:Aminoacyl-tRNA biosynthesis,
contig_45510	ko04110:Cell cycle,ko04914:Progesterone-mediated oocyte maturation,ko04068:FoxO signaling pathway,ko04115:p53 signaling pathway,
contig_2453	ko01100:Metabolic pathways,ko01110:Biosynthesis of secondary metabolites,ko01120:Microbial metabolism in diverse environments,ko00230:Purine metabolism,ko00520:Amino sugar and nucleotide sugar metabolism,ko00500:Starch and sucrose metabolism,ko00010:Glycolysis / Gluconeogenesis,ko00030:Pentose phosphate pathway,ko00052:Galactose metabolism,ko00521:Streptomycin biosynthesis,
contig_27224	ko01100:Metabolic pathways,ko01110:Biosynthesis of secondary metabolites,ko01212:Fatty acid metabolism,ko01040:Biosynthesis of unsaturated fatty acids,ko00062:Fatty acid elongation,
contig_27666	ko04141:Protein processing in endoplasmic reticulum,ko04120:Ubiquitin mediated proteolysis,ko05166:HTLV-I infection,ko04022:cGMP-PKG signaling pathway,ko04020:Calcium signaling pathway,
contig_26024	ko00970:Aminoacyl-tRNA biosynthesis,ko00450:Selenocompound metabolism,
contig_67775	ko03010:Ribosome,
contig_4101	ko01100:Metabolic pathways,ko01110:Biosynthesis of secondary metabolites,ko01120:Microbial metabolism in diverse environments,ko00330:Arginine and proline metabolism,ko00620:Pyruvate metabolism,ko00010:Glycolysis / Gluconeogenesis,ko00561:Glycerolipid metabolism,ko00280:Valine, leucine and isoleucine degradation,ko00410:beta-Alanine metabolism,ko00380:Tryptophan metabolism,ko00040:Pentose and glu…
contig_4502	ko04110:Cell cycle,ko04914:Progesterone-mediated oocyte maturation,ko04068:FoxO signaling pathway,ko04115:p53 signaling pathway,
contig_14336	ko01100:Metabolic pathways,ko01110:Biosynthesis of secondary metabolites,ko01230:Biosynthesis of amino acids,ko01210:2-Oxocarboxylic acid metabolism,ko00770:Pantothenate and CoA biosynthesis,ko00290:Valine, leucine and isoleucine biosynthesis,
contig_14601	ko04915:Estrogen signaling pathway,
contig_18489	ko05206:MicroRNAs in cancer,
contig_13073	ko01100:Metabolic pathways,ko01110:Biosynthesis of secondary metabolites,ko01120:Microbial metabolism in diverse environments,ko00627:Aminobenzoate degradation,ko00945:Stilbenoid, diarylheptanoid and gingerol biosynthesis,ko00363:Bisphenol degradation,ko00624:Polycyclic aromatic hydrocarbon degradation,ko00903:Limonene and pinene degradation,
contig_34874	ko01100:Metabolic pathways,ko01212:Fatty acid metabolism,ko00061:Fatty acid biosynthesis,ko01040:Biosynthesis of unsaturated fatty acids,ko00780:Biotin metabolism,
contig_80	ko01100:Metabolic pathways,ko00600:Sphingolipid metabolism,
contig_23302	ko01100:Metabolic pathways,ko01110:Biosynthesis of secondary metabolites,ko00941:Flavonoid biosynthesis,
contig_36639	ko00073:Cutin, suberine and wax biosynthesis,
contig_3037	ko04144:Endocytosis,
contig_21462	ko04142:Lysosome,
contig_3496	ko01100:Metabolic pathways,ko01110:Biosynthesis of secondary metabolites,ko00520:Amino sugar and nucleotide sugar metabolism,ko04142:Lysosome,ko00511:Other glycan degradation,ko00531:Glycosaminoglycan degradation,ko00603:Glycosphingolipid biosynthesis - globo series,ko00604:Glycosphingolipid biosynthesis - ganglio series,
contig_19250	ko04111:Cell cycle - yeast,ko04110:Cell cycle,ko04113:Meiosis - yeast,ko03030:DNA replication,
contig_43581	ko04626:Plant-pathogen interaction,
contig_99415	ko05203:Viral carcinogenesis,ko03420:Nucleotide excision repair,ko03022:Basal transcription factors,
contig_467	ko01100:Metabolic pathways,ko01110:Biosynthesis of secondary metabolites,ko01120:Microbial metabolism in diverse environments,ko01230:Biosynthesis of amino acids,ko01200:Carbon metabolism,ko00260:Glycine, serine and threonine metabolism,ko00010:Glycolysis / Gluconeogenesis,ko00680:Methane metabolism,
contig_74966	ko03010:Ribosome,
contig_27589	ko01100:Metabolic pathways,ko01110:Biosynthesis of secondary metabolites,ko01230:Biosynthesis of amino acids,ko00330:Arginine and proline metabolism,ko01210:2-Oxocarboxylic acid metabolism,
contig_136	ko01100:Metabolic pathways,ko01110:Biosynthesis of secondary metabolites,ko00904:Diterpenoid biosynthesis,
contig_6868	ko04712:Circadian rhythm - plant,
contig_15463	ko03040:Spliceosome,ko03018:RNA degradation,
contig_938	ko04151:PI3K-Akt signaling pathway,ko04152:AMPK signaling pathway,ko04910:Insulin signaling pathway,ko05206:MicroRNAs in cancer,ko04150:mTOR signaling pathway,
First_Contig556	ko03410:Base excision repair,
contig_11447	ko01100:Metabolic pathways,ko00270:Cysteine and methionine metabolism,
contig_33788	ko01100:Metabolic pathways,ko00520:Amino sugar and nucleotide sugar metabolism,ko00500:Starch and sucrose metabolism,
contig_2728	ko03440:Homologous recombination,
contig_1011	ko01100:Metabolic pathways,ko00196:Photosynthesis - antenna proteins,
contig_12177	ko04142:Lysosome,ko04612:Antigen processing and presentation,
contig_11577	ko01100:Metabolic pathways,ko01110:Biosynthesis of secondary metabolites,ko00360:Phenylalanine metabolism,ko00940:Phenylpropanoid biosynthesis,ko00130:Ubiquinone and other terpenoid-quinone biosynthesis,
contig_46786	ko04142:Lysosome,
First_Contig43	ko01100:Metabolic pathways,ko01110:Biosynthesis of secondary metabolites,ko00906:Carotenoid biosynthesis,
contig_7859	ko03013:RNA transport,
contig_6974	ko03040:Spliceosome,ko04710:Circadian rhythm,
contig_24133	ko03010:Ribosome,
contig_5181	ko01100:Metabolic pathways,ko01110:Biosynthesis of secondary metabolites,ko01120:Microbial metabolism in diverse environments,ko00627:Aminobenzoate degradation,ko00945:Stilbenoid, diarylheptanoid and gingerol biosynthesis,ko00363:Bisphenol degradation,ko00624:Polycyclic aromatic hydrocarbon degradation,ko00903:Limonene and pinene degradation,
contig_89992	ko01100:Metabolic pathways,ko01110:Biosynthesis of secondary metabolites,ko01120:Microbial metabolism in diverse environments,ko00562:Inositol phosphate metabolism,ko00521:Streptomycin biosynthesis,
contig_5891	ko03040:Spliceosome,
contig_4448	ko03040:Spliceosome,
contig_10174	ko04130:SNARE interactions in vesicular transport,
contig_12805	ko01100:Metabolic pathways,ko01110:Biosynthesis of secondary metabolites,ko01230:Biosynthesis of amino acids,ko00270:Cysteine and methionine metabolism,ko00400:Phenylalanine, tyrosine and tryptophan biosynthesis,ko00350:Tyrosine metabolism,ko00360:Phenylalanine metabolism,ko00130:Ubiquinone and other terpenoid-quinone biosynthesis,ko00960:Tropane, piperidine and pyridine alkaloid biosynthesis,ko0…
contig_50486	ko01100:Metabolic pathways,ko00190:Oxidative phosphorylation,ko04141:Protein processing in endoplasmic reticulum,ko04120:Ubiquitin mediated proteolysis,ko04932:Non-alcoholic fatty liver disease (NAFLD),ko04260:Cardiac muscle contraction,ko02020:Two-component system,
contig_47574	ko05169:Epstein-Barr virus infection,ko04110:Cell cycle,ko05203:Viral carcinogenesis,ko04114:Oocyte meiosis,ko04151:PI3K-Akt signaling pathway,ko05161:Hepatitis B,ko04390:Hippo signaling pathway,ko04391:Hippo signaling pathway - fly,
contig_14820	ko04120:Ubiquitin mediated proteolysis,ko04114:Oocyte meiosis,ko04626:Plant-pathogen interaction,ko00400:Phenylalanine, tyrosine and tryptophan biosynthesis,ko04910:Insulin signaling pathway,ko05034:Alcoholism,ko04728:Dopaminergic synapse,ko04921:Oxytocin signaling pathway,ko04070:Phosphatidylinositol signaling system,ko04261:Adrenergic signaling in cardiomyocytes,ko04722:Neurotrophin signaling p…
contig_97	ko04075:Plant hormone signal transduction,
contig_6546	ko05169:Epstein-Barr virus infection,ko03050:Proteasome,
contig_8922	ko00480:Glutathione metabolism,ko00980:Metabolism of xenobiotics by cytochrome P450,ko00982:Drug metabolism - cytochrome P450,ko05204:Chemical carcinogenesis,
contig_39494	ko05034:Alcoholism,ko04710:Circadian rhythm,
contig_20658	ko04075:Plant hormone signal transduction,
contig_39681	ko01100:Metabolic pathways,ko01200:Carbon metabolism,ko00280:Valine, leucine and isoleucine degradation,ko00640:Propanoate metabolism,ko00410:beta-Alanine metabolism,
contig_12413	ko01100:Metabolic pathways,ko00190:Oxidative phosphorylation,ko04145:Phagosome,ko04721:Synaptic vesicle cycle,ko00051:Fructose and mannose metabolism,ko04623:Cytosolic DNA-sensing pathway,ko00592:alpha-Linolenic acid metabolism,ko04966:Collecting duct acid secretion,
contig_7770	ko04114:Oocyte meiosis,ko04626:Plant-pathogen interaction,ko04151:PI3K-Akt signaling pathway,ko00250:Alanine, aspartate and glutamate metabolism,ko04914:Progesterone-mediated oocyte maturation,ko04910:Insulin signaling pathway,ko05164:Influenza A,ko04068:FoxO signaling pathway,ko04810:Regulation of actin cytoskeleton,ko05034:Alcoholism,ko04919:Thyroid hormone signaling pathway,ko05206:MicroRNAs i…
contig_5462	ko01100:Metabolic pathways,ko00520:Amino sugar and nucleotide sugar metabolism,ko00500:Starch and sucrose metabolism,
contig_44988	ko04910:Insulin signaling pathway,
contig_79120	ko01100:Metabolic pathways,ko00520:Amino sugar and nucleotide sugar metabolism,ko00500:Starch and sucrose metabolism,
contig_1731	ko04075:Plant hormone signal transduction,
contig_12702	ko03010:Ribosome,
contig_11056	ko01100:Metabolic pathways,ko01120:Microbial metabolism in diverse environments,ko01200:Carbon metabolism,ko00561:Glycerolipid metabolism,ko00680:Methane metabolism,ko04622:RIG-I-like receptor signaling pathway,
contig_25333	ko04120:Ubiquitin mediated proteolysis,ko04310:Wnt signaling pathway,ko04115:p53 signaling pathway,
contig_8168	ko04144:Endocytosis,
contig_16060	ko01100:Metabolic pathways,ko00330:Arginine and proline metabolism,
contig_1596	ko01100:Metabolic pathways,ko00510:N-Glycan biosynthesis,ko00513:Various types of N-glycan biosynthesis,
contig_6493	ko01110:Biosynthesis of secondary metabolites,ko00900:Terpenoid backbone biosynthesis,
contig_70282	ko01100:Metabolic pathways,ko00190:Oxidative phosphorylation,ko04145:Phagosome,ko04721:Synaptic vesicle cycle,ko00051:Fructose and mannose metabolism,ko04623:Cytosolic DNA-sensing pathway,ko00592:alpha-Linolenic acid metabolism,ko04966:Collecting duct acid secretion,
contig_33301	ko01100:Metabolic pathways,ko01110:Biosynthesis of secondary metabolites,ko00500:Starch and sucrose metabolism,ko00940:Phenylpropanoid biosynthesis,ko00460:Cyanoamino acid metabolism,
contig_19553	ko04141:Protein processing in endoplasmic reticulum,ko03060:Protein export,
contig_1637	ko01100:Metabolic pathways,ko01110:Biosynthesis of secondary metabolites,ko01120:Microbial metabolism in diverse environments,ko00627:Aminobenzoate degradation,ko00945:Stilbenoid, diarylheptanoid and gingerol biosynthesis,ko00363:Bisphenol degradation,ko00624:Polycyclic aromatic hydrocarbon degradation,ko00903:Limonene and pinene degradation,
contig_6245	ko03013:RNA transport,
contig_21838	ko01100:Metabolic pathways,ko01110:Biosynthesis of secondary metabolites,ko00906:Carotenoid biosynthesis,
contig_15837	ko04810:Regulation of actin cytoskeleton,ko04666:Fc gamma R-mediated phagocytosis,ko04140:Regulation of autophagy,ko04022:cGMP-PKG signaling pathway,ko05132:Salmonella infection,ko04966:Collecting duct acid secretion,
contig_101124	ko03010:Ribosome,
contig_38691	ko04140:Regulation of autophagy,
contig_95985	ko04141:Protein processing in endoplasmic reticulum,
contig_73476	ko01100:Metabolic pathways,ko01110:Biosynthesis of secondary metabolites,ko01120:Microbial metabolism in diverse environments,ko01230:Biosynthesis of amino acids,ko01200:Carbon metabolism,ko04120:Ubiquitin mediated proteolysis,ko00010:Glycolysis / Gluconeogenesis,ko00710:Carbon fixation in photosynthetic organisms,ko04066:HIF-1 signaling pathway,
contig_4102	ko01100:Metabolic pathways,ko01110:Biosynthesis of secondary metabolites,ko01120:Microbial metabolism in diverse environments,ko04146:Peroxisome,ko01212:Fatty acid metabolism,ko00280:Valine, leucine and isoleucine degradation,ko00071:Fatty acid degradation,ko01040:Biosynthesis of unsaturated fatty acids,ko00592:alpha-Linolenic acid metabolism,ko03320:PPAR signaling pathway,ko00362:Benzoate degrad…
contig_69701	ko04145:Phagosome,ko04966:Collecting duct acid secretion,ko04540:Gap junction,
contig_62980	ko01100:Metabolic pathways,ko01110:Biosynthesis of secondary metabolites,ko01120:Microbial metabolism in diverse environments,ko00230:Purine metabolism,ko00520:Amino sugar and nucleotide sugar metabolism,ko00500:Starch and sucrose metabolism,ko00010:Glycolysis / Gluconeogenesis,ko00030:Pentose phosphate pathway,ko00052:Galactose metabolism,ko00521:Streptomycin biosynthesis,
contig_1126	ko03013:RNA transport,ko05134:Legionellosis,
contig_3892	ko03010:Ribosome,
contig_29688	ko01100:Metabolic pathways,ko01110:Biosynthesis of secondary metabolites,ko00904:Diterpenoid biosynthesis,
contig_80537	ko00073:Cutin, suberine and wax biosynthesis,
contig_48108	ko01100:Metabolic pathways,ko01110:Biosynthesis of secondary metabolites,ko01230:Biosynthesis of amino acids,ko00270:Cysteine and methionine metabolism,ko00450:Selenocompound metabolism,
contig_70218	ko01100:Metabolic pathways,ko01110:Biosynthesis of secondary metabolites,ko01120:Microbial metabolism in diverse environments,ko01200:Carbon metabolism,ko00620:Pyruvate metabolism,ko00010:Glycolysis / Gluconeogenesis,ko00710:Carbon fixation in photosynthetic organisms,ko00020:Citrate cycle (TCA cycle),
contig_97802	ko03010:Ribosome,
contig_69521	ko01100:Metabolic pathways,ko01110:Biosynthesis of secondary metabolites,ko01120:Microbial metabolism in diverse environments,ko01200:Carbon metabolism,ko00190:Oxidative phosphorylation,ko04141:Protein processing in endoplasmic reticulum,ko04120:Ubiquitin mediated proteolysis,ko04932:Non-alcoholic fatty liver disease (NAFLD),ko00020:Citrate cycle (TCA cycle),
contig_12019	ko03015:mRNA surveillance pathway,
contig_22553	ko04141:Protein processing in endoplasmic reticulum,
contig_29558	ko01100:Metabolic pathways,ko01110:Biosynthesis of secondary metabolites,ko01120:Microbial metabolism in diverse environments,ko00627:Aminobenzoate degradation,ko00945:Stilbenoid, diarylheptanoid and gingerol biosynthesis,ko00363:Bisphenol degradation,ko00624:Polycyclic aromatic hydrocarbon degradation,ko00903:Limonene and pinene degradation,
contig_32874	ko00910:Nitrogen metabolism,
contig_2426	ko01100:Metabolic pathways,ko01120:Microbial metabolism in diverse environments,ko01200:Carbon metabolism,ko00620:Pyruvate metabolism,ko00710:Carbon fixation in photosynthetic organisms,ko00680:Methane metabolism,ko00720:Carbon fixation pathways in prokaryotes,
contig_73571	ko01100:Metabolic pathways,ko01110:Biosynthesis of secondary metabolites,ko00904:Diterpenoid biosynthesis,
contig_18569	ko03013:RNA transport,
contig_3740	ko04310:Wnt signaling pathway,
contig_72198	ko01100:Metabolic pathways,ko00230:Purine metabolism,ko04141:Protein processing in endoplasmic reticulum,ko00240:Pyrimidine metabolism,ko05169:Epstein-Barr virus infection,ko05168:Herpes simplex infection,ko03020:RNA polymerase,
contig_29665	ko04141:Protein processing in endoplasmic reticulum,
contig_28584	ko01120:Microbial metabolism in diverse environments,ko00562:Inositol phosphate metabolism,
contig_9069	ko04140:Regulation of autophagy,
contig_16482	ko03008:Ribosome biogenesis in eukaryotes,
contig_6721	ko01100:Metabolic pathways,ko00563:Glycosylphosphatidylinositol(GPI)-anchor biosynthesis,
contig_12351	ko04112:Cell cycle - Caulobacter,
contig_91643	ko04144:Endocytosis,
contig_11731	ko01100:Metabolic pathways,ko01110:Biosynthesis of secondary metabolites,ko01212:Fatty acid metabolism,ko01040:Biosynthesis of unsaturated fatty acids,ko00062:Fatty acid elongation,ko00140:Steroid hormone biosynthesis,
contig_88919	ko04075:Plant hormone signal transduction,
contig_38283	ko01100:Metabolic pathways,ko00500:Starch and sucrose metabolism,ko00040:Pentose and glucuronate interconversions,
contig_47667	ko01100:Metabolic pathways,ko01110:Biosynthesis of secondary metabolites,ko00904:Diterpenoid biosynthesis,
contig_3635	ko04141:Protein processing in endoplasmic reticulum,ko04626:Plant-pathogen interaction,ko04151:PI3K-Akt signaling pathway,ko00250:Alanine, aspartate and glutamate metabolism,ko00790:Folate biosynthesis,ko04915:Estrogen signaling pathway,ko04918:Thyroid hormone synthesis,ko04621:NOD-like receptor signaling pathway,
contig_17268	ko01100:Metabolic pathways,ko01110:Biosynthesis of secondary metabolites,ko00100:Steroid biosynthesis,
contig_20075	ko03010:Ribosome,
contig_20523	ko01100:Metabolic pathways,ko00500:Starch and sucrose metabolism,ko00052:Galactose metabolism,
contig_2866	ko03013:RNA transport,ko03015:mRNA surveillance pathway,ko03018:RNA degradation,
contig_830	ko04141:Protein processing in endoplasmic reticulum,
contig_24152	ko00073:Cutin, suberine and wax biosynthesis,
contig_49719	ko01100:Metabolic pathways,ko01120:Microbial metabolism in diverse environments,ko01230:Biosynthesis of amino acids,ko01200:Carbon metabolism,ko00270:Cysteine and methionine metabolism,ko00920:Sulfur metabolism,
contig_20174	ko01100:Metabolic pathways,ko00730:Thiamine metabolism,
contig_6814	ko01100:Metabolic pathways,ko00240:Pyrimidine metabolism,ko00410:beta-Alanine metabolism,ko00770:Pantothenate and CoA biosynthesis,ko00983:Drug metabolism - other enzymes,
contig_11966	ko01100:Metabolic pathways,ko00280:Valine, leucine and isoleucine degradation,
contig_42417	ko01100:Metabolic pathways,ko01110:Biosynthesis of secondary metabolites,ko01120:Microbial metabolism in diverse environments,ko01230:Biosynthesis of amino acids,ko01200:Carbon metabolism,ko00330:Arginine and proline metabolism,ko00270:Cysteine and methionine metabolism,ko01210:2-Oxocarboxylic acid metabolism,ko00250:Alanine, aspartate and glutamate metabolism,ko00710:Carbon fixation in photosynt…
contig_45920	ko04145:Phagosome,ko05164:Influenza A,ko00051:Fructose and mannose metabolism,ko04810:Regulation of actin cytoskeleton,ko04530:Tight junction,ko04919:Thyroid hormone signaling pathway,ko04921:Oxytocin signaling pathway,ko05205:Proteoglycans in cancer,ko04140:Regulation of autophagy,ko04390:Hippo signaling pathway,ko04510:Focal adhesion,ko04022:cGMP-PKG signaling pathway,ko04015:Rap1 signaling pat…
contig_9675	ko03040:Spliceosome,
contig_53637	ko01120:Microbial metabolism in diverse environments,ko00361:Chlorocyclohexane and chlorobenzene degradation,ko00624:Polycyclic aromatic hydrocarbon degradation,ko00351:DDT degradation,
contig_2312	ko01100:Metabolic pathways,ko01110:Biosynthesis of secondary metabolites,ko00940:Phenylpropanoid biosynthesis,
contig_23607	ko01100:Metabolic pathways,ko01110:Biosynthesis of secondary metabolites,ko00906:Carotenoid biosynthesis,
contig_5119	ko04626:Plant-pathogen interaction,
contig_2358	ko01100:Metabolic pathways,ko04141:Protein processing in endoplasmic reticulum,ko00510:N-Glycan biosynthesis,ko00513:Various types of N-glycan biosynthesis,
contig_70104	ko01100:Metabolic pathways,ko01110:Biosynthesis of secondary metabolites,ko01120:Microbial metabolism in diverse environments,ko01230:Biosynthesis of amino acids,ko01200:Carbon metabolism,ko00010:Glycolysis / Gluconeogenesis,ko00710:Carbon fixation in photosynthetic organisms,ko00680:Methane metabolism,ko00051:Fructose and mannose metabolism,ko00030:Pentose phosphate pathway,
contig_91768	ko00980:Metabolism of xenobiotics by cytochrome P450,ko04976:Bile secretion,ko05204:Chemical carcinogenesis,
contig_81168	ko00564:Glycerophospholipid metabolism,
contig_65254	ko01110:Biosynthesis of secondary metabolites,ko00904:Diterpenoid biosynthesis,
contig_10148	ko03040:Spliceosome,
contig_1431	ko01100:Metabolic pathways,ko00500:Starch and sucrose metabolism,
contig_25686	ko04075:Plant hormone signal transduction,
contig_80532	ko01100:Metabolic pathways,ko01212:Fatty acid metabolism,ko00061:Fatty acid biosynthesis,
contig_26982	ko03420:Nucleotide excision repair,ko03022:Basal transcription factors,
contig_71048	ko01100:Metabolic pathways,ko00563:Glycosylphosphatidylinositol(GPI)-anchor biosynthesis,
contig_376	ko01100:Metabolic pathways,ko04144:Endocytosis,ko00564:Glycerophospholipid metabolism,ko04666:Fc gamma R-mediated phagocytosis,ko04014:Ras signaling pathway,ko04024:cAMP signaling pathway,ko04912:GnRH signaling pathway,ko04724:Glutamatergic synapse,ko00565:Ether lipid metabolism,
contig_17485	ko01100:Metabolic pathways,ko00230:Purine metabolism,ko00240:Pyrimidine metabolism,ko00480:Glutathione metabolism,
contig_14893	ko01100:Metabolic pathways,ko00592:alpha-Linolenic acid metabolism,
contig_9075	ko01100:Metabolic pathways,ko00563:Glycosylphosphatidylinositol(GPI)-anchor biosynthesis,
contig_4481	ko04712:Circadian rhythm - plant,
contig_13618	ko01100:Metabolic pathways,ko01110:Biosynthesis of secondary metabolites,ko01120:Microbial metabolism in diverse environments,ko00230:Purine metabolism,ko04146:Peroxisome,ko00983:Drug metabolism - other enzymes,ko00232:Caffeine metabolism,
contig_6173	ko01110:Biosynthesis of secondary metabolites,ko00902:Monoterpenoid biosynthesis,
contig_5806	ko01100:Metabolic pathways,ko01110:Biosynthesis of secondary metabolites,ko00500:Starch and sucrose metabolism,ko00940:Phenylpropanoid biosynthesis,ko00460:Cyanoamino acid metabolism,
contig_7934	ko00330:Arginine and proline metabolism,
contig_11209	ko00480:Glutathione metabolism,ko00053:Ascorbate and aldarate metabolism,
contig_440	ko01100:Metabolic pathways,ko00195:Photosynthesis,
contig_85548	ko01100:Metabolic pathways,ko01110:Biosynthesis of secondary metabolites,ko01230:Biosynthesis of amino acids,ko01210:2-Oxocarboxylic acid metabolism,ko00280:Valine, leucine and isoleucine degradation,ko00770:Pantothenate and CoA biosynthesis,ko00290:Valine, leucine and isoleucine biosynthesis,
contig_3899	ko03018:RNA degradation,
contig_7185	ko01100:Metabolic pathways,ko01110:Biosynthesis of secondary metabolites,ko01230:Biosynthesis of amino acids,ko00330:Arginine and proline metabolism,ko01210:2-Oxocarboxylic acid metabolism,
contig_6570	ko04151:PI3K-Akt signaling pathway,ko00250:Alanine, aspartate and glutamate metabolism,ko00562:Inositol phosphate metabolism,ko04068:FoxO signaling pathway,ko04530:Tight junction,ko05206:MicroRNAs in cancer,ko04070:Phosphatidylinositol signaling system,ko05161:Hepatitis B,ko04510:Focal adhesion,ko04115:p53 signaling pathway,ko00790:Folate biosynthesis,ko04150:mTOR signaling pathway,ko00905:Brassi…
contig_25916	ko04120:Ubiquitin mediated proteolysis,ko04111:Cell cycle - yeast,ko04110:Cell cycle,ko05166:HTLV-I infection,ko04113:Meiosis - yeast,ko04114:Oocyte meiosis,ko04914:Progesterone-mediated oocyte maturation,
contig_35793	ko01100:Metabolic pathways,ko01110:Biosynthesis of secondary metabolites,ko00940:Phenylpropanoid biosynthesis,
contig_26055	ko04120:Ubiquitin mediated proteolysis,ko04111:Cell cycle - yeast,ko04110:Cell cycle,ko05166:HTLV-I infection,ko04113:Meiosis - yeast,ko04114:Oocyte meiosis,ko04914:Progesterone-mediated oocyte maturation,
contig_16229	ko01100:Metabolic pathways,ko01110:Biosynthesis of secondary metabolites,ko00230:Purine metabolism,ko00240:Pyrimidine metabolism,
contig_64473	ko04810:Regulation of actin cytoskeleton,ko04666:Fc gamma R-mediated phagocytosis,ko04140:Regulation of autophagy,ko04022:cGMP-PKG signaling pathway,ko05132:Salmonella infection,ko04966:Collecting duct acid secretion,
contig_10808	ko04626:Plant-pathogen interaction,ko02010:ABC transporters,
contig_13439	ko04910:Insulin signaling pathway,ko00562:Inositol phosphate metabolism,ko04070:Phosphatidylinositol signaling system,ko04666:Fc gamma R-mediated phagocytosis,ko04662:B cell receptor signaling pathway,
contig_1272	ko04141:Protein processing in endoplasmic reticulum,ko04144:Endocytosis,ko04721:Synaptic vesicle cycle,ko04961:Endocrine and other factor-regulated calcium reabsorption,
contig_33187	ko01100:Metabolic pathways,ko00053:Ascorbate and aldarate metabolism,
contig_4796	ko01100:Metabolic pathways,ko00190:Oxidative phosphorylation,ko04141:Protein processing in endoplasmic reticulum,ko04120:Ubiquitin mediated proteolysis,ko04932:Non-alcoholic fatty liver disease (NAFLD),
contig_36015	ko01100:Metabolic pathways,ko01110:Biosynthesis of secondary metabolites,ko00941:Flavonoid biosynthesis,ko00944:Flavone and flavonol biosynthesis,
contig_28276	ko01100:Metabolic pathways,ko00230:Purine metabolism,ko04141:Protein processing in endoplasmic reticulum,ko00240:Pyrimidine metabolism,ko05169:Epstein-Barr virus infection,ko03020:RNA polymerase,ko04623:Cytosolic DNA-sensing pathway,
contig_33116	ko05034:Alcoholism,ko04710:Circadian rhythm,
contig_1957	ko03010:Ribosome,
contig_31496	ko01120:Microbial metabolism in diverse environments,ko00910:Nitrogen metabolism,
contig_13420	ko01100:Metabolic pathways,ko01110:Biosynthesis of secondary metabolites,ko04712:Circadian rhythm - plant,ko00941:Flavonoid biosynthesis,
contig_2741	ko01100:Metabolic pathways,ko01110:Biosynthesis of secondary metabolites,ko01120:Microbial metabolism in diverse environments,ko01230:Biosynthesis of amino acids,ko01200:Carbon metabolism,ko01210:2-Oxocarboxylic acid metabolism,ko00020:Citrate cycle (TCA cycle),ko00630:Glyoxylate and dicarboxylate metabolism,ko00720:Carbon fixation pathways in prokaryotes,
contig_35373	ko01100:Metabolic pathways,ko00230:Purine metabolism,ko00240:Pyrimidine metabolism,ko05166:HTLV-I infection,ko03420:Nucleotide excision repair,ko03030:DNA replication,ko03410:Base excision repair,ko03440:Homologous recombination,ko03430:Mismatch repair,
contig_2107	ko03320:PPAR signaling pathway,
contig_14162	ko01100:Metabolic pathways,ko01110:Biosynthesis of secondary metabolites,ko01120:Microbial metabolism in diverse environments,ko01200:Carbon metabolism,ko00520:Amino sugar and nucleotide sugar metabolism,ko00500:Starch and sucrose metabolism,ko00010:Glycolysis / Gluconeogenesis,ko00030:Pentose phosphate pathway,
contig_98429	ko01100:Metabolic pathways,ko00460:Cyanoamino acid metabolism,
contig_13826	ko01100:Metabolic pathways,ko01110:Biosynthesis of secondary metabolites,ko00908:Zeatin biosynthesis,
contig_11134	ko00970:Aminoacyl-tRNA biosynthesis,
contig_12422	ko03050:Proteasome,
contig_87672	ko03010:Ribosome,
contig_20294	ko01100:Metabolic pathways,ko01110:Biosynthesis of secondary metabolites,ko00860:Porphyrin and chlorophyll metabolism,
contig_40936	ko05169:Epstein-Barr virus infection,ko03050:Proteasome,
contig_14861	ko01100:Metabolic pathways,ko00564:Glycerophospholipid metabolism,ko00562:Inositol phosphate metabolism,ko04919:Thyroid hormone signaling pathway,ko00565:Ether lipid metabolism,
contig_77206	ko04151:PI3K-Akt signaling pathway,ko05034:Alcoholism,ko04728:Dopaminergic synapse,ko04014:Ras signaling pathway,ko04727:GABAergic synapse,ko04724:Glutamatergic synapse,ko04062:Chemokine signaling pathway,ko04726:Serotonergic synapse,ko04723:Retrograde endocannabinoid signaling,ko04725:Cholinergic synapse,ko04713:Circadian entrainment,ko05032:Morphine addiction,ko04744:Phototransduction,ko04742:T…
contig_15022	ko03013:RNA transport,ko05164:Influenza A,
contig_67271	ko05206:MicroRNAs in cancer,ko04921:Oxytocin signaling pathway,ko04010:MAPK signaling pathway,ko04011:MAPK signaling pathway - yeast,ko04722:Neurotrophin signaling pathway,ko04912:GnRH signaling pathway,ko04540:Gap junction,
contig_1561	ko04141:Protein processing in endoplasmic reticulum,ko04144:Endocytosis,ko04721:Synaptic vesicle cycle,ko04961:Endocrine and other factor-regulated calcium reabsorption,
contig_5927	ko01100:Metabolic pathways,ko01110:Biosynthesis of secondary metabolites,ko01120:Microbial metabolism in diverse environments,ko01200:Carbon metabolism,ko00010:Glycolysis / Gluconeogenesis,ko00710:Carbon fixation in photosynthetic organisms,ko04152:AMPK signaling pathway,ko04910:Insulin signaling pathway,ko00680:Methane metabolism,ko00051:Fructose and mannose metabolism,ko00030:Pentose phosphate …
contig_14578	ko04075:Plant hormone signal transduction,
contig_44127	ko03013:RNA transport,
contig_86219	ko01100:Metabolic pathways,ko01110:Biosynthesis of secondary metabolites,ko00100:Steroid biosynthesis,
contig_52855	ko00620:Pyruvate metabolism,
contig_25720	ko03008:Ribosome biogenesis in eukaryotes,
contig_2612	ko01100:Metabolic pathways,ko01110:Biosynthesis of secondary metabolites,ko01120:Microbial metabolism in diverse environments,ko01230:Biosynthesis of amino acids,ko01200:Carbon metabolism,ko00710:Carbon fixation in photosynthetic organisms,ko00030:Pentose phosphate pathway,ko01051:Biosynthesis of ansamycins,
contig_796	ko01100:Metabolic pathways,ko01110:Biosynthesis of secondary metabolites,ko01120:Microbial metabolism in diverse environments,ko01230:Biosynthesis of amino acids,ko00260:Glycine, serine and threonine metabolism,ko00270:Cysteine and methionine metabolism,ko01210:2-Oxocarboxylic acid metabolism,ko00300:Lysine biosynthesis,
contig_4985	ko01100:Metabolic pathways,ko01110:Biosynthesis of secondary metabolites,ko00130:Ubiquinone and other terpenoid-quinone biosynthesis,
contig_12588	ko01100:Metabolic pathways,ko01110:Biosynthesis of secondary metabolites,ko01120:Microbial metabolism in diverse environments,ko00627:Aminobenzoate degradation,ko00945:Stilbenoid, diarylheptanoid and gingerol biosynthesis,ko00363:Bisphenol degradation,ko00624:Polycyclic aromatic hydrocarbon degradation,ko00903:Limonene and pinene degradation,
[truncated: 4,850 more rows]
